# Supplementary material for: Validation of a high-confidence regulatory network for gene-to-NUE phenotype in field-grown rice
Source: Front Plant Sci. 2022 Nov 25;13:1006044. doi: 10.3389/fpls.2022.1006044 (PMC9732682; doi:10.3389/fpls.2022.1006044)
Supplement: Supplementary file 1 [file DataSheet_1.xlsx]

## Sheet: Info sheet
Supplementary Data S1. WGCNA Co-expression module results for 22,436 genes correlated with field phenotypes.
Sheet Name	Description
NUEg	WGCNA results for 22,436 field genes. Includes for each gene their, module color, module membership scores for each mocudle color, and gene signficance scores for the NUEg phenotype.
WUE	WGCNA results for 22,436 field genes. Includes for each gene their, module color, module membership scores for each mocudle color, and gene signficance scores for the WUE phenotype.

## Sheet: NUEg
locus	model	annotation	moduleColor	GS.NUEg.grain.yield	p.GS.NUEg.grain.yield	MM.skyblue	p.MM.skyblue	MM.grey60	p.MM.grey60	MM.steelblue	p.MM.steelblue	MM.darkgreen	p.MM.darkgreen	MM.orange	p.MM.orange	MM.royalblue	p.MM.royalblue	MM.lightyellow	p.MM.lightyellow	MM.darkgrey	p.MM.darkgrey	MM.darkorange	p.MM.darkorange	MM.blue	p.MM.blue	MM.violet	p.MM.violet
LOC_Os06g43120	LOC_Os06g43120.1	zinc finger C-x8-C-x5-C-x3-H type family protein, expressed	blue	-3.76639e-05	0.999742	0.249706	0.0296005	-0.0623612	0.592537	-0.105638	0.363768	-0.279001	0.0146613	-0.18104	0.117565	0.223584	0.0521967	0.384281	0.000609916	0.203927	0.0772367	0.287644	0.0117502	-0.537438	5.56204e-07	0.0473544	0.684587
LOC_Os10g35520	LOC_Os10g35520.1	hydrolase, alpha/beta fold family domain containing protein, expressed	blue	0.000168864	0.998845	0.139209	0.230398	0.284116	0.0128714	0.0111269	0.923999	-0.259973	0.0233307	0.0538161	0.644284	0.129855	0.263555	0.101551	0.382722	0.271166	0.0178183	0.487191	8.07822e-06	-0.444762	5.69087e-05	0.0802186	0.490917
LOC_Os03g04100	LOC_Os03g04100.1	expressed protein	blue	-0.000200649	0.998627	0.214361	0.062961	0.211549	0.0665799	0.0213291	0.854891	-0.325086	0.0041658	0.0971773	0.403656	-0.133842	0.249046	0.308132	0.00677028	0.411197	0.000224292	0.490852	6.7414e-06	-0.607263	6.02792e-09	0.0657181	0.572732
LOC_Os01g55090	LOC_Os01g55090.1	transposon protein, putative, Mutator sub-class, expressed	blue	0.000200979	0.998625	-0.222407	0.0534797	-0.152461	0.188578	-0.23261	0.0431699	-0.0131587	0.910174	-0.233698	0.0421745	-0.261562	0.0224689	-0.254687	0.0264006	0.0956943	0.410902	-0.411368	0.000222809	0.539748	4.86629e-07	-0.512685	2.1922e-06
LOC_Os11g09740	LOC_Os11g09740.1	expressed protein	blue	-0.000220996	0.998488	-0.0881916	0.448707	-0.111269	0.338606	-0.116982	0.314231	-0.148557	0.200282	-0.016502	0.887486	-0.188498	0.102952	-0.168196	0.1464	-0.0241436	0.835993	-0.190936	0.0984947	0.197345	0.0874977	-0.173086	0.134853
LOC_Os03g13730	LOC_Os03g13730.1	translocase of chloroplast 34, putative, expressed	blue	0.000228361	0.998438	-0.116102	0.317911	-0.152219	0.189288	0.175162	0.130165	0.233296	0.0425401	-0.202324	0.0796422	0.0548305	0.638045	-0.0228211	0.844862	-0.230714	0.0449496	-0.350959	0.00188108	0.43613	8.21033e-05	-0.0720427	0.536279
LOC_Os05g01690	LOC_Os05g01690.1	expressed protein	blue	0.000237516	0.998375	0.121708	0.294944	-0.0710401	0.541981	-0.200665	0.0821946	-0.147566	0.203335	0.0126937	0.913336	-0.00170136	0.988362	0.301097	0.00821646	0.45362	3.86662e-05	0.0865227	0.457372	-0.290619	0.0108719	-0.194052	0.0930203
LOC_Os08g17650	LOC_Os08g17650.1	LYR motif containing protein, putative, expressed	blue	-0.000277309	0.998103	-0.381716	0.000668019	-0.309178	0.00657547	0.0281367	0.809344	0.55039	2.59497e-07	-0.300646	0.00831783	0.0208673	0.857999	-0.0566211	0.627094	-0.0792333	0.496275	-0.897863	4.434e-28	0.788747	2.67615e-17	-0.505524	3.19596e-06
LOC_Os01g41820	LOC_Os01g41820.1	cytochrome P450 72A1, putative, expressed	blue	0.000344451	0.997644	0.224191	0.0515443	0.187286	0.105225	0.209829	0.0688752	-0.0914654	0.431978	-0.0600654	0.606256	0.454935	3.64761e-05	-0.0992703	0.393556	-0.0415801	0.721366	0.424375	0.000133158	-0.384479	0.000605646	0.495188	5.42633e-06
LOC_Os05g51030	LOC_Os05g51030.1	expressed protein	blue	0.000346951	0.997627	-0.0167	0.886145	0.141428	0.222979	0.0722215	0.535266	-0.00347372	0.976241	0.0286424	0.805983	-0.0404796	0.728451	-0.13381	0.249164	0.00477807	0.967324	0.0931958	0.423281	-0.0135283	0.907662	0.0802094	0.490967
LOC_Os12g04870	LOC_Os12g04870.1	expressed protein	blue	-0.000368381	0.99748	0.0782766	0.501506	-0.0511695	0.660676	-0.192804	0.0951833	0.0225413	0.846741	0.0694512	0.551076	-0.0381089	0.74379	0.0812145	0.485533	0.140772	0.225157	0.0506966	0.663622	-0.0467841	0.688188	-0.215305	0.0617833
LOC_Os04g53030	LOC_Os04g53030.1	NBS-LRR disease resistance protein, putative, expressed	blue	-0.00038797	0.997346	-0.195957	0.0897929	-0.300366	0.00838141	0.0619569	0.594943	0.206713	0.073194	-0.185657	0.108342	-0.220201	0.0559556	-0.263346	0.0215344	-0.335322	0.00306582	-0.564751	1.07226e-07	0.58267	3.3506e-08	-0.0656733	0.572994
LOC_Os06g10660	LOC_Os06g10660.1	lysM domain-containing GPI-anchored protein 1 precursor, putative, expressed	blue	0.000424273	0.997098	-0.130905	0.259679	-0.00633632	0.956677	-0.00811238	0.944551	0.0342588	0.768912	-0.108596	0.350411	-0.0393132	0.735985	-0.174827	0.130913	0.0465231	0.689839	-0.225613	0.0500431	0.305716	0.00723937	-0.311068	0.00623625
LOC_Os03g46490	LOC_Os03g46490.1	40S ribosomal protein S21, putative, expressed	blue	0.000450887	0.996916	-0.25854	0.0241314	-0.155114	0.180911	0.219853	0.0563542	0.550919	2.51363e-07	-0.288097	0.0116127	0.227218	0.0483917	-0.184965	0.109688	-0.149889	0.196231	-0.562123	1.26446e-07	0.699998	1.97328e-12	-0.255435	0.0259467
LOC_Os09g29710	LOC_Os09g29710.1	beta-expansin precursor, putative, expressed	blue	0.000484304	0.996687	-0.057736	0.620316	0.136105	0.241061	0.288929	0.0113637	0.218643	0.0577584	-0.168314	0.146113	0.261243	0.0226398	-0.0668658	0.566032	-0.0557403	0.632471	0.054657	0.639111	0.0841718	0.469732	0.155362	0.180205
LOC_Os12g18140	LOC_Os12g18140.1	superkiller viralicidic activity 2-like 2, putative, expressed	blue	-0.000525773	0.996403	-0.146826	0.205637	0.0351358	0.763168	-0.109573	0.346068	-0.00566708	0.961249	-0.0241884	0.835694	-0.289652	0.0111508	-0.13977	0.228507	0.208486	0.0707101	-0.17389	0.133024	0.387405	0.000545391	-0.355136	0.00164398
LOC_Os01g52214	LOC_Os01g52214.1	ubiquinone oxidoreductase, putative, expressed	blue	0.000760583	0.994797	0.400603	0.000335897	0.0820558	0.481009	0.0994778	0.392563	-0.0830473	0.475707	0.0998909	0.390591	0.0621458	0.593818	0.428921	0.000110678	-0.0953306	0.412691	0.59968	1.03892e-08	-0.769555	4.58898e-16	0.496946	4.96502e-06
LOC_Os03g11614	LOC_Os03g11614.1	OsMADS1 - MADS-box family gene with MIKCc type-box, expressed	blue	0.000781543	0.994654	-0.277462	0.0152402	-0.217265	0.0593937	0.0770969	0.507996	0.541383	4.42434e-07	0.0197987	0.865201	0.0649805	0.577057	-0.214943	0.0622332	-0.178188	0.123556	-0.660816	8.25419e-11	0.672591	2.8523e-11	-0.310014	0.00642345
LOC_Os11g08370	LOC_Os11g08370.1	transporter, major facilitator family, putative, expressed	blue	-0.000870048	0.994048	0.0878857	0.450288	0.0938292	0.420123	-0.0230916	0.843046	-0.183002	0.113574	0.209502	0.0693182	-0.33387	0.00320411	0.209785	0.0689343	0.126417	0.276514	0.200356	0.0826767	-0.278217	0.0149536	0.0478071	0.681733
LOC_Os02g33140	LOC_Os02g33140.1	ribosomal protein, putative, expressed	blue	-0.000932187	0.993623	-0.402391	0.000314059	-0.193202	0.094489	0.0847412	0.466721	0.388657	0.000521329	-0.274427	0.0164398	-0.0950086	0.414279	-0.281228	0.0138573	-0.375301	0.00083604	-0.749382	6.87073e-15	0.889217	7.64429e-27	-0.287261	0.0118679
LOC_Os02g05199	LOC_Os02g05199.5	expressed protein	blue	0.000995151	0.993193	-0.382899	0.000640627	-0.295897	0.00945324	-0.115788	0.319231	0.287169	0.0118962	-0.326156	0.00403627	-0.158664	0.17101	-0.231767	0.0439541	-0.0424998	0.715463	-0.795015	9.91912e-18	0.844124	1.0098e-21	-0.547989	2.99613e-07
LOC_Os12g29340	LOC_Os12g29340.1	expressed protein	blue	-0.00100141	0.99315	-0.233118	0.0427027	-0.00804582	0.945005	0.150683	0.193846	0.459501	2.97371e-05	-0.211923	0.0660896	0.0639723	0.582994	-0.349741	0.00195572	-0.0102711	0.92983	-0.320642	0.00474375	0.629174	1.15036e-09	-0.157872	0.173184
LOC_Os10g32740	LOC_Os10g32740.1	zinc finger family protein, putative, expressed	blue	-0.00101227	0.993076	-0.420708	0.000154282	-0.251032	0.0287183	0.0197819	0.865315	0.438738	7.3574e-05	-0.256504	0.0253088	-0.00791762	0.94588	-0.197213	0.0877139	-0.17699	0.126143	-0.832809	1.08908e-20	0.848944	3.46028e-22	-0.42715	0.000118981
LOC_Os04g52820	LOC_Os04g52820.1	expressed protein	blue	-0.00103135	0.992945	0.14248	0.219521	0.101317	0.383828	0.139021	0.231036	-0.083009	0.475911	-0.0870648	0.454547	-0.00308209	0.978919	0.165122	0.154028	0.0888662	0.445231	0.298679	0.00877284	-0.34034	0.00262807	0.262137	0.0221643
LOC_Os07g10720	LOC_Os07g10720.1	40S ribosomal protein S15a, putative, expressed	blue	0.00103536	0.992918	-0.235168	0.0408606	-0.0404904	0.728381	0.118093	0.309624	0.134572	0.246452	-0.261662	0.0224158	-0.167247	0.148723	-0.406804	0.000265611	-0.28399	0.0129131	-0.268517	0.0190104	0.686192	7.85867e-12	-0.114236	0.325802
LOC_Os02g13900	LOC_Os02g13900.1	BES1/BZR1 homolog protein, putative, expressed	blue	-0.00104764	0.992834	0.000774193	0.994704	0.0792869	0.495982	0.0202951	0.861854	0.143377	0.216603	-0.0434403	0.709444	0.134572	0.246452	0.166228	0.15125	-0.0314219	0.787579	0.0292516	0.80194	-0.0927767	0.425378	0.0180261	0.877172
LOC_Os06g04450	LOC_Os06g04450.2	Sec1 family transport protein, putative, expressed	blue	-0.00106091	0.992743	-0.0128468	0.912295	-0.19434	0.0925267	-0.194918	0.0915425	-0.0504209	0.665342	-0.24531	0.03269	-0.0632625	0.587189	-0.0576984	0.620544	0.272402	0.0172846	-0.106351	0.36052	0.156755	0.176283	-0.369164	0.00103183
LOC_Os01g68500	LOC_Os01g68500.1	expressed protein	blue	0.00108128	0.992604	0.132589	0.253547	0.0542575	0.641567	0.179527	0.120716	0.214479	0.0628127	0.331325	0.00345993	0.00016679	0.998859	-0.0345556	0.766967	-0.0111968	0.923523	0.138675	0.232208	-0.238735	0.0378119	0.355586	0.00162014
LOC_Os07g42080	LOC_Os07g42080.1	expressed protein	blue	-0.00114083	0.992196	-0.274543	0.0163924	-0.121728	0.294861	0.225694	0.0499583	0.406293	0.000270849	-0.0553337	0.63496	0.188081	0.10373	-0.124761	0.282904	-0.435866	8.3018e-05	-0.470425	1.80238e-05	0.564602	1.08237e-07	-0.0239422	0.837343
LOC_Os06g19640	LOC_Os06g19640.1	39S ribosomal protein L46, mitochondrial precursor, putative, expressed	blue	0.00117577	0.991957	-0.209128	0.0698285	0.0123403	0.91574	0.240351	0.0364954	0.257067	0.0249788	-0.290747	0.0108353	0.0738316	0.52618	-0.338798	0.00275623	-0.0583274	0.616733	-0.204051	0.0770534	0.574779	5.64045e-08	-0.111512	0.337548
LOC_Os12g40550	LOC_Os12g40550.1	peptidase, putative, expressed	blue	-0.00124973	0.991451	0.272551	0.0172214	0.315931	0.00543309	0.108437	0.351119	-0.292257	0.0104129	0.389844	0.000499422	0.153701	0.184965	0.0476833	0.682513	0.0957197	0.410777	0.644972	3.20781e-10	-0.625302	1.55608e-09	0.412365	0.000214341
LOC_Os04g20220	LOC_Os04g20220.1	elongation factor Tu, putative, expressed	blue	0.0013051	0.991073	-0.358815	0.0014579	-0.203413	0.0780018	0.0216987	0.852404	0.353442	0.00173668	-0.251015	0.0287297	-0.0698481	0.548798	-0.212508	0.0653272	-0.348243	0.00205124	-0.650341	2.04325e-10	0.825642	4.48928e-20	-0.366742	0.0011199
LOC_Os04g20920	LOC_Os04g20920.1	H-BTB2 - Bric-a-Brac, Tramtrack, Broad Complex BTB domain with H family conserved sequence, expressed	blue	-0.0014309	0.990212	0.31643	0.00535614	0.219021	0.0573168	0.0683527	0.557408	-0.363896	0.00123209	0.28535	0.0124692	0.0533312	0.647275	0.0453536	0.697253	0.239552	0.0371413	0.707948	8.58905e-13	-0.637086	6.12379e-10	0.274026	0.0166043
LOC_Os07g33480	LOC_Os07g33480.4	cytochrome P450 domain containing protein, expressed	blue	-0.00143512	0.990183	-0.0767212	0.510071	0.024339	0.834685	-0.00318366	0.978225	-0.0971513	0.403782	-0.205091	0.0755269	-0.251383	0.0284886	-0.337085	0.0029051	0.124048	0.285686	-0.0814898	0.48405	0.326001	0.00405486	-0.155326	0.180307
LOC_Os09g02700	LOC_Os09g02700.1	polyadenylate-binding protein, putative, expressed	blue	-0.00144553	0.990112	-0.379808	0.000714468	-0.0364522	0.754569	0.0121517	0.917023	0.0467991	0.688094	-0.0948287	0.415167	-0.277839	0.0150964	-0.555089	1.95221e-07	-0.193061	0.094735	-0.488424	7.60239e-06	0.865192	6.96832e-24	-0.319041	0.00496886
LOC_Os12g03110	LOC_Os12g03110.1	ZF-HD protein dimerisation region containing protein, expressed	blue	0.00148753	0.989825	0.194469	0.0923064	-0.12681	0.275013	0.235055	0.0409598	0.363485	0.00124911	-0.140616	0.225675	0.332799	0.00330962	0.0816191	0.483355	0.095844	0.410167	0.102437	0.378567	-0.175601	0.129191	0.178382	0.123143
LOC_Os11g37510	LOC_Os11g37510.1	ribosomal protein L4, putative, expressed	blue	-0.00149269	0.989789	-0.328937	0.00371644	0.0604507	0.603944	-0.0297929	0.798352	0.0628497	0.589636	-0.183416	0.112746	-0.0881141	0.449107	-0.504822	3.31479e-06	-0.0359877	0.7576	-0.266715	0.0198594	0.712555	5.23651e-13	-0.301606	0.0081035
LOC_Os01g10840	LOC_Os01g10840.1	CGMC_GSK.2 - CGMC includes CDA, MAPK, GSK3, and CLKC kinases, expressed	blue	0.00159881	0.989064	0.286087	0.0122343	-0.0317529	0.785394	-0.0322946	0.781823	-0.230763	0.044903	-0.00834457	0.942966	-0.0545736	0.639623	0.217599	0.0589945	-0.218106	0.0583919	0.348011	0.00206641	-0.45374	3.84608e-05	0.427445	0.00011756
LOC_Os12g26480	LOC_Os12g26480.1	expressed protein	blue	-0.00164829	0.988725	-0.30227	0.00795797	-0.246919	0.0315293	-0.139184	0.230484	0.294677	0.00976599	-0.400464	0.000337646	0.24401	0.0336537	-0.124747	0.282959	0.0940105	0.419221	-0.596055	1.34103e-08	0.634663	7.44223e-10	-0.591016	1.90225e-08
LOC_Os12g06070	LOC_Os12g06070.1	expressed protein	blue	0.0016493	0.988718	-0.0677575	0.560853	0.0837257	0.472097	-0.0741147	0.524591	-0.0407257	0.726865	-0.0201092	0.863107	-0.0876479	0.45152	-0.300252	0.00840741	0.023283	0.841763	0.0565379	0.627602	0.220269	0.055877	-0.0194725	0.867402
LOC_Os08g37720	LOC_Os08g37720.2	expressed protein	blue	0.00168242	0.988492	0.2967	0.00925218	0.042238	0.717142	0.0977554	0.400851	0.124071	0.285595	0.280117	0.0142536	0.274932	0.0162348	0.504343	3.39819e-06	0.0677335	0.560992	0.359822	0.00141036	-0.73057	6.86779e-14	0.37587	0.000819728
LOC_Os03g37570	LOC_Os03g37570.1	expressed protein	blue	-0.0016919	0.988427	-0.101611	0.382443	-0.14543	0.210026	-0.0964398	0.40725	0.269922	0.0183701	-0.0770511	0.508248	-0.142067	0.220874	-0.0922452	0.428047	0.228896	0.0467132	-0.28186	0.0136363	0.325243	0.00414655	-0.299307	0.00862518
LOC_Os05g44100	LOC_Os05g44100.1	trehalose synthase, putative, expressed	blue	0.00176198	0.987948	0.0917268	0.430658	-0.0365472	0.75395	0.00597553	0.959142	-0.0319462	0.784119	-0.00229756	0.984285	0.0979359	0.399977	0.312983	0.0059082	0.192772	0.0952397	-0.0179299	0.877822	-0.311941	0.00608476	0.0144649	0.901301
LOC_Os01g51430	LOC_Os01g51430.1	green ripe-like, putative, expressed	blue	0.00180415	0.987659	0.0794941	0.494854	-0.0248991	0.830936	0.0126646	0.913534	-0.156392	0.1773	0.297691	0.00900943	-0.272981	0.0170392	-0.0866023	0.456956	-0.0806082	0.488807	0.0558802	0.631616	-0.127296	0.27316	0.109721	0.345413
LOC_Os11g38330	LOC_Os11g38330.2	ZOS11-06 - C2H2 zinc finger protein, expressed	blue	0.00180851	0.987629	-0.421858	0.000147344	-0.293879	0.00997522	-0.049237	0.672747	0.408803	0.00024601	-0.258917	0.0239184	-0.0351596	0.763012	-0.197381	0.0874379	-0.184426	0.110745	-0.882105	6.69647e-26	0.859145	3.15474e-23	-0.469627	1.87061e-05
LOC_Os06g03676	LOC_Os06g03676.1	CAMK_CAMK_like.6 - CAMK includes calcium/calmodulin depedent protein kinases, expressed	blue	0.00182882	0.98749	-0.398113	0.000368631	-0.216838	0.0599079	0.0610472	0.600372	0.468377	1.98228e-05	-0.271089	0.0178523	0.17569	0.128994	-0.299509	0.00857819	-0.346072	0.00219716	-0.775859	1.86103e-16	0.865548	6.36128e-24	-0.274794	0.0162905
LOC_Os09g23720	LOC_Os09g23720.1	expressed protein	blue	-0.00183697	0.987435	-0.0990847	0.394446	-0.0690439	0.55342	0.0855062	0.462694	0.0938817	0.419862	-0.254376	0.0265919	0.0300199	0.796849	0.135201	0.244232	-0.0629225	0.589204	-0.149651	0.196951	0.164979	0.154391	-0.136981	0.238019
LOC_Os03g08010	LOC_Os03g08010.1	elongation factor Tu, putative, expressed	blue	0.00183922	0.987419	-0.220379	0.0557518	-0.0297843	0.798409	0.0788918	0.498139	0.111139	0.339175	-0.182545	0.114495	-0.151897	0.190238	-0.468388	1.98133e-05	-0.249733	0.0295825	-0.259479	0.0236037	0.691053	4.87309e-12	-0.146731	0.205932
LOC_Os01g73160	LOC_Os01g73160.1	40S ribosomal protein S10, putative, expressed	blue	-0.00188207	0.987126	-0.306974	0.00699158	-0.201865	0.0803415	0.168655	0.145285	0.345091	0.00226609	-0.347161	0.00212287	-0.0762496	0.512683	-0.141752	0.22191	-0.272394	0.017288	-0.598753	1.10934e-08	0.774571	2.24317e-16	-0.31682	0.00529661
LOC_Os10g27350	LOC_Os10g27350.1	DUF584 domain containing protein, putative, expressed	blue	0.00189123	0.987064	-0.21656	0.0602446	0.0835703	0.472923	0.15679	0.176185	0.120714	0.298934	-0.0474461	0.684008	0.0185848	0.873395	-0.300857	0.0082704	0.00589179	0.959714	-0.171387	0.138786	0.34289	0.00242782	-0.133842	0.249049
LOC_Os01g46820	LOC_Os01g46820.1	expressed protein	blue	0.00203364	0.98609	0.216656	0.060128	-0.0514744	0.658779	0.0511026	0.661093	0.0475482	0.683364	0.0826944	0.477591	0.158307	0.171988	0.112156	0.334748	-0.0558432	0.631842	0.129857	0.263546	-0.281609	0.0137236	0.211848	0.0661876
LOC_Os03g57569	LOC_Os03g57569.2	expressed protein	blue	0.0020504	0.985975	-0.0711893	0.54113	-0.112595	0.332846	0.262979	0.021724	0.268933	0.0188187	-0.137451	0.236397	0.179557	0.120652	-0.172347	0.136554	0.10888	0.349144	-0.24798	0.0307828	0.356491	0.00157308	-0.109144	0.34797
LOC_Os01g02370	LOC_Os01g02370.1	receptor-like kinase ARK1AS, putative, expressed	blue	0.00207123	0.985832	-0.17075	0.14028	-0.108028	0.35295	-0.00670506	0.954159	-0.0759911	0.514117	-0.247457	0.0311486	0.125537	0.279899	-0.25864	0.0240747	-0.164666	0.155185	-0.258273	0.0242829	0.402826	0.000308947	-0.122086	0.293435
LOC_Os03g03320	LOC_Os03g03320.1	expressed protein	blue	-0.00217127	0.985148	0.0154717	0.894469	-0.255245	0.0260614	-0.160895	0.164995	-0.0364113	0.754836	0.0425614	0.715068	-0.139225	0.230344	-0.278135	0.0149847	0.107304	0.356207	-0.226691	0.048929	0.249055	0.0300419	-0.244101	0.0335851
LOC_Os07g47360	LOC_Os07g47360.3	CW-type Zinc Finger, putative, expressed	blue	0.00225541	0.984573	0.365137	0.00118196	-0.0888705	0.445209	-0.281721	0.0136846	-0.498868	4.50311e-06	0.257896	0.0244988	-0.288188	0.0115851	0.196411	0.0890366	0.331187	0.00347433	0.379318	0.000726859	-0.586511	2.58726e-08	0.116148	0.317718
LOC_Os03g53590	LOC_Os03g53590.1	expressed protein	blue	0.00228905	0.984343	0.117785	0.310898	-0.254767	0.0263518	-0.205574	0.0748254	-0.182712	0.114158	0.246027	0.0321683	-0.498013	4.70333e-06	0.137299	0.23692	0.394307	0.000424344	-0.129882	0.263454	-0.0916454	0.431069	-0.315944	0.00543115
LOC_Os09g32210	LOC_Os09g32210.1	pumilio-family RNA binding repeat containing protein, expressed	blue	-0.00232312	0.98411	0.117208	0.31329	0.162735	0.160151	0.155135	0.180852	-0.23481	0.0411769	0.250136	0.0293117	-0.0240347	0.836723	0.0343608	0.768244	0.199864	0.0834508	0.323856	0.00431916	-0.285474	0.0124294	0.0209286	0.857586
LOC_Os01g70010	LOC_Os01g70010.1	ribosomal protein L7Ae, putative, expressed	blue	-0.0023698	0.98379	0.161968	0.162158	0.209623	0.0691539	0.168597	0.145426	0.0255815	0.826374	0.175786	0.128782	-0.23707	0.0392104	-0.0680212	0.559325	-0.0559508	0.631184	0.406003	0.000273855	-0.225444	0.0502198	0.348444	0.00203821
LOC_Os06g15630	LOC_Os06g15630.1	retrotransposon protein, putative, unclassified, expressed	blue	-0.00243865	0.98332	-0.286531	0.0120944	-0.0905024	0.436862	-0.120616	0.299327	0.138224	0.233745	-0.16244	0.16092	-0.0356563	0.759764	-0.08854	0.44691	0.066355	0.56901	-0.46718	2.09517e-05	0.4978	4.75466e-06	-0.364353	0.00121341
LOC_Os02g53380	LOC_Os02g53380.1	expressed protein	blue	0.00244377	0.983285	0.0561584	0.629916	-0.139245	0.230275	-0.167452	0.148221	-0.153797	0.184688	-0.0226823	0.845794	-0.139426	0.229665	-0.0576822	0.620643	0.103118	0.375385	-0.0320845	0.783208	0.00929407	0.93649	-0.0341741	0.769468
LOC_Os01g59860	LOC_Os01g59860.1	expressed protein	blue	0.00249696	0.982921	-0.212459	0.0653916	0.0343021	0.768629	-0.0780816	0.502576	-0.105353	0.365068	0.0237253	0.838796	-0.240401	0.0364552	-0.684014	9.7054e-12	0.0472189	0.685442	-0.211817	0.0662282	0.663305	6.62012e-11	-0.241723	0.035407
LOC_Os01g55730	LOC_Os01g55730.1	AGAP003732-PA, putative, expressed	blue	0.00250014	0.982899	-0.342181	0.00248204	-0.101428	0.383304	0.0845191	0.467894	0.332425	0.0033472	-0.248155	0.0306608	-0.0327007	0.779149	-0.374724	0.00085291	-0.17964	0.120477	-0.545562	3.46091e-07	0.84742	4.87444e-22	-0.282284	0.0134894
LOC_Os02g10260	LOC_Os02g10260.1	outer membrane protein, OMP85 family protein, expressed	blue	-0.00251327	0.982809	-0.286445	0.0121214	-0.127893	0.270897	-0.0553537	0.634837	0.0711581	0.541308	-0.15327	0.186216	-0.197818	0.0867265	-0.518819	1.5762e-06	-0.140582	0.225787	-0.476886	1.32951e-05	0.825232	4.85849e-20	-0.299457	0.00859037
LOC_Os05g48450	LOC_Os05g48450.1	aminotransferase domain containing protein, putative, expressed	blue	-0.00257732	0.982371	-0.37374	0.000882356	-0.236806	0.0394358	-0.0303272	0.794814	0.258135	0.0243617	-0.22421	0.0515245	-0.107089	0.357176	-0.290349	0.010949	-0.221972	0.0539608	-0.719479	2.44393e-13	0.81492	3.32586e-19	-0.351287	0.00186136
LOC_Os03g24450	LOC_Os03g24450.1	OsPOP8 - Putative Prolyl Oligopeptidase homologue, expressed	blue	-0.0026515	0.981864	0.323818	0.00432394	0.197825	0.086715	-0.133788	0.249241	-0.475096	1.44732e-05	0.425132	0.000129142	-0.227613	0.0479922	0.359842	0.00140943	0.34082	0.00258925	0.638581	5.42498e-10	-0.790014	2.19571e-17	0.13745	0.236402
LOC_Os04g56300	LOC_Os04g56300.1	expressed protein	blue	-0.00266405	0.981778	0.327228	0.00391017	0.119992	0.301855	-0.17688	0.126383	-0.332612	0.00332837	0.393793	0.000432433	-0.233935	0.0419606	0.283427	0.0131008	0.0600854	0.606136	0.54747	3.09018e-07	-0.679033	1.56217e-11	0.312063	0.00606386
LOC_Os07g01920	LOC_Os07g01920.1	nucleolar GTP-binding protein 1, putative, expressed	blue	-0.00270246	0.981515	-0.397569	0.000376155	-0.150231	0.195202	-0.0184117	0.874565	0.212872	0.0648579	-0.170011	0.142031	-0.0600298	0.60647	-0.370339	0.000991395	-0.182284	0.115023	-0.642393	3.97149e-10	0.888951	8.31191e-27	-0.466384	2.17347e-05
LOC_Os09g13890	LOC_Os09g13890.1	calmodulin binding protein, putative, expressed	blue	0.00273209	0.981313	-0.0895921	0.441507	-0.261454	0.0225266	0.0342469	0.768991	0.427851	0.000115627	-0.0423617	0.716349	-0.106905	0.358008	0.10961	0.345904	-0.148614	0.200108	-0.484653	9.14659e-06	0.30284	0.00783498	-0.125977	0.278204
LOC_Os11g38590	LOC_Os11g38590.1	expressed protein	blue	-0.00273752	0.981276	-0.216705	0.0600682	-0.0949847	0.414396	-0.146311	0.207247	0.371745	0.000944919	-0.0940105	0.419221	-0.113739	0.327927	-0.131173	0.258699	0.0170303	0.883908	-0.347798	0.00208046	0.432991	9.35833e-05	-0.290983	0.0107682
LOC_Os12g31650	LOC_Os12g31650.1	transposon protein, putative, unclassified, expressed	blue	-0.00280939	0.980784	0.104744	0.367862	0.103315	0.374469	0.209071	0.069906	0.259666	0.0235	-0.0266229	0.819423	0.293157	0.0101681	0.205972	0.0742517	-0.0499824	0.668081	0.177458	0.125128	-0.254234	0.0266791	0.282911	0.013275
LOC_Os09g31310	LOC_Os09g31310.1	acetyltransferase, GNAT family, putative, expressed	blue	0.0028824	0.980285	0.253369	0.0272174	0.0251827	0.829039	0.226155	0.0494804	0.270509	0.018108	-0.0481173	0.679779	0.579173	4.22768e-08	0.267555	0.0194596	-0.0817157	0.482836	0.288967	0.0113522	-0.442233	6.34264e-05	0.394581	0.000420095
LOC_Os09g19880	LOC_Os09g19880.1	expressed protein	blue	-0.0029081	0.980109	0.0545133	0.639993	0.0762067	0.512921	-0.00517345	0.964622	-0.206598	0.0733571	0.159502	0.168731	-0.287224	0.0118792	0.048696	0.676141	0.156042	0.178284	0.182961	0.113657	-0.11369	0.328136	-0.0843614	0.468728
LOC_Os02g48640	LOC_Os02g48640.1	expressed protein	blue	0.00291067	0.980092	-0.387734	0.000538971	-0.287702	0.0117326	0.00979292	0.933088	0.523486	1.22105e-06	-0.247649	0.0310142	0.0192449	0.868938	-0.0784021	0.500818	-0.181347	0.116933	-0.864483	8.3491e-24	0.772216	3.14635e-16	-0.457505	3.25252e-05
LOC_Os04g16680	LOC_Os04g16680.1	fructose-1,6-bisphosphatase, putative, expressed	blue	-0.0029306	0.979955	0.0228413	0.844726	-0.325898	0.00406712	0.0520568	0.655162	0.553659	2.1298e-07	-0.131523	0.257417	0.131684	0.256831	0.153813	0.184642	-0.238267	0.0382014	-0.368231	0.00106498	0.129596	0.264515	0.0783408	0.501154
LOC_Os02g34460	LOC_Os02g34460.2	40S ribosomal protein S10, putative, expressed	blue	-0.00294037	0.979888	-0.407374	0.000259886	-0.195347	0.0908163	0.049014	0.674145	0.520477	1.44018e-06	-0.344578	0.00230287	0.0075138	0.948637	-0.203466	0.0779228	-0.14165	0.222246	-0.763054	1.13019e-15	0.888562	9.39221e-27	-0.482473	1.01683e-05
LOC_Os11g25860	LOC_Os11g25860.1	protein Kinase, putative, expressed	blue	-0.0029621	0.97974	-0.194696	0.0919199	0.0790989	0.497008	-0.067613	0.561691	0.179075	0.121668	-0.0736998	0.526921	-0.127817	0.271187	0.0719274	0.536934	0.139658	0.228884	-0.137909	0.234824	0.178583	0.122714	-0.327687	0.00385728
LOC_Os05g50330	LOC_Os05g50330.1	expressed protein	blue	-0.00299213	0.979534	-0.401793	0.000321218	-0.31862	0.00502953	-0.0495572	0.670741	0.46641	2.17081e-05	-0.26114	0.0226952	-0.0406979	0.727044	-0.132761	0.252925	-0.175086	0.130337	-0.897272	5.43125e-28	0.824841	5.23834e-20	-0.478439	1.23461e-05
LOC_Os06g45870	LOC_Os06g45870.1	expressed protein	blue	0.00300055	0.979477	-0.149723	0.196734	0.00906688	0.938039	0.242382	0.034894	0.176133	0.128016	-0.117443	0.312314	0.227122	0.0484889	-0.149112	0.198587	-0.306123	0.00715838	-0.181131	0.117378	0.279846	0.0143517	0.138124	0.234087
LOC_Os12g01580	LOC_Os12g01580.1	MATE efflux protein, putative, expressed	blue	0.00300184	0.979468	0.0949778	0.41443	0.0109835	0.924976	-0.200944	0.0817607	-0.368189	0.00106649	0.301271	0.00817781	-0.0591747	0.611616	-0.0552071	0.635735	0.108874	0.34917	0.198009	0.0864151	-0.258565	0.0241169	0.00107067	0.992676
LOC_Os01g49000	LOC_Os01g49000.1	katanin p60 ATPase-containing subunit, putative, expressed	blue	0.00300333	0.979458	0.334961	0.00309965	0.0134727	0.90804	0.0880241	0.449572	-0.0330233	0.777026	0.211407	0.0667666	0.183192	0.113194	0.571856	6.81723e-08	0.123421	0.288147	0.432013	9.74537e-05	-0.713562	4.69376e-13	0.33076	0.0035191
LOC_Os04g54510	LOC_Os04g54510.1	mTERF family protein, expressed	blue	-0.00301135	0.979403	-0.115742	0.319423	-0.213994	0.0634249	0.112251	0.334333	0.104167	0.370521	-0.331607	0.00343072	0.04	0.731546	-0.198908	0.0849677	-0.0589406	0.613028	-0.343283	0.00239819	0.326859	0.00395317	-0.0828461	0.47678
LOC_Os04g45890	LOC_Os04g45890.1	retrotransposon protein, putative, unclassified, expressed	blue	0.00307802	0.978947	-0.21599	0.0609396	-0.170946	0.139818	0.0371421	0.750075	0.375384	0.000833656	-0.0976432	0.401394	0.336119	0.0029922	-0.0534363	0.646626	-0.12993	0.263275	-0.479019	1.20081e-05	0.476144	1.37725e-05	-0.236977	0.0392899
LOC_Os10g42439	LOC_Os10g42439.1	heat shock protein DnaJ, putative, expressed	blue	-0.00312562	0.978622	0.27873	0.0147619	0.130731	0.260319	-0.190839	0.0986698	-0.540485	4.66194e-07	0.175587	0.129221	-0.135241	0.244091	0.212172	0.0657638	0.479108	1.19572e-05	0.500576	4.12671e-06	-0.615086	3.38595e-09	-0.00706928	0.951671
LOC_Os05g48580	LOC_Os05g48580.1	expressed protein	blue	-0.00313735	0.978541	0.126304	0.276947	0.250263	0.0292273	-0.00695545	0.952449	-0.210505	0.0679654	0.129386	0.265299	-0.260986	0.022778	-0.0621825	0.5936	0.114642	0.324076	0.37595	0.000817463	-0.259743	0.0234576	0.306183	0.00714647
LOC_Os11g04200	LOC_Os11g04200.1	M phase phosphoprotein 10, putative, expressed	blue	-0.00314777	0.97847	-0.403337	0.000303041	-0.101062	0.385032	-0.0172687	0.882295	0.272628	0.0171885	-0.303597	0.0076742	0.107158	0.356864	-0.259396	0.0236501	-0.104968	0.366836	-0.638253	5.57181e-10	0.825627	4.50181e-20	-0.483958	9.46136e-06
LOC_Os06g33520	LOC_Os06g33520.1	DEAD/DEAH box helicase, putative, expressed	blue	-0.00323806	0.977853	-0.375923	0.000818227	-0.135862	0.241911	0.0890759	0.444153	0.266959	0.0197426	-0.267594	0.0194415	-0.107364	0.355936	-0.333157	0.00327402	-0.147149	0.20463	-0.620776	2.20357e-09	0.880932	9.45232e-26	-0.387556	0.000542451
LOC_Os08g33488	LOC_Os08g33488.1	OsMADS23 - MADS-box family gene with MIKCc type-box, expressed	blue	-0.0032524	0.977755	0.356484	0.00157345	0.0722934	0.534859	0.307295	0.00692966	-0.128268	0.269485	-0.0476103	0.682973	0.29095	0.0107776	-0.0390423	0.737739	-0.0194629	0.867467	0.505407	3.2155e-06	-0.506275	3.07331e-06	0.574457	5.75986e-08
LOC_Os01g69900	LOC_Os01g69900.1	CBS domain-containing protein, putative, expressed	blue	0.00326335	0.97768	-0.140737	0.225271	-0.152352	0.188897	-0.113321	0.329718	0.218783	0.0575944	0.0183306	0.875113	-0.114437	0.324946	0.281505	0.0137599	0.146305	0.207268	-0.32732	0.0038995	0.0628129	0.589854	-0.323343	0.00438456
LOC_Os02g17860	LOC_Os02g17860.1	retrotransposon protein, putative, unclassified, expressed	blue	-0.00331816	0.977305	-0.212321	0.0655698	0.0122467	0.916377	0.0307048	0.792316	0.112886	0.33159	-0.252889	0.0275204	-0.276628	0.0155622	-0.352173	0.00180915	0.0608516	0.601542	-0.250604	0.0290008	0.482714	1.00505e-05	-0.230388	0.0452625
LOC_Os12g05430	LOC_Os12g05430.1	ribosomal protein L24, putative, expressed	blue	0.0033347	0.977192	-0.15436	0.183065	-0.0112712	0.923017	0.221296	0.0547147	0.227843	0.0477605	-0.383404	0.000629256	0.0728288	0.53183	-0.312846	0.00593127	-0.357182	0.00153799	-0.167056	0.149196	0.530161	8.41911e-07	0.075965	0.514262
LOC_Os01g01510	LOC_Os01g01510.2	sas10/Utp3 family protein, expressed	blue	-0.00336945	0.976954	-0.364247	0.00121771	-0.158642	0.17107	0.0130521	0.910899	0.273969	0.0166275	-0.270825	0.017968	-0.123739	0.286897	-0.394344	0.00042377	-0.0593917	0.610308	-0.623042	1.85265e-09	0.911292	3.08167e-30	-0.469907	1.84641e-05
LOC_Os03g16700	LOC_Os03g16700.1	initiator-binding protein, putative, expressed	blue	0.0033925	0.976797	0.31742	0.00520629	-0.0368226	0.752155	-0.102635	0.377637	-0.161372	0.163728	-0.0599416	0.607	0.0136638	0.906741	0.678987	1.56911e-11	0.303472	0.00770059	0.325926	0.0040638	-0.737928	2.85718e-14	0.150899	0.193201
LOC_Os08g05810	LOC_Os08g05810.1	DEAD-box ATP-dependent RNA helicase, putative, expressed	blue	0.00341759	0.976625	-0.0868421	0.455706	-0.21649	0.0603294	-0.154512	0.182631	0.160391	0.166339	-0.182956	0.113667	-0.116348	0.316878	0.117063	0.313895	-0.0398742	0.732358	-0.249749	0.0295712	0.251182	0.0286203	-0.351044	0.00187595
LOC_Os09g36630	LOC_Os09g36630.1	expressed protein	blue	0.00342124	0.9766	0.0311768	0.789197	-0.10915	0.347943	-0.0208767	0.857936	0.123682	0.28712	-0.0810544	0.486397	0.0424428	0.715829	0.112959	0.331275	0.24279	0.0345794	-0.0947261	0.415674	0.0414402	0.722266	-0.257651	0.0246394
LOC_Os10g42620	LOC_Os10g42620.1	dihydroflavonol-4-reductase, putative, expressed	blue	-0.00348902	0.976137	0.218296	0.0581675	0.165403	0.153318	0.0867293	0.456294	-0.0303157	0.79489	0.0773683	0.506499	0.277878	0.0150817	0.543798	3.84042e-07	0.0479528	0.680815	0.430717	0.000102808	-0.663322	6.60983e-11	0.229333	0.0462843
LOC_Os05g33260	LOC_Os05g33260.2	1-5-phosphoribosyl-5-5-phosphoribosylaminomethylideneaminoimidazole-4-carboxamide isomerase, chloroplast precursor, putative, expressed	blue	-0.00350767	0.976009	-0.422684	0.000142546	-0.271038	0.0178746	-0.0131581	0.910178	0.483579	9.63704e-06	-0.242489	0.0348116	-0.0372011	0.749691	-0.249945	0.02944	-0.205777	0.0745328	-0.871254	1.42219e-24	0.893059	2.22313e-27	-0.448185	4.9076e-05
LOC_Os11g25130	LOC_Os11g25130.1	expressed protein	blue	-0.00354239	0.975772	-0.422366	0.000144375	-0.291273	0.0106865	-0.0516913	0.657431	0.39974	0.000346924	-0.2625	0.0219734	-0.028546	0.806624	-0.201782	0.080469	-0.187051	0.10567	-0.873126	8.56663e-25	0.864493	8.32738e-24	-0.466028	2.20933e-05
LOC_Os03g61790	LOC_Os03g61790.1	RNA 3-terminal phosphate cyclase, putative, expressed	blue	-0.00357218	0.975568	-0.438246	7.51176e-05	-0.0124875	0.914739	-0.0251267	0.829414	0.221441	0.0545524	-0.0722525	0.53509	-0.1674	0.148347	-0.484265	9.32123e-06	-0.154516	0.182618	-0.580218	3.94493e-08	0.891686	3.47493e-27	-0.37863	0.00074459
LOC_Os11g02720	LOC_Os11g02720.1	expressed protein	blue	0.00357913	0.975521	0.221394	0.0546053	0.044983	0.699609	-0.230303	0.0453437	-0.153865	0.184493	0.156418	0.177226	0.104429	0.369315	0.200654	0.0822119	0.156465	0.177095	0.363401	0.00125258	-0.460947	2.78573e-05	0.179336	0.121117
LOC_Os01g64460	LOC_Os01g64460.1	expressed protein	blue	0.00359007	0.975446	0.207458	0.072142	0.0176945	0.879414	-0.0228113	0.844928	-0.0704469	0.545368	-0.116632	0.315692	0.302163	0.00798135	0.33163	0.00342832	0.10748	0.355414	0.305845	0.00721362	-0.428296	0.000113545	0.164178	0.156429
LOC_Os02g38180	LOC_Os02g38180.1	expressed protein	blue	-0.0036252	0.975206	0.0841704	0.469739	0.0893636	0.442677	-0.0758791	0.51474	0.0144194	0.901609	0.0191484	0.869589	0.316275	0.00537988	-0.14444	0.213181	0.229785	0.0458443	0.177257	0.125563	-0.15487	0.181606	-0.065955	0.571346
LOC_Os05g01994	LOC_Os05g01994.1	rab5-interacting protein like, putative, expressed	blue	0.00367393	0.974873	-0.236012	0.0401215	-0.0477536	0.68207	0.128871	0.26722	0.309313	0.00655076	0.0931136	0.423692	0.0176452	0.879748	-0.19612	0.0895204	-0.285013	0.0125782	-0.457421	3.26484e-05	0.477653	1.28184e-05	0.0231946	0.842356
LOC_Os06g25439	LOC_Os06g25439.1	NAD dependent epimerase/dehydratase family protein, putative, expressed	blue	0.00367458	0.974868	0.307253	0.00693772	-0.0866159	0.456885	0.0263595	0.82118	-0.0245243	0.833444	0.0559334	0.631291	0.00287703	0.980322	-0.0097219	0.933573	0.124841	0.282592	0.263101	0.0216609	-0.348425	0.00203947	0.193118	0.0946361
LOC_Os09g39500	LOC_Os09g39500.1	ubiquitin fusion protein, putative, expressed	blue	-0.00367919	0.974837	-0.403991	0.000295629	-0.221106	0.0549287	0.0949233	0.4147	0.36856	0.00105318	-0.32121	0.0046661	-0.0640117	0.582761	-0.244052	0.0336218	-0.277473	0.0152362	-0.744341	1.29845e-14	0.90118	1.38926e-28	-0.3916	0.000468536
LOC_Os06g36700	LOC_Os06g36700.1	T-complex protein, putative, expressed	blue	-0.00368882	0.974771	-0.357903	0.00150217	-0.104406	0.369419	0.0447388	0.701162	0.194246	0.0926867	-0.180917	0.117819	-0.183362	0.112855	-0.479246	1.1878e-05	-0.169901	0.142294	-0.539286	4.99824e-07	0.89304	2.23678e-27	-0.355505	0.0016244
LOC_Os12g31800	LOC_Os12g31800.1	glycine-rich RNA-binding protein 7, putative, expressed	blue	0.00377076	0.97421	-0.236909	0.0393482	0.0699309	0.548323	0.0904421	0.437169	0.0822778	0.479819	-0.128963	0.266875	-0.129908	0.263359	-0.523134	1.245e-06	-0.186145	0.107401	-0.153463	0.185654	0.663161	6.70571e-11	-0.12691	0.274629
LOC_Os12g34854	LOC_Os12g34854.1	RNA polymerase Rpb7, N-terminal domain containing protein, expressed	blue	-0.00381078	0.973937	-0.339762	0.00267547	-0.0561232	0.630132	0.0362253	0.756049	0.280996	0.0139391	-0.193837	0.0933902	-0.0429677	0.712466	-0.381427	0.000674869	-0.154361	0.183063	-0.465758	2.23695e-05	0.81418	3.80098e-19	-0.351766	0.001833
LOC_Os01g63710	LOC_Os01g63710.3	CDC6 - Putative DNA replication initiation protein, expressed	blue	-0.00394058	0.973049	-0.411869	0.000218513	-0.211208	0.0670306	0.025078	0.82974	0.41523	0.000191644	-0.291786	0.010543	0.335732	0.00302771	-0.121663	0.295123	-0.260262	0.0231717	-0.786418	3.83726e-17	0.737627	2.96324e-14	-0.303794	0.00763297
LOC_Os09g15750	LOC_Os09g15750.1	proteasome/cyclosome repeat containing protein, expressed	blue	-0.0039636	0.972892	0.222452	0.0534305	0.0820542	0.481018	0.0102473	0.929991	-0.319727	0.00487127	0.193338	0.0942529	-0.151226	0.192226	0.076683	0.510282	-0.0893274	0.442863	0.447278	5.10487e-05	-0.403523	0.000300909	0.223985	0.0517649
LOC_Os12g11370	LOC_Os12g11370.1	verticillium wilt disease resistance protein, putative, expressed	blue	0.00402633	0.972463	-0.174874	0.13081	-0.166092	0.151589	-0.0452471	0.69793	0.0198778	0.864668	-0.113127	0.330553	-0.0717852	0.537741	-0.0535523	0.645911	-0.140968	0.224504	-0.444537	5.7462e-05	0.261742	0.0223731	-0.219617	0.056626
LOC_Os02g14440	LOC_Os02g14440.2	peroxidase precursor, putative, expressed	blue	-0.00404567	0.972331	0.316789	0.00530141	-0.0474994	0.683672	-0.100995	0.385348	-0.196982	0.0880931	-0.0919795	0.429384	-0.126921	0.274588	0.362751	0.00128001	0.390118	0.000494492	0.404993	0.000284599	-0.506818	2.98738e-06	-0.038042	0.744224
LOC_Os03g14590	LOC_Os03g14590.3	calcium-binding EF hand family protein, putative, expressed	blue	-0.00405596	0.972261	0.191353	0.0977486	0.198278	0.0859813	0.019543	0.866926	0.0433297	0.710151	-0.0203282	0.861631	0.268368	0.0190792	0.51733	1.70866e-06	0.102315	0.379136	0.412873	0.000210143	-0.605016	7.09382e-09	0.321175	0.00467092
LOC_Os03g28250	LOC_Os03g28250.1	expressed protein	blue	0.00410066	0.971955	-0.278783	0.0147421	-0.188012	0.10386	0.265249	0.0205742	0.637734	5.81097e-10	-0.262067	0.0222012	0.473497	1.56076e-05	-0.120842	0.298417	-0.381486	0.000673465	-0.592974	1.66177e-08	0.558158	1.61723e-07	-0.0301189	0.796193
LOC_Os02g57430	LOC_Os02g57430.1	DNL zinc finger domain containing protein, putative, expressed	blue	0.00411071	0.971886	0.231754	0.0439661	0.185052	0.109518	0.0846475	0.467216	-0.423444	0.000138253	0.358134	0.00149083	-0.361278	0.00134414	-0.0529648	0.649539	-0.24462	0.0331985	0.486712	8.27029e-06	-0.449909	4.55202e-05	0.530873	8.08789e-07
LOC_Os08g09270	LOC_Os08g09270.1	pentatricopeptide, putative, expressed	blue	-0.00424983	0.970935	-0.297472	0.00906251	-0.101807	0.38152	0.04015	0.730578	0.192147	0.0963389	-0.196659	0.0886264	-0.0743844	0.523079	-0.506776	2.99395e-06	-0.230399	0.045251	-0.50792	2.81991e-06	0.804126	2.20014e-18	-0.151836	0.190419
LOC_Os01g72205	LOC_Os01g72205.1	proline synthetase co-transcribed bacterial homolog protein, putative, expressed	blue	-0.00425157	0.970923	0.250003	0.0294006	-0.0655404	0.573773	0.048806	0.675451	-0.0895561	0.441691	0.110351	0.342631	0.249571	0.0296916	0.0922525	0.42801	-0.115813	0.319124	0.295785	0.00948165	-0.466998	2.11276e-05	0.450451	4.44545e-05
LOC_Os08g02990	LOC_Os08g02990.1	retrotransposon protein, putative, unclassified, expressed	blue	0.00426733	0.970816	-0.348326	0.00204587	-0.281826	0.0136478	-0.0969658	0.404684	0.164508	0.155586	-0.214857	0.0623401	-0.0350919	0.763455	-0.153101	0.186706	-0.138533	0.232692	-0.757202	2.48307e-15	0.677376	1.8266e-11	-0.414833	0.000194652
LOC_Os03g56241	LOC_Os03g56241.1	40S ribosomal protein S29, putative, expressed	blue	-0.00441268	0.969822	-0.308589	0.00668446	-0.0756787	0.515854	0.189592	0.100934	0.460273	2.87194e-05	-0.335798	0.00302165	0.185144	0.109338	-0.387088	0.000551659	-0.341579	0.00252898	-0.475297	1.43362e-05	0.747995	8.19745e-15	-0.0751861	0.518598
LOC_Os08g01650	LOC_Os08g01650.1	Rf1, mitochondrial precursor, putative, expressed	blue	0.00442407	0.969744	-0.122312	0.292534	0.0398367	0.7326	0.0859054	0.4606	0.239876	0.0368785	0.00959178	0.93446	0.13634	0.240243	-0.18556	0.108531	0.0667573	0.566664	-0.152332	0.188957	0.281961	0.0136009	-0.15366	0.185084
LOC_Os09g21110	LOC_Os09g21110.1	leucyl-tRNA synthetase, cytoplasmic, putative, expressed	blue	-0.00451472	0.969125	-0.315159	0.00555413	-0.171709	0.138033	0.0918033	0.430272	0.249638	0.0296465	-0.383491	0.000627309	-0.0683073	0.55767	-0.308604	0.00668181	-0.291072	0.0107431	-0.57629	5.11064e-08	0.792856	1.40156e-17	-0.242275	0.0349772
LOC_Os05g38850	LOC_Os05g38850.1	MCM8 - Putative minichromosome maintenance MCM family subunit 8, expressed	blue	-0.00458604	0.968637	-0.0010827	0.992594	0.0739184	0.525692	-0.124791	0.282787	-0.128038	0.270352	0.103196	0.375021	-0.0698067	0.549035	-0.182907	0.113765	0.0817392	0.482709	0.0972357	0.403372	0.0544218	0.640556	-0.0268268	0.818064
LOC_Os05g23250	LOC_Os05g23250.1	Leucine Rich Repeat family protein, expressed	blue	0.00470026	0.967856	0.131337	0.258098	0.221378	0.0546229	0.109407	0.346804	0.0278404	0.811314	0.216535	0.0602749	0.0526451	0.651517	0.300918	0.00825675	-0.2577	0.0246115	0.325663	0.00409546	-0.471833	1.68762e-05	0.505777	3.15418e-06
LOC_Os04g32350	LOC_Os04g32350.1	RNA polymerase III RPC4 domain containing protein, expressed	blue	-0.0047284	0.967664	-0.130568	0.26092	-0.00361977	0.975243	-0.202813	0.0789028	-0.11984	0.30247	-0.162367	0.161111	-0.292139	0.0104453	-0.131252	0.258407	-0.0324358	0.780893	-0.0581482	0.617818	0.315075	0.00556748	-0.344626	0.00229936
LOC_Os10g41360	LOC_Os10g41360.1	ARABIDILLO-1, putative, expressed	blue	-0.00474379	0.967559	-0.0740782	0.524796	-0.0131807	0.910025	-0.329403	0.0036651	-0.280047	0.0142789	0.0975525	0.401834	-0.137965	0.234632	0.122498	0.291794	0.15418	0.183585	-0.0783088	0.501329	-0.081125	0.486016	-0.255707	0.0257829
LOC_Os04g56760	LOC_Os04g56760.1	PHF5-like protein domain containing protein, expressed	blue	0.00476752	0.967397	-0.233786	0.0420945	-0.0483972	0.678019	0.12783	0.271137	0.446149	5.3606e-05	-0.328026	0.00381865	0.183302	0.112974	-0.223783	0.0519818	-0.176506	0.127197	-0.384549	0.000604126	0.566572	9.55712e-08	-0.212498	0.0653408
LOC_Os07g42310	LOC_Os07g42310.1	lung seven transmembrane domain containing protein, putative, expressed	blue	-0.00477907	0.967318	-0.387625	0.000541097	0.00119323	0.991838	0.120447	0.300011	0.482838	9.99009e-06	-0.199212	0.0844836	0.133693	0.249581	-0.210202	0.0683712	-0.087738	0.451053	-0.551697	2.39857e-07	0.654187	1.47092e-10	-0.309005	0.0066073
LOC_Os07g13280	LOC_Os07g13280.1	RNA recognition motif containing protein, putative, expressed	blue	0.00478099	0.967305	-0.199483	0.0840523	-0.17314	0.13473	-0.0635252	0.585635	0.375633	0.000826491	-0.171801	0.137819	0.259778	0.023438	-0.0581657	0.617712	0.0346594	0.766287	-0.498971	4.47959e-06	0.513061	2.14868e-06	-0.393456	0.000437811
LOC_Os11g41920	LOC_Os11g41920.1	expressed protein	blue	0.00493959	0.966221	-0.167849	0.147247	-0.0284902	0.806995	0.210367	0.0681505	0.326297	0.00401947	0.0436589	0.708047	0.377057	0.00078659	-0.136867	0.238412	-0.329235	0.00368346	-0.283174	0.0131862	0.309335	0.00654682	0.0941693	0.418433
LOC_Os03g45260	LOC_Os03g45260.1	vesicle transport v-SNARE protein, putative, expressed	blue	0.0049633	0.966059	0.160208	0.166831	0.0170003	0.884111	0.138715	0.232072	0.439468	7.13359e-05	0.00964692	0.934084	0.313567	0.00581126	0.125647	0.279474	-0.0463281	0.691073	0.149693	0.196826	-0.231812	0.043912	0.320936	0.00470349
LOC_Os08g31970	LOC_Os08g31970.1	NHL repeat-containing protein, putative, expressed	blue	0.00501138	0.96573	-0.379917	0.000711742	-0.170105	0.141807	-0.0860494	0.459845	0.446393	5.30414e-05	-0.12407	0.2856	0.0854717	0.462875	-0.0637201	0.584482	-0.182883	0.113814	-0.697348	2.58825e-12	0.653148	1.6082e-10	-0.355671	0.00161565
LOC_Os11g26350	LOC_Os11g26350.1	expressed protein	blue	0.00501164	0.965728	-0.33275	0.00331449	-0.320825	0.0047187	-0.0902307	0.438245	0.318683	0.00502041	-0.244449	0.0333258	-0.00391228	0.973243	-0.230817	0.0448519	-0.137086	0.237656	-0.773292	2.69699e-16	0.754763	3.42463e-15	-0.401458	0.000325281
LOC_Os01g52400	LOC_Os01g52400.2	bacterial transferase hexapeptide domain containing protein, expressed	blue	-0.00504013	0.965533	-0.0399268	0.732018	0.0512618	0.660101	0.262931	0.0217486	0.117077	0.313834	-0.0713786	0.540053	0.216479	0.0603431	-0.238693	0.0378467	-0.171037	0.139604	-0.0122767	0.916173	0.243327	0.0341692	0.146477	0.206727
LOC_Os02g06592	LOC_Os02g06592.1	SNF2 family N-terminal domain containing protein, expressed	blue	0.00505238	0.96545	0.424402	0.000133011	0.12782	0.271176	-0.0133346	0.908979	-0.336692	0.00294027	0.144168	0.214051	0.100482	0.387778	0.391864	0.000464061	0.304084	0.00757237	0.712644	5.18624e-13	-0.911973	2.3464e-30	0.341893	0.00250437
LOC_Os05g49030	LOC_Os05g49030.1	60S ribosomal protein L18a, putative, expressed	blue	-0.0051195	0.964991	-0.248973	0.0300976	-0.0109556	0.925166	0.0584121	0.616221	0.0100986	0.931005	-0.152337	0.188941	-0.232044	0.0436951	-0.468472	1.97364e-05	-0.320754	0.00472838	-0.272626	0.0171896	0.673221	2.69117e-11	-0.0795572	0.49451
LOC_Os01g43480	LOC_Os01g43480.1	AAA-type ATPase family protein, putative, expressed	blue	0.00512728	0.964938	-0.310202	0.00638964	-0.270084	0.0182971	-0.105591	0.36398	0.10222	0.379581	-0.205932	0.0743096	-0.153387	0.185875	-0.241891	0.0352758	0.0655695	0.573602	-0.674947	2.29279e-11	0.69475	3.36709e-12	-0.472983	1.59898e-05
LOC_Os01g70220	LOC_Os01g70220.1	histone-lysine N-methyltransferase, putative, expressed	blue	0.00525391	0.964072	-0.264331	0.0210325	-0.136218	0.240668	0.15589	0.178711	0.274259	0.0165084	-0.06268	0.590643	-0.0524437	0.652764	-0.0954577	0.412066	-0.131985	0.255734	-0.506497	3.03797e-06	0.503501	3.54983e-06	-0.134655	0.246159
LOC_Os10g36260	LOC_Os10g36260.3	expressed protein	blue	-0.00530124	0.963749	-0.405123	0.000283195	-0.306403	0.00710311	-0.0465589	0.689613	0.42219	0.000145396	-0.254536	0.0264936	-0.0336327	0.773021	-0.18782	0.104219	-0.181887	0.115829	-0.878053	2.16885e-25	0.842755	1.3598e-21	-0.468614	1.96069e-05
LOC_Os12g03720	LOC_Os12g03720.1	glucosamine--fructose-6-phosphate aminotransferase 1, putative, expressed	blue	0.00530799	0.963703	-0.192739	0.0952979	-0.111065	0.339501	-0.0288304	0.804735	0.151194	0.19232	-0.15866	0.171022	-0.047803	0.681759	-0.022932	0.844118	-0.0388052	0.739274	-0.363161	0.00126266	0.434372	8.83623e-05	-0.252603	0.0277023
LOC_Os01g49550	LOC_Os01g49550.1	expressed protein	blue	-0.00531211	0.963675	-0.393636	0.000434929	-0.297943	0.00894844	-0.0648077	0.578073	0.31018	0.0063936	-0.251637	0.0283231	-0.0490793	0.673736	-0.20324	0.078261	-0.182719	0.114143	-0.838831	3.14253e-21	0.811829	5.78448e-19	-0.449908	4.55232e-05
LOC_Os11g05370	LOC_Os11g05370.1	60S ribosomal protein L26-1, putative, expressed	blue	0.00540387	0.963048	-0.315504	0.00549971	-0.0861601	0.459267	0.141641	0.222278	0.27957	0.014452	-0.372506	0.000920582	0.0936972	0.42078	-0.423019	0.000140635	-0.364719	0.00119864	-0.479939	1.14898e-05	0.797049	7.13448e-18	-0.140046	0.227582
LOC_Os03g53280	LOC_Os03g53280.1	WD domain containing protein, putative, expressed	blue	-0.00540884	0.963014	0.39047	0.000488207	0.00842838	0.942395	0.0121437	0.917078	-0.155338	0.180276	0.162747	0.160121	0.057237	0.623346	0.52265	1.27858e-06	-0.000423155	0.997105	0.463973	2.42757e-05	-0.785544	4.38757e-17	0.464816	2.33572e-05
LOC_Os03g61540	LOC_Os03g61540.2	lipase class 3 family protein, putative, expressed	blue	-0.00544492	0.962767	0.178939	0.121957	0.10013	0.389451	0.146495	0.20667	0.0145742	0.900559	-0.0292204	0.802147	0.308378	0.006724	0.302214	0.00797033	-0.05955	0.609355	0.299292	0.00862869	-0.476166	1.37578e-05	0.383572	0.000625515
LOC_Os01g15530	LOC_Os01g15530.1	tetratricopeptide-like helical, putative, expressed	blue	-0.00545471	0.9627	0.0343206	0.768507	-0.0378625	0.74539	-0.0100917	0.931052	-0.147976	0.202068	-0.109633	0.345801	-0.115575	0.320125	-0.143395	0.216545	0.202851	0.0788449	0.0600083	0.606599	0.14764	0.203106	-0.179337	0.121115
LOC_Os05g26902	LOC_Os05g26902.1	chaperone protein dnaJ, putative, expressed	blue	-0.00546084	0.962658	-0.0236961	0.838992	-0.243528	0.0340171	0.0673405	0.563272	0.181509	0.116601	-0.353527	0.00173191	-0.133168	0.251462	-0.101634	0.382332	0.0748822	0.520294	-0.27103	0.0178782	0.352653	0.00178146	-0.201389	0.0810732
LOC_Os03g03150	LOC_Os03g03150.2	WD repeat-containing protein, putative, expressed	blue	-0.00547207	0.962582	0.225847	0.0497997	0.0449375	0.699898	0.179064	0.121691	-0.0702217	0.546657	-0.12655	0.276005	0.193638	0.0937328	0.532267	7.47468e-07	0.243171	0.0342883	0.350663	0.00189896	-0.537494	5.54414e-07	0.0729111	0.531365
LOC_Os02g26349	LOC_Os02g26349.2	transposon protein, putative, CACTA, En/Spm sub-class, expressed	blue	0.00547321	0.962574	-0.24423	0.0334889	0.0735839	0.527573	-0.151336	0.191898	0.130709	0.2604	-0.114144	0.326194	-0.022827	0.844823	-0.332381	0.00335163	0.0208929	0.857827	-0.202903	0.0787663	0.40604	0.000273468	-0.270067	0.0183049
LOC_Os02g56930	LOC_Os02g56930.1	expressed protein	blue	-0.00548192	0.962514	-0.371501	0.000952851	-0.20707	0.0726886	-0.125918	0.27843	0.380936	0.000686658	-0.223366	0.0524321	-0.0446549	0.701696	-0.0476607	0.682655	-0.0298808	0.797769	-0.680788	1.32241e-11	0.616075	3.14416e-09	-0.440033	6.9649e-05
LOC_Os05g42300	LOC_Os05g42300.1	NAF1 domain containing protein, expressed	blue	0.00550773	0.962338	-0.274545	0.0163918	-0.17376	0.133319	-0.0115051	0.921424	0.159341	0.169168	-0.117261	0.313071	-0.193631	0.0937451	-0.339842	0.00266884	-0.0314824	0.787179	-0.518864	1.5724e-06	0.775497	1.96155e-16	-0.432782	9.43972e-05
LOC_Os04g51690	LOC_Os04g51690.1	glycosyl hydrolase family 47 domain contain protein, expressed	blue	0.00551069	0.962318	0.0935754	0.421386	0.149086	0.198668	-0.0107766	0.926385	-0.471751	1.69411e-05	0.17012	0.141771	-0.17772	0.124562	0.0219782	0.850525	-0.0185913	0.873352	0.353551	0.0017306	-0.298661	0.00877698	0.059003	0.612651
LOC_Os03g03280	LOC_Os03g03280.1	TKL_IRAK_CrRLK1L-1.6 - The CrRLK1L-1 subfamily has homology to the CrRLK1L homolog, expressed	blue	0.00552206	0.96224	0.138369	0.233252	0.260847	0.0228533	-0.119129	0.30537	-0.146032	0.208126	0.184695	0.110217	-0.13263	0.2534	0.342164	0.0024834	0.377119	0.000784893	0.442741	6.20642e-05	-0.493176	6.00342e-06	0.00329223	0.977482
LOC_Os06g09020	LOC_Os06g09020.1	expressed protein	blue	-0.00555024	0.962048	-0.42207	0.000146097	-0.275514	0.0160012	-0.0301625	0.795904	0.406132	0.000272516	-0.230428	0.0452238	-0.0722336	0.535197	-0.221254	0.0547618	-0.208533	0.0706449	-0.864136	9.11728e-24	0.873823	7.07879e-25	-0.418866	0.000166024
LOC_Os09g27570	LOC_Os09g27570.1	OsFBA3 - F-box and FBA domain containing protein, expressed	blue	0.00557658	0.961868	0.299667	0.00854164	0.103521	0.373513	-0.114773	0.323519	-0.333223	0.00326749	0.137147	0.237444	0.0447952	0.700803	0.353399	0.00173907	0.271335	0.0177446	0.53661	5.83329e-07	-0.677196	1.85769e-11	0.162392	0.161046
LOC_Os03g55990	LOC_Os03g55990.1	homeobox domain containing protein, expressed	blue	0.00561283	0.96162	0.0602387	0.605215	0.0792858	0.495988	0.0174674	0.88095	-0.134993	0.244963	0.00413602	0.971713	0.0612329	0.599262	0.362261	0.00130105	-0.244813	0.0330552	0.123616	0.287381	-0.403007	0.000306841	0.237402	0.0389284
LOC_Os06g02600	LOC_Os06g02600.1	DAG protein, chloroplast precursor, putative, expressed	blue	0.00564206	0.96142	-0.387829	0.000537137	-0.126088	0.277775	0.050618	0.664112	0.371424	0.000955346	-0.204158	0.0768946	-0.0845794	0.467576	-0.408895	0.000245146	-0.164665	0.155188	-0.637247	6.0446e-10	0.927671	2.17947e-33	-0.383327	0.000630966
LOC_Os02g50370	LOC_Os02g50370.1	helicase domain-containing protein, putative, expressed	blue	0.00570899	0.960963	-0.275948	0.0158286	-0.0457485	0.694747	-0.090799	0.435354	-0.163535	0.15808	-0.0897313	0.440795	-0.154079	0.183874	-0.498781	4.52309e-06	-0.2059	0.074356	-0.352574	0.00178597	0.663127	6.72557e-11	-0.178269	0.123383
LOC_Os01g67390	LOC_Os01g67390.1	POEI32 - Pollen Ole e I allergen and extensin family protein precursor, expressed	blue	-0.00574071	0.960746	0.244257	0.033469	0.145649	0.209332	0.115779	0.319267	-0.149904	0.196187	0.254601	0.0264537	0.1068	0.358483	0.384783	0.000599112	0.0215433	0.85345	0.434678	8.72408e-05	-0.548524	2.90195e-07	0.320848	0.00471548
LOC_Os01g40120	LOC_Os01g40120.1	expressed protein	blue	-0.00578066	0.960473	-0.113497	0.328962	-0.0233823	0.841096	-0.0483267	0.678462	-0.115769	0.319309	-0.0322165	0.782337	-0.179574	0.120617	-0.209842	0.0688576	-0.36272	0.00128133	-0.119586	0.303504	0.238638	0.0378927	0.0367927	0.75235
LOC_Os11g34364	LOC_Os11g34364.1	armadillo/beta-catenin-like repeat containing protein, expressed	blue	0.00580559	0.960303	-0.320271	0.00479503	-0.160485	0.166088	-0.0116839	0.920207	0.202403	0.0795233	-0.282802	0.0133122	0.0672223	0.563959	-0.300044	0.00845496	-0.308753	0.00665402	-0.497829	4.74769e-06	0.69369	3.7458e-12	-0.269692	0.0184735
LOC_Os06g05670	LOC_Os06g05670.1	expressed protein	blue	-0.00589924	0.959663	-0.313744	0.00578221	-0.0361087	0.75681	-0.0140032	0.904436	0.450382	4.45892e-05	-0.333141	0.00327555	0.199772	0.0835946	-0.319662	0.00488039	-0.0893496	0.442749	-0.474222	1.50836e-05	0.629782	1.09666e-09	-0.322381	0.00450966
LOC_Os02g40240	LOC_Os02g40240.2	receptor kinase, putative, expressed	blue	0.00597053	0.959176	-0.153163	0.186527	-0.239167	0.0374559	-0.0407724	0.726563	0.190464	0.0993456	-0.116559	0.315997	-0.0122045	0.916664	-0.0921054	0.42875	-0.102116	0.380067	-0.492415	6.23623e-06	0.459639	2.95519e-05	-0.249792	0.0295423
LOC_Os09g02440	LOC_Os09g02440.1	DCL, chloroplast precursor, putative, expressed	blue	0.00600414	0.958946	-0.0841032	0.470095	0.0660887	0.570565	0.07347	0.528214	0.117843	0.310659	-0.155193	0.180685	0.0932807	0.422857	-0.346709	0.0021534	0.0148048	0.898993	-0.0231523	0.842639	0.36472	0.0011986	-0.0625645	0.591328
LOC_Os11g47800	LOC_Os11g47800.1	spo0B-associated GTP-binding protein, putative, expressed	blue	-0.0060427	0.958683	-0.392457	0.00045412	-0.0848311	0.466247	0.0723039	0.534799	0.110247	0.343091	-0.0625882	0.591188	-0.138228	0.233732	-0.322528	0.00449029	-0.264072	0.0211635	-0.595373	1.40651e-08	0.732723	5.32961e-14	-0.29609	0.00940458
LOC_Os01g71990	LOC_Os01g71990.1	pyrroline-5-carboxylate reductase, putative, expressed	blue	-0.00605097	0.958626	-0.208646	0.0704894	-0.0707305	0.543747	0.253121	0.0273735	0.234658	0.0413123	-0.143576	0.21596	0.0674929	0.562387	-0.547281	3.12524e-07	-0.212121	0.0658312	-0.342401	0.00246509	0.674773	2.33011e-11	-0.0763049	0.512376
LOC_Os03g36900	LOC_Os03g36900.1	expressed protein	blue	0.00615865	0.957891	0.278242	0.0149443	0.0727935	0.532029	0.0718394	0.537433	-0.23539	0.0406649	0.258046	0.0244127	-0.0788801	0.498203	-0.143653	0.215712	-0.0601561	0.605711	0.374903	0.000847646	-0.364704	0.00119925	0.398575	0.000362341
LOC_Os09g23160	LOC_Os09g23160.1	annexin, putative, expressed	blue	0.00623919	0.957341	0.34434	0.00232009	0.067402	0.562915	-0.0302256	0.795486	-0.125658	0.279431	0.293019	0.0102054	-0.0222964	0.848387	0.635967	6.7025e-10	0.109637	0.345785	0.493032	6.04668e-06	-0.840231	2.33678e-21	0.269324	0.0186402
LOC_Os11g09395	LOC_Os11g09395.1	retrotransposon protein, putative, unclassified, expressed	blue	-0.00624202	0.957321	0.241677	0.0354433	0.258112	0.0243747	-0.039998	0.731558	-0.26036	0.0231181	0.110623	0.341436	0.21703	0.0596756	-0.0252404	0.828654	0.175229	0.130017	0.602194	8.68716e-09	-0.465691	2.24383e-05	0.282227	0.0135093
LOC_Os08g05710	LOC_Os08g05710.1	ABC transporter, ATP-binding protein, putative, expressed	blue	0.0062769	0.957083	-0.270147	0.0182691	-0.280048	0.0142782	-0.0312131	0.788957	0.326634	0.00397957	-0.242382	0.0348942	-0.0569932	0.624828	-0.108948	0.348841	-0.16297	0.159541	-0.57892	4.29888e-08	0.629563	1.11577e-09	-0.366185	0.0011411
LOC_Os09g14450	LOC_Os09g14450.1	pollen signalling protein with adenylyl cyclase activity, putative, expressed	blue	-0.00627797	0.957076	-0.127218	0.273456	-0.10072	0.386649	-0.0828139	0.476952	-0.152386	0.188799	0.034515	0.767233	-0.319013	0.00497287	-0.362177	0.00130467	-0.0298634	0.797885	-0.230257	0.0453883	0.370451	0.000987617	-0.0941655	0.418451
LOC_Os08g19850	LOC_Os08g19850.1	threonyl-tRNA synthetase, mitochondrial precursor, putative, expressed	blue	0.0063143	0.956828	-0.324144	0.00428275	0.0103365	0.929384	0.130413	0.261489	0.166134	0.151485	-0.159052	0.169951	0.0402698	0.729804	-0.575896	5.24406e-08	-0.186158	0.107376	-0.377045	0.000786921	0.830069	1.88626e-20	-0.216972	0.0597459
LOC_Os01g14830	LOC_Os01g14830.1	ribosomal protein L3, putative, expressed	blue	0.00633404	0.956693	-0.343434	0.0023869	-0.15069	0.193824	0.0832382	0.47469	0.435039	8.5936e-05	-0.275827	0.0158768	0.0124971	0.914673	-0.324705	0.00421275	-0.147173	0.204554	-0.59824	1.15023e-08	0.860843	2.0791e-23	-0.385783	0.000578078
LOC_Os05g04940	LOC_Os05g04940.1	RNA methyltransferase, TrmH family protein, putative, expressed	blue	-0.00637814	0.956392	-0.23924	0.0373961	0.0654393	0.574365	0.0760399	0.513846	0.167161	0.148935	0.0994469	0.392711	0.0166999	0.886145	-0.512952	2.16118e-06	-0.0273065	0.814868	-0.233695	0.0421772	0.60135	9.22661e-09	-0.180457	0.118771
LOC_Os09g17920	LOC_Os09g17920.1	transposon protein, putative, CACTA, En/Spm sub-class, expressed	blue	0.00639187	0.956298	0.294797	0.00973478	-0.0561954	0.629691	0.140849	0.224899	-0.0706241	0.544355	0.024315	0.834846	0.08924	0.443311	0.103023	0.375827	-0.13885	0.231614	0.305247	0.00733381	-0.460915	2.78974e-05	0.474747	1.47143e-05
LOC_Os07g08660	LOC_Os07g08660.1	40S ribosomal protein S15, putative, expressed	blue	0.0063958	0.956271	-0.432764	9.44702e-05	-0.186215	0.107266	0.0686932	0.555442	0.334779	0.0031169	-0.30285	0.00783288	-0.108677	0.350047	-0.30102	0.0082339	-0.246585	0.0317671	-0.756373	2.77086e-15	0.92847	1.46589e-33	-0.429148	0.000109653
LOC_Os12g20310	LOC_Os12g20310.1	sarcoma antigen NY-SAR-91, putative, expressed	blue	-0.00641602	0.956133	0.249802	0.0295362	0.17734	0.125382	0.0984609	0.397444	-0.310104	0.00640731	0.312113	0.00605538	-0.469335	1.89614e-05	0.0638844	0.583512	-0.0522268	0.654108	0.502239	3.78863e-06	-0.463365	2.49589e-05	0.506803	2.98978e-06
LOC_Os05g41940	LOC_Os05g41940.1	transposon protein, putative, CACTA, En/Spm sub-class, expressed	blue	-0.00646389	0.955806	0.33139	0.00345313	0.284894	0.0126166	0.0972978	0.40307	-0.155787	0.179002	0.150118	0.195543	0.294841	0.00972347	0.20072	0.0821098	0.245532	0.0325276	0.73811	2.79459e-14	-0.704472	1.23979e-12	0.40603	0.000273574
LOC_Os02g07350	LOC_Os02g07350.1	inositol-1-monophosphatase, putative, expressed	blue	0.00648532	0.955659	-0.353377	0.00174035	-0.330299	0.00356808	-0.0712644	0.540703	0.459694	2.94789e-05	-0.220731	0.0553524	0.0359365	0.757934	0.0280039	0.810227	-0.113017	0.331024	-0.85547	7.63584e-23	0.684196	9.53656e-12	-0.495554	5.32722e-06
LOC_Os08g41530	LOC_Os08g41530.1	ubiquitin carboxyl-terminal hydrolase family protein, expressed	blue	-0.00652772	0.95537	0.12542	0.28035	0.154636	0.182275	0.102481	0.378361	-0.039191	0.736776	0.288177	0.0115884	0.333792	0.00321166	0.466588	2.15306e-05	0.0242162	0.835507	0.253031	0.0274303	-0.530153	8.42294e-07	0.234456	0.0414928
LOC_Os01g16910	LOC_Os01g16910.1	outer mitochondrial membrane porin, putative, expressed	blue	0.00659168	0.954933	-0.317424	0.0052056	0.0747134	0.521238	0.253315	0.0272513	0.430376	0.000104259	-0.269702	0.0184687	0.0705622	0.544709	-0.194785	0.0917676	-0.23966	0.0370533	-0.334399	0.00315311	0.587474	2.42357e-08	-0.105685	0.363552
LOC_Os05g49230	LOC_Os05g49230.1	ribosomal RNA large subunit methyltransferase J, putative, expressed	blue	0.00661818	0.954752	-0.265502	0.0204492	-0.0188394	0.871675	-0.0302416	0.79538	-0.0648476	0.577838	-0.142474	0.21954	-0.228814	0.0467949	-0.434643	8.73673e-05	-0.118836	0.306571	-0.298717	0.00876373	0.69475	3.36731e-12	-0.308594	0.00668362
LOC_Os02g18390	LOC_Os02g18390.1	expressed protein	blue	-0.00663613	0.954629	-0.200512	0.0824333	-0.0483232	0.678484	0.223046	0.0527802	0.402371	0.000314297	-0.317666	0.00516957	-0.00550803	0.962336	-0.107653	0.354633	-0.114117	0.326312	-0.337139	0.00290026	0.484956	9.01254e-06	-0.104361	0.369628
LOC_Os03g23935	LOC_Os03g23935.1	WD domain, G-beta repeat domain containing protein, expressed	blue	0.00664187	0.95459	0.213269	0.0643476	0.11497	0.322683	0.165942	0.151965	-0.215895	0.0610554	0.165685	0.152608	0.110519	0.341893	0.350437	0.00191276	-0.0508909	0.662411	0.374508	0.000859297	-0.551552	2.41961e-07	0.242207	0.0350298
LOC_Os04g11200	LOC_Os04g11200.1	expressed protein	blue	-0.00668705	0.954282	0.170877	0.139981	0.0685797	0.556097	0.0661896	0.569976	-0.159732	0.168111	-0.00404591	0.972329	-0.15165	0.190967	0.19573	0.0901728	0.0944541	0.41702	0.166701	0.150073	-0.422971	0.000140911	0.273857	0.0166741
LOC_Os01g03520	LOC_Os01g03520.1	ubiquitin conjugating enzyme protein, putative, expressed	blue	-0.00672797	0.954002	0.358108	0.00149211	0.0701498	0.547069	-0.0975909	0.401648	-0.384476	0.00060571	0.297642	0.00902123	-0.110806	0.340633	0.3933	0.000440324	0.0875249	0.452157	0.496026	5.20174e-06	-0.77407	2.41158e-16	0.378072	0.000759253
LOC_Os03g12610	LOC_Os03g12610.2	DNA polymerase I, putative, expressed	blue	-0.00681155	0.953431	0.0338551	0.771561	-0.202692	0.0790851	-0.115716	0.319531	-0.210779	0.0675995	0.0113751	0.922309	-0.0981197	0.399089	-0.269827	0.0184126	-0.0101544	0.930624	-0.178316	0.123282	0.17131	0.138964	-0.0889935	0.444576
LOC_Os04g53130	LOC_Os04g53130.1	bromodomain containing protein, expressed	blue	-0.00685387	0.953142	0.223184	0.0526301	0.2801	0.0142597	0.100362	0.388347	-0.233759	0.0421188	0.278938	0.0146845	0.1385	0.232805	0.16372	0.157603	-0.236401	0.0397844	0.617885	2.74405e-09	-0.574229	5.84605e-08	0.525613	1.08556e-06
LOC_Os07g13180	LOC_Os07g13180.1	expressed protein	blue	0.0068545	0.953138	0.191392	0.0976791	-0.0207742	0.858627	0.0215736	0.853246	-0.0757119	0.515669	-0.0943879	0.417348	0.170458	0.14097	0.214711	0.0625231	0.309272	0.00655825	0.262938	0.0217451	-0.327545	0.00387362	0.004352	0.970237
LOC_Os05g34260	LOC_Os05g34260.1	transposon protein, putative, Ac/Ds sub-class, expressed	blue	0.00693068	0.952618	-0.376254	0.000808871	-0.332722	0.00331727	-0.0294059	0.800917	0.4764	1.36056e-05	-0.304765	0.00743173	0.0363388	0.755309	0.00654046	0.955283	-0.144787	0.21207	-0.895823	8.87788e-28	0.754786	3.41401e-15	-0.497907	4.72885e-06
LOC_Os08g20500	LOC_Os08g20500.1	retrotransposon protein, putative, unclassified, expressed	blue	-0.00693585	0.952583	-0.400969	0.000331312	-0.29214	0.010445	-0.0423904	0.716165	0.434927	8.6339e-05	-0.26738	0.0195425	-0.00653483	0.955321	-0.165709	0.152548	-0.182279	0.115033	-0.850059	2.68661e-22	0.824305	5.80504e-20	-0.480476	1.11973e-05
LOC_Os03g18940	LOC_Os03g18940.1	exonuclease, putative, expressed	blue	0.00694926	0.952491	0.347042	0.00213088	-0.0439214	0.706371	-0.193152	0.0945764	-0.522038	1.32226e-06	0.418353	0.000169433	-0.428802	0.000111218	0.0755624	0.516501	0.279073	0.0146345	0.449868	4.5603e-05	-0.582337	3.42597e-08	0.161069	0.164531
LOC_Os10g02350	LOC_Os10g02350.1	transmembrane 9 superfamily member, putative, expressed	blue	0.00698217	0.952266	-0.069113	0.553022	-0.252897	0.0275152	-0.154831	0.181717	0.136238	0.2406	-0.104649	0.368302	-0.256989	0.0250242	0.0923607	0.427466	-0.0619674	0.59488	-0.335814	0.0030202	0.355775	0.00161018	-0.280163	0.0142369
LOC_Os07g46310	LOC_Os07g46310.1	magnesium-chelatase, putative, expressed	blue	0.00705097	0.951796	0.31613	0.00540229	0.0928718	0.424902	-0.0838572	0.471399	-0.380039	0.00070868	0.369229	0.00102956	-0.295384	0.00958356	0.105717	0.363407	0.16724	0.14874	0.532302	7.45989e-07	-0.599674	1.03932e-08	0.304977	0.00738861
LOC_Os02g40420	LOC_Os02g40420.1	expressed protein	blue	0.00705971	0.951737	-0.105422	0.364754	-0.141665	0.222197	0.00399779	0.972658	0.20963	0.0691443	-0.323268	0.00439413	0.214269	0.0630776	-0.131304	0.258218	0.111617	0.337091	-0.273228	0.0169357	0.234848	0.0411436	-0.249011	0.0300717
LOC_Os06g07190	LOC_Os06g07190.1	RNA polymerase Rpb7, N-terminal domain containing protein, expressed	blue	0.00711397	0.951366	-0.327057	0.00393006	-0.105925	0.362457	-0.114549	0.324472	0.108405	0.351263	-0.20126	0.0812716	0.0307087	0.79229	-0.363389	0.00125309	0.0370078	0.750949	-0.533669	6.90247e-07	0.690855	4.96986e-12	-0.472236	1.65606e-05
LOC_Os02g56560	LOC_Os02g56560.1	CK1_CaseinKinase_1.6 - CK1 includes the casein kinase 1 kinases, expressed	blue	0.00714316	0.951167	0.14019	0.227098	0.108021	0.352981	0.0919056	0.429756	-0.144201	0.213945	-0.218484	0.0579456	0.257907	0.0244924	0.399418	0.000351126	0.147311	0.204126	0.334126	0.00317928	-0.460576	2.83277e-05	0.193524	0.0939307
LOC_Os07g24070	LOC_Os07g24070.1	retrotransposon protein, putative, unclassified	blue	0.00714323	0.951167	0.404546	0.000289468	0.125085	0.281648	-0.0235832	0.83975	-0.329244	0.00368249	0.129944	0.263226	0.0362526	0.755871	0.25881	0.0239784	0.217551	0.0590507	0.701106	1.76018e-12	-0.773974	2.44496e-16	0.364607	0.00120313
LOC_Os02g05360	LOC_Os02g05360.1	expressed protein	blue	-0.00714594	0.951148	-0.336247	0.0029805	-0.128864	0.267245	0.180813	0.118035	0.446292	5.32747e-05	-0.291617	0.0105902	0.197712	0.0868983	-0.287264	0.011867	-0.31385	0.00576482	-0.591596	1.82774e-08	0.72374	1.51163e-13	-0.0770955	0.508003
LOC_Os03g46040	LOC_Os03g46040.1	expressed protein	blue	0.00714613	0.951147	0.103521	0.373514	0.0136261	0.906998	0.234328	0.0416069	0.00249835	0.982911	-0.17948	0.120815	-0.139758	0.228546	0.161578	0.163185	-0.210105	0.068502	0.167218	0.148796	-0.16246	0.16087	0.380546	0.000696152
LOC_Os01g47810	LOC_Os01g47810.1	S-locus-like receptor protein kinase, putative, expressed	blue	0.00716171	0.95104	0.310409	0.00635279	0.107977	0.35318	0.141357	0.223216	-0.246772	0.0316335	-0.0242359	0.835375	-0.024725	0.832101	0.196144	0.0894801	-0.0870156	0.454803	0.544516	3.68142e-07	-0.534014	6.76786e-07	0.476088	1.38089e-05
LOC_Os11g08590	LOC_Os11g08590.1	expressed protein	blue	0.00723829	0.950517	-0.365073	0.00118452	-0.240364	0.0364846	-0.0100871	0.931083	0.424417	0.00013293	-0.228536	0.0470691	0.0122437	0.916397	-0.131265	0.258359	-0.155606	0.179516	-0.766849	6.70158e-16	0.761927	1.31746e-15	-0.388846	0.000517783
LOC_Os04g14750	LOC_Os04g14750.1	expressed protein	blue	0.00725132	0.950429	-0.277218	0.0153337	-0.263175	0.0216226	-0.0136386	0.906913	0.37658	0.000799755	-0.316597	0.00533063	0.0593126	0.610784	-0.0467399	0.688468	0.0316675	0.785958	-0.653628	1.54333e-10	0.5956	1.3844e-08	-0.414647	0.000196078
LOC_Os08g35020	LOC_Os08g35020.1	retrotransposon protein, putative, unclassified, expressed	blue	-0.00728643	0.950189	-0.395209	0.000410482	-0.309243	0.00656358	-0.0631653	0.587765	0.412474	0.000213438	-0.273824	0.0166876	-0.0154627	0.89453	-0.150774	0.193574	-0.167049	0.149211	-0.867004	4.3686e-24	0.809742	8.35753e-19	-0.483964	9.45865e-06
LOC_Os12g23150	LOC_Os12g23150.1	4-nitrophenylphosphatase-like, putative, expressed	blue	-0.00729176	0.950152	-0.410086	0.00023414	-0.286483	0.0121094	-0.0426794	0.714312	0.358624	0.00146707	-0.274465	0.0164242	-0.0788761	0.498225	-0.23657	0.0396386	-0.195872	0.0899347	-0.861929	1.58783e-23	0.831741	1.35064e-20	-0.408711	0.00024688
LOC_Os05g01820	LOC_Os05g01820.1	cytochrome b5-like Heme/Steroid binding domain containing protein, expressed	blue	-0.00738277	0.949531	-0.38396	0.000616932	-0.0396045	0.734101	0.0819271	0.4817	0.499571	4.34439e-06	-0.27473	0.0163164	0.104024	0.371184	-0.310762	0.00629008	-0.250347	0.0291716	-0.533007	7.16705e-07	0.735226	3.95598e-14	-0.266218	0.0200993
LOC_Os04g30780	LOC_Os04g30780.1	eukaryotic translation initiation factor 3 subunit H, putative, expressed	blue	0.00742252	0.94926	-0.324491	0.00423935	-0.168178	0.146443	0.0990061	0.394823	0.348744	0.00201885	-0.27816	0.0149753	0.00653881	0.955294	-0.396534	0.000390872	-0.170014	0.142024	-0.587929	2.34977e-08	0.868262	3.14668e-24	-0.373663	0.000884702
LOC_Os08g05440	LOC_Os08g05440.1	NB-ARC domain containing protein, expressed	blue	0.00742985	0.94921	-0.414159	0.000199856	-0.172959	0.135144	-0.128636	0.2681	0.240187	0.0366273	-0.213406	0.0641715	-0.124902	0.282356	-0.266754	0.0198406	-0.228407	0.0471978	-0.754055	3.75672e-15	0.787987	3.01183e-17	-0.386588	0.000561636
LOC_Os08g39570	LOC_Os08g39570.1	Leucine Rich Repeat family protein, expressed	blue	0.0074325	0.949192	0.300728	0.0082995	0.0855225	0.462608	0.00133195	0.990889	-0.313529	0.00581762	0.184225	0.111141	-0.371466	0.000953983	-0.0179156	0.877918	0.242289	0.0349659	0.454394	3.73627e-05	-0.483565	9.64393e-06	0.376344	0.000806355
LOC_Os10g41730	LOC_Os10g41730.1	expressed protein	blue	-0.00751099	0.948656	-0.244425	0.0333435	-0.173456	0.134009	-0.0223777	0.84784	0.171191	0.139244	-0.153753	0.184816	0.00328374	0.97754	-0.422531	0.00014342	-0.131229	0.258494	-0.505364	3.2228e-06	0.637362	5.98908e-10	-0.24583	0.032311
LOC_Os07g40230	LOC_Os07g40230.1	expressed protein	blue	-0.00751768	0.94861	-0.391798	0.00046518	-0.283746	0.0129943	-0.0880551	0.449412	0.320129	0.00481487	-0.252085	0.0280334	-0.0205041	0.860446	-0.225211	0.0504633	-0.195604	0.0903845	-0.819155	1.53196e-19	0.819978	1.31456e-19	-0.432017	9.74358e-05
LOC_Os04g14110	LOC_Os04g14110.1	TRAF-type zinc finger family protein, expressed	blue	-0.00758391	0.948158	-0.394241	0.000425376	-0.301519	0.00812266	0.0100666	0.931223	0.426304	0.000123149	-0.23618	0.0399751	-0.047039	0.686577	-0.0805186	0.489292	-0.243394	0.0341184	-0.872802	9.35725e-25	0.77002	4.2976e-16	-0.426248	0.000123431
LOC_Os01g10810	LOC_Os01g10810.1	rho termination factor, N-terminal domain containing protein, expressed	blue	0.00758793	0.94813	0.453113	3.95417e-05	0.0380074	0.744449	0.0177985	0.878711	-0.236202	0.0399564	0.0752286	0.518361	0.0831737	0.475033	0.399864	0.000345328	0.337823	0.0028401	0.671014	3.29789e-11	-0.812073	5.53908e-19	0.291711	0.0105639
LOC_Os10g40120	LOC_Os10g40120.1	U-box domain containing protein, expressed	blue	0.00761057	0.947976	-0.0871023	0.454352	0.0521979	0.654287	0.00649756	0.955576	-0.0116386	0.920515	0.209109	0.0698546	-0.114536	0.324527	0.0515773	0.65814	0.130553	0.260975	-0.0578592	0.619569	0.117649	0.311459	-0.165105	0.154071
LOC_Os09g34970	LOC_Os09g34970.1	arsenical pump-driving ATPase, putative, expressed	blue	0.00763063	0.947839	-0.212951	0.0647552	-0.0917893	0.430343	0.0179975	0.877365	0.235678	0.0404124	-0.0304267	0.794156	0.0283339	0.808033	-0.278852	0.0147163	-0.364015	0.00122719	-0.357638	0.00151524	0.502212	3.79403e-06	-0.0836452	0.472525
LOC_Os07g23340	LOC_Os07g23340.1	male sterility protein, putative, expressed	blue	0.00767786	0.947517	-0.313057	0.00589593	-0.310107	0.00640685	-0.0579881	0.618787	0.262351	0.0220513	-0.242164	0.0350631	-0.0569164	0.625296	-0.163446	0.158308	-0.116178	0.317593	-0.741074	1.94611e-14	0.682168	1.159e-11	-0.435785	8.32977e-05
LOC_Os04g53460	LOC_Os04g53460.4	AT hook motif family protein, expressed	blue	0.00769583	0.947394	0.154374	0.183028	-0.198561	0.085525	-0.203349	0.0780973	-0.162987	0.159496	0.0439263	0.70634	-0.0895499	0.441723	-0.119144	0.305308	-0.00981706	0.932924	0.0291954	0.802313	-0.117564	0.311813	0.101643	0.382291
LOC_Os07g12250	LOC_Os07g12250.1	ribosomal protein L24, putative, expressed	blue	0.00773003	0.947161	-0.0664306	0.568568	-0.061923	0.595144	0.150192	0.195319	0.0672015	0.56408	-0.308078	0.00678045	-0.0346338	0.766454	-0.267855	0.0193187	-0.299308	0.0086249	-0.0658418	0.572008	0.457775	3.21345e-05	0.0322171	0.782334
LOC_Os03g05980	LOC_Os03g05980.2	40S ribosomal protein S9-2, putative, expressed	blue	0.00773443	0.94713	-0.102873	0.376526	0.00884911	0.939524	0.261864	0.0223085	0.274248	0.0165129	-0.178505	0.122878	0.0404194	0.728839	-0.303798	0.00763207	-0.320207	0.00480398	-0.129613	0.264453	0.465718	2.24106e-05	0.100303	0.388627
LOC_Os11g43950	LOC_Os11g43950.1	dnaJ domain containing protein, expressed	blue	0.00773647	0.947117	0.317968	0.0051249	0.111376	0.338142	0.0372531	0.749352	-0.18979	0.100571	0.104295	0.369932	0.294423	0.00983204	0.520593	1.43112e-06	0.111188	0.338963	0.527503	9.77183e-07	-0.787126	3.44068e-17	0.249821	0.0295228
LOC_Os03g13690	LOC_Os03g13690.1	expressed protein	blue	-0.00774232	0.947077	0.203376	0.0780565	0.347471	0.00210212	0.0404091	0.728905	-0.446783	5.2154e-05	0.136971	0.238054	0.0278649	0.811151	0.00093099	0.993632	0.143154	0.217327	0.683495	1.02039e-11	-0.582537	3.38045e-08	0.390427	0.000488972
LOC_Os07g07070	LOC_Os07g07070.1	anthranilate phosphoribosyltransferase, putative, expressed	blue	-0.00776109	0.946949	-0.111156	0.339103	-0.219124	0.0571976	0.0118792	0.918877	0.10542	0.364762	-0.202397	0.0795321	0.0641086	0.582189	-0.214289	0.0630524	0.00214709	0.985314	-0.33226	0.00336394	0.413193	0.000207541	-0.258619	0.0240867
LOC_Os03g01940	LOC_Os03g01940.1	expressed protein	blue	0.00780039	0.94668	-0.291861	0.0105222	-0.275403	0.0160453	-0.0698921	0.548545	0.113181	0.330321	-0.203128	0.0784284	-0.00516141	0.964705	-0.213492	0.0640622	-0.206303	0.0737786	-0.668195	4.26523e-11	0.639705	4.95077e-10	-0.289968	0.0110591
LOC_Os03g17120	LOC_Os03g17120.2	arginine biosynthesis bifunctional protein argJ 1, putative, expressed	blue	0.00785458	0.94631	-0.344638	0.00229856	-0.0930899	0.423811	0.054626	0.639301	0.195133	0.0911778	-0.157632	0.173846	-0.0954755	0.411978	-0.353918	0.00171019	0.0318482	0.784766	-0.561076	1.34977e-07	0.764652	9.07965e-16	-0.379636	0.000718779
LOC_Os10g17740	LOC_Os10g17740.1	ZOS10-02 - C2H2 zinc finger protein, expressed	blue	0.00787463	0.946174	0.31238	0.00600981	0.0349612	0.764311	-0.160089	0.167151	-0.251002	0.0287377	0.149121	0.198562	-0.271922	0.0174904	0.291203	0.0107062	0.188615	0.102734	0.397414	0.000378333	-0.630143	1.06596e-09	0.183428	0.112722
LOC_Os01g52780	LOC_Os01g52780.1	HVA22, putative, expressed	blue	-0.00787586	0.946165	0.292298	0.0104016	-0.0142588	0.9027	-0.0400602	0.731157	-0.173202	0.134588	-0.0255168	0.826806	-0.137919	0.234788	0.40349	0.000301291	0.0840052	0.470614	0.435691	8.36255e-05	-0.585259	2.8158e-08	0.220943	0.0551127
LOC_Os03g64050	LOC_Os03g64050.1	receptor protein kinase, putative, expressed	blue	0.00791466	0.9459	0.35785	0.00150474	-0.0913763	0.432429	-0.126921	0.274587	-0.221693	0.0542705	0.0528898	0.650002	-0.322989	0.00443024	0.519085	1.55366e-06	0.393547	0.000436345	0.417088	0.000178127	-0.602485	8.50829e-09	-0.0622434	0.593237
LOC_Os09g32500	LOC_Os09g32500.1	60S ribosomal protein L32, putative, expressed	blue	0.00791516	0.945897	-0.371743	0.000944994	-0.215589	0.0614316	0.189251	0.10156	0.430103	0.000105437	-0.331455	0.00344644	-0.00569133	0.961084	-0.229036	0.0465754	-0.281341	0.0138173	-0.708093	8.45761e-13	0.88079	9.85116e-26	-0.332352	0.00335462
LOC_Os01g49290	LOC_Os01g49290.1	WD repeat-containing protein, putative, expressed	blue	-0.00798799	0.9454	-0.236426	0.0397626	-0.05224	0.654026	0.136712	0.238952	0.131826	0.256312	-0.259947	0.0233448	-0.25204	0.0280627	-0.413138	0.000207985	-0.290872	0.0107998	-0.295739	0.00949327	0.682874	1.08313e-11	-0.0940767	0.418893
LOC_Os12g20390	LOC_Os12g20390.4	expressed protein	blue	0.00799343	0.945363	-0.404658	0.000288242	-0.154453	0.1828	-0.172479	0.136249	0.16981	0.142509	-0.194499	0.0922554	-0.196008	0.089708	-0.295601	0.0095284	0.014878	0.898497	-0.636168	6.59485e-10	0.80296	2.67943e-18	-0.592434	1.72502e-08
LOC_Os12g05810	LOC_Os12g05810.2	syntaxin-18, putative, expressed	blue	0.00800491	0.945284	-0.109242	0.347534	-0.153924	0.184321	-0.0211463	0.856121	0.500028	4.24406e-06	-0.087861	0.450416	0.319469	0.0049077	-0.015525	0.894108	-0.00938837	0.935847	-0.376809	0.000793432	0.292566	0.0103284	-0.187272	0.105252
LOC_Os07g07220	LOC_Os07g07220.1	LSM domain containing protein, expressed	blue	-0.00815276	0.944275	-0.315731	0.00546422	0.0201192	0.86304	0.00915694	0.937425	0.154024	0.184034	-0.265258	0.0205697	-0.0606368	0.602828	-0.49054	6.84642e-06	-0.124947	0.28218	-0.343713	0.00236612	0.777391	1.48795e-16	-0.256072	0.0255653
LOC_Os12g36620	LOC_Os12g36620.1	pentatricopeptide, putative, expressed	blue	-0.00815839	0.944237	-0.131053	0.259138	0.159244	0.16943	0.00594642	0.959341	0.0291321	0.802733	0.00132343	0.990947	-0.0273743	0.814416	-0.119176	0.305177	-0.210075	0.0685424	0.028826	0.804764	0.212753	0.0650102	0.0389276	0.738482
LOC_Os08g08230	LOC_Os08g08230.1	kinesin-like protein, identical, putative, expressed	blue	-0.00817637	0.944114	-0.153196	0.186431	0.0396738	0.733653	-0.0453287	0.697412	0.037916	0.745043	-0.358359	0.00147988	0.300987	0.00824126	-0.0848677	0.466054	0.215668	0.0613344	-0.0778891	0.503633	0.22003	0.0561512	-0.24163	0.0354801
LOC_Os09g29080	LOC_Os09g29080.1	expressed protein	blue	0.00823262	0.94373	-0.246407	0.0318947	0.114158	0.326137	0.327666	0.00385963	0.433553	9.14253e-05	-0.119878	0.302318	0.372159	0.000931603	-0.184548	0.110505	-0.169397	0.143497	-0.218943	0.057408	0.422611	0.00014296	-0.0711618	0.541287
LOC_Os11g45750	LOC_Os11g45750.2	WRKY125, expressed	blue	-0.00824899	0.943619	-0.0963857	0.407514	-0.00436266	0.970164	-0.190341	0.0995683	-0.101954	0.38083	0.028719	0.805475	0.0120789	0.917519	-0.196718	0.0885289	0.227533	0.0480732	-0.137478	0.236305	0.255581	0.0258587	-0.365217	0.00117882
LOC_Os01g55974	LOC_Os01g55974.2	deoxycytidylate deaminase, putative, expressed	blue	0.00827486	0.943442	-0.341124	0.00256497	-0.218836	0.057533	-0.0121555	0.916997	0.276923	0.0154476	-0.127037	0.274147	-0.178434	0.123031	-0.380784	0.000690361	-0.090423	0.437266	-0.674152	2.46866e-11	0.834033	8.49357e-21	-0.438191	7.52912e-05
LOC_Os09g23820	LOC_Os09g23820.1	cytochrome P450 72A1, putative, expressed	blue	-0.00829848	0.943281	-0.333712	0.00321947	0.0446204	0.701916	-0.0319548	0.784063	0.0501809	0.66684	-0.207058	0.0727049	-0.144206	0.21393	-0.186792	0.106163	-0.117519	0.311998	-0.242565	0.034753	0.531809	7.67105e-07	-0.30421	0.00754613
LOC_Os05g38264	LOC_Os05g38264.1	expressed protein	blue	-0.00834756	0.942946	-0.365632	0.00116252	-0.239822	0.036922	0.032608	0.779759	0.554738	1.9944e-07	-0.214406	0.0629044	0.00538151	0.9632	-0.0591484	0.611774	-0.145481	0.209866	-0.794939	1.00408e-17	0.751174	5.45934e-15	-0.422067	0.000146114
LOC_Os02g13400	LOC_Os02g13400.1	expressed protein	blue	0.00837808	0.942738	-0.182658	0.114267	-0.311917	0.00608896	-0.0428758	0.713055	0.0679442	0.559771	-0.170069	0.141893	-0.0357729	0.759003	-0.200449	0.0825321	-0.20905	0.0699351	-0.596891	1.26471e-08	0.535549	6.19959e-07	-0.150559	0.194218
LOC_Os08g32090	LOC_Os08g32090.1	DEAD-box ATP-dependent RNA helicase, putative, expressed	blue	-0.00840899	0.942527	-0.362947	0.00127171	-0.128117	0.270055	0.164967	0.15442	0.38575	0.000578763	-0.257118	0.024949	0.404411	0.000290959	-0.412335	0.000214593	-0.314363	0.00568141	-0.614673	3.49193e-09	0.816452	2.51829e-19	-0.201222	0.0813303
LOC_Os05g47500	LOC_Os05g47500.1	MDR-like ABC transporter, putative, expressed	blue	0.00847392	0.942084	-0.410546	0.000230013	-0.226166	0.0494692	-0.0606259	0.602894	0.318817	0.00500097	-0.215125	0.0620065	-0.00260465	0.982184	-0.230225	0.0454189	-0.18539	0.10886	-0.771385	3.54165e-16	0.809765	8.323e-19	-0.421978	0.000146639
LOC_Os07g46430	LOC_Os07g46430.2	expressed protein	blue	-0.00856593	0.941456	0.296459	0.00931209	0.168086	0.146668	0.0143074	0.90237	-0.304861	0.00741227	0.21377	0.063709	0.0507997	0.66298	0.393831	0.000431823	0.0970155	0.404443	0.635086	7.19432e-10	-0.693372	3.8673e-12	0.237154	0.0391386
LOC_Os01g56070	LOC_Os01g56070.2	RING finger protein, putative, expressed	blue	0.00857128	0.94142	-0.452253	4.10701e-05	-0.17461	0.1314	0.0363019	0.75555	0.500652	4.11055e-06	-0.225936	0.0497074	0.0508116	0.662905	-0.190434	0.0994005	-0.213511	0.0640377	-0.825598	4.5275e-20	0.857517	4.68104e-23	-0.418069	0.000171353
LOC_Os03g59650	LOC_Os03g59650.2	BRCA1 C Terminus domain containing protein, expressed	blue	-0.00866258	0.940797	0.0844489	0.468266	0.0281802	0.809055	0.105328	0.365185	-0.0739737	0.525382	0.216049	0.0608668	0.0547843	0.638329	0.211141	0.0671183	-0.126115	0.277671	0.184682	0.110241	-0.232837	0.0429607	0.222236	0.0536686
LOC_Os04g28010	LOC_Os04g28010.1	expressed protein	blue	-0.00867135	0.940737	0.235332	0.0407162	-0.062575	0.591266	-0.0906029	0.436351	0.0995768	0.39209	0.113741	0.327917	0.105408	0.364818	0.24749	0.0311259	0.271055	0.0178672	0.173661	0.133543	-0.233539	0.0423184	-0.0280643	0.809825
LOC_Os02g13630	LOC_Os02g13630.1	expressed protein	blue	-0.0087032	0.94052	-0.329965	0.00360402	-0.112734	0.332246	0.188604	0.102756	0.481795	1.0507e-05	-0.365089	0.00118387	0.137211	0.237223	-0.277612	0.015183	-0.037875	0.745309	-0.540513	4.65457e-07	0.765369	8.22677e-16	-0.332942	0.00329531
LOC_Os07g23970	LOC_Os07g23970.1	zinc finger, C3HC4 type domain containing protein, expressed	blue	0.0087219	0.940392	0.131358	0.25802	-0.0113867	0.92223	-0.132509	0.253835	-0.0270068	0.816864	-0.400299	0.000339739	0.125584	0.279715	0.298993	0.00869879	0.252923	0.0274987	0.193248	0.0944096	-0.346493	0.00216812	-0.00638871	0.956319
LOC_Os05g35740	LOC_Os05g35740.2	subtilisin N-terminal Region family protein, expressed	blue	0.00875521	0.940165	-0.279886	0.0143372	0.124462	0.284069	0.333195	0.00327028	0.391845	0.000464382	-0.175074	0.130362	0.224988	0.0506986	-0.455798	3.51022e-05	-0.430608	0.000103268	-0.291536	0.0106127	0.534918	6.42774e-07	0.221971	0.0539621
LOC_Os04g12820	LOC_Os04g12820.1	expressed protein	blue	-0.008783	0.939975	-0.373451	0.000891189	-0.264657	0.0208687	-0.107202	0.356664	0.331994	0.00339092	-0.269135	0.0187261	-0.0925084	0.426724	-0.231717	0.0440009	-0.0385409	0.740987	-0.792693	1.43834e-17	0.794862	1.01659e-17	-0.487582	7.92425e-06
LOC_Os12g27070	LOC_Os12g27070.1	heat shock protein DnaJ, putative, expressed	blue	-0.00878316	0.939974	0.294339	0.00985414	-0.111809	0.336255	0.00672936	0.953993	-0.120659	0.299154	-0.0961844	0.408499	0.121551	0.295569	0.416316	0.000183636	0.166385	0.150858	0.22498	0.0507068	-0.482855	9.98189e-06	0.0578794	0.619447
LOC_Os10g20390	LOC_Os10g20390.1	MATE efflux family protein, putative, expressed	blue	-0.00883853	0.939597	-0.405233	0.000282012	-0.290972	0.0107714	-0.016896	0.884818	0.482935	9.94304e-06	-0.24571	0.0323979	-0.0131465	0.910258	-0.193161	0.0945603	-0.17933	0.12113	-0.867515	3.82504e-24	0.864225	8.91491e-24	-0.456065	3.46877e-05
LOC_Os01g16080	LOC_Os01g16080.1	expressed protein	blue	0.00884068	0.939582	-0.229959	0.0456756	-0.0942399	0.418082	-0.0504468	0.66518	0.226562	0.0490607	-0.00153192	0.989521	-0.0775223	0.50565	-0.43431	8.85891e-05	-0.189634	0.100856	-0.477968	1.2627e-05	0.58747	2.42425e-08	-0.151896	0.190241
LOC_Os12g39650	LOC_Os12g39650.1	tubulin, putative, expressed	blue	-0.00891747	0.939058	-0.444066	5.86369e-05	0.0719314	0.536911	0.00589981	0.959659	0.172849	0.135398	-0.177774	0.124445	-0.046866	0.687671	-0.392865	0.000447383	-0.25651	0.0253054	-0.505526	3.19562e-06	0.785336	4.5292e-17	-0.239749	0.0369811
LOC_Os01g73000	LOC_Os01g73000.1	copine, putative, expressed	blue	-0.00892551	0.939003	-0.0373727	0.748574	-0.230864	0.0448069	-0.0173823	0.881526	0.0418418	0.719685	-0.0533358	0.647246	0.00718238	0.950899	-0.185992	0.107696	-0.0479737	0.680683	-0.304424	0.00750198	0.362266	0.0013008	-0.122613	0.291339
LOC_Os05g45990	LOC_Os05g45990.1	OsFBX171 - F-box domain containing protein, expressed	blue	0.00894132	0.938895	-0.338198	0.00280759	-0.0858279	0.461006	-0.077108	0.507934	0.0935755	0.421386	-0.179906	0.11992	-0.201641	0.0806862	-0.309819	0.00645873	-0.0646185	0.579185	-0.515086	1.92813e-06	0.624488	1.65734e-09	-0.361779	0.00132201
LOC_Os03g37270	LOC_Os03g37270.1	RNA recognition motif containing protein, putative, expressed	blue	0.00894728	0.938855	-0.296368	0.00933501	0.112441	0.333512	-0.012719	0.913164	-0.0500268	0.667804	-0.130452	0.261346	-0.182468	0.114651	-0.550656	2.55378e-07	0.0113168	0.922706	-0.207459	0.0721411	0.68552	8.38913e-12	-0.283022	0.0132377
LOC_Os10g22394	LOC_Os10g22394.1	retrotransposon protein, putative, unclassified, expressed	blue	-0.00903021	0.938289	0.171901	0.137587	0.216321	0.0605348	0.0509553	0.66201	-0.189147	0.101751	0.0529618	0.649557	0.0785204	0.50017	0.208485	0.0707122	-0.0472458	0.685272	0.529897	8.54497e-07	-0.549751	2.69643e-07	0.419519	0.00016177
LOC_Os06g36170	LOC_Os06g36170.1	initiator tRNA phosphoribosyl transferase family protein, putative, expressed	blue	-0.009112	0.937731	-0.161257	0.164033	0.113732	0.327954	0.264079	0.0211602	0.0775727	0.505373	0.0640655	0.582444	0.125718	0.279198	-0.312283	0.00602627	-0.193019	0.094808	-0.16828	0.146196	0.2974	0.0090801	0.102777	0.376978
LOC_Os03g19200	LOC_Os03g19200.1	DNAJ heat shock N-terminal domain-containing protein, putative, expressed	blue	0.00919923	0.937136	0.245649	0.0324424	-0.0501049	0.667315	-0.082081	0.480875	-0.192757	0.0952667	-0.0423249	0.716585	-0.167456	0.14821	0.493462	5.91796e-06	0.152073	0.189718	0.337637	0.00285639	-0.53265	7.31409e-07	0.0256987	0.825591
LOC_Os01g58080	LOC_Os01g58080.1	membrane-associated salt-inducible protein, putative, expressed	blue	0.009202	0.937117	-0.245624	0.0324603	0.146699	0.206033	-0.0338873	0.77135	-0.0896722	0.441097	-0.0459183	0.69367	-0.28714	0.011905	-0.559849	1.45663e-07	-0.0347546	0.765663	-0.0842831	0.469143	0.581556	3.60921e-08	-0.212588	0.0652235
LOC_Os03g08710	LOC_Os03g08710.1	THION26 - Plant thionin family protein precursor, expressed	blue	-0.00920228	0.937116	-0.431131	0.000101067	-0.0873528	0.453051	0.115276	0.321388	0.433625	9.11524e-05	-0.168992	0.144471	-0.00498312	0.965923	-0.325247	0.00414608	-0.216304	0.0605559	-0.711472	5.88738e-13	0.854336	9.98129e-23	-0.3724	0.000923945
LOC_Os01g01060	LOC_Os01g01060.1	40S ribosomal protein S5, putative, expressed	blue	0.00922856	0.936936	-0.339227	0.00272004	-0.162964	0.159557	0.0901676	0.438567	0.229071	0.0465415	-0.247941	0.0308102	-0.141262	0.223527	-0.328032	0.00381787	-0.227126	0.0484847	-0.56788	8.79523e-08	0.85076	2.28903e-22	-0.342655	0.00244569
LOC_Os01g16510	LOC_Os01g16510.1	expressed protein	blue	-0.00923146	0.936917	-0.339462	0.00270038	0.112696	0.332411	0.0158812	0.891692	0.264539	0.0209279	-0.0539591	0.643403	-0.0504988	0.664856	-0.362697	0.00128229	-0.0264917	0.820298	-0.296234	0.00936847	0.611181	4.5244e-09	-0.316791	0.005301
LOC_Os11g34305	LOC_Os11g34305.1	transposon protein, putative, Mutator sub-class, expressed	blue	-0.00927619	0.936612	0.019835	0.864956	-0.00996041	0.931947	-0.047622	0.682899	0.147146	0.204638	-0.136763	0.238775	0.280291	0.0141907	0.147372	0.203936	0.0310572	0.789987	-0.0544213	0.640559	-0.0907081	0.435816	0.0275263	0.813405
LOC_Os02g01800	LOC_Os02g01800.1	receptor-like protein kinase precursor, putative, expressed	blue	-0.00941592	0.935659	-0.369784	0.0010103	-0.117978	0.310098	-0.156128	0.178041	-0.0155795	0.893738	-0.229994	0.0456417	-0.157732	0.17357	-0.271026	0.0178798	-0.0315891	0.786475	-0.559072	1.5285e-07	0.645278	3.12723e-10	-0.43965	7.07907e-05
LOC_Os07g28880	LOC_Os07g28880.1	expressed protein	blue	0.00959962	0.934406	0.0449515	0.699809	-0.193267	0.0943761	-0.160073	0.167193	0.0133496	0.908877	-0.203809	0.0774123	-0.0357897	0.758893	0.0478196	0.681654	0.159322	0.16922	-0.0920562	0.428998	0.0855916	0.462246	-0.263855	0.0212739
LOC_Os02g21660	LOC_Os02g21660.1	L1P family of ribosomal proteins domain containing protein, expressed	blue	-0.00961966	0.93427	-0.28232	0.0134772	-0.108423	0.351182	0.204896	0.0758106	0.346865	0.0021428	-0.332399	0.00334979	0.0202001	0.862495	-0.323643	0.00434615	-0.323467	0.00436867	-0.43402	8.96669e-05	0.765483	8.09742e-16	-0.148616	0.200103
LOC_Os10g35830	LOC_Os10g35830.1	expressed protein	blue	0.00965945	0.933998	-0.147398	0.203856	0.109447	0.346623	-0.0866173	0.456878	0.171667	0.138132	0.0391991	0.736724	0.0134288	0.908339	0.117405	0.312472	0.109736	0.345347	-0.0862111	0.458999	0.183279	0.113019	-0.292702	0.0102912
LOC_Os07g02580	LOC_Os07g02580.1	ubiquinone oxidoreductase, putative, expressed	blue	-0.00969006	0.93379	-0.284838	0.0126347	-0.169047	0.144338	0.0189539	0.870903	0.278023	0.0150271	-0.230486	0.0451678	0.00926892	0.936661	-0.307746	0.00684338	-0.419226	0.000163663	-0.594285	1.51732e-08	0.653422	1.57085e-10	-0.0248936	0.830973
LOC_Os04g51480	LOC_Os04g51480.1	expressed protein	blue	-0.00970322	0.9337	0.107659	0.354608	0.173417	0.134098	0.103708	0.372646	-0.0812948	0.485101	0.0231232	0.842834	0.102913	0.376343	0.155281	0.180437	-0.0615183	0.597557	0.278376	0.0148939	-0.33045	0.00355197	0.224085	0.0516572
LOC_Os12g33962	LOC_Os12g33962.1	uncharacterized tatC-like protein ymf16, putative, expressed	blue	-0.00980864	0.932981	-0.373172	0.00089976	-0.168572	0.145485	0.0673747	0.563073	0.537295	5.6078e-07	-0.303721	0.00764815	0.14664	0.206217	-0.163689	0.157682	-0.256454	0.0253386	-0.701049	1.77049e-12	0.744539	1.2668e-14	-0.294641	0.00977518
LOC_Os08g40870	LOC_Os08g40870.1	pentatricopeptide repeat protein, putative, expressed	blue	0.00986005	0.932631	-0.16254	0.16066	-0.0780732	0.502621	0.128569	0.268354	-0.0215013	0.853732	-0.101845	0.381341	0.0271062	0.816202	-0.409038	0.000243793	-0.13561	0.242795	-0.302936	0.00781458	0.486782	8.24213e-06	-0.144013	0.21455
LOC_Os03g22880	LOC_Os03g22880.1	nucleolar protein 5A, putative, expressed	blue	-0.00992447	0.932192	-0.391913	0.000463218	-0.12921	0.265953	0.0539633	0.643377	0.229282	0.0463344	-0.275043	0.0161899	-0.0787562	0.49888	-0.382886	0.000640915	-0.134229	0.247671	-0.600123	1.00682e-08	0.906411	2.04475e-29	-0.429961	0.000106053
LOC_Os08g42310	LOC_Os08g42310.2	expressed protein	blue	-0.00996003	0.931949	-0.37251	0.000920477	-0.256917	0.0250664	-0.0785953	0.49976	0.353355	0.00174155	-0.278072	0.0150086	-0.0167721	0.885656	-0.171469	0.138593	0.0142784	0.902567	-0.765086	8.55388e-16	0.79195	1.61832e-17	-0.552501	2.28473e-07
LOC_Os11g40570	LOC_Os11g40570.3	plant viral response family protein, putative, expressed	blue	0.0100166	0.931564	-0.0551575	0.63604	0.21959	0.0566568	0.159248	0.169419	0.265982	0.0202142	0.0251546	0.829227	0.0734559	0.528293	0.177257	0.125562	-0.0366596	0.753217	0.0542732	0.64147	-0.0414063	0.722483	0.0445522	0.70235
LOC_Os08g06330	LOC_Os08g06330.1	zinc finger C-x8-C-x5-C-x3-H type family protein, expressed	blue	0.0100293	0.931477	-0.322097	0.00454711	-0.157256	0.174889	0.101709	0.381982	0.396659	0.000389073	-0.365322	0.00117468	0.162407	0.161006	-0.31848	0.00504987	-0.165967	0.151903	-0.627715	1.28968e-09	0.662731	6.96666e-11	-0.231867	0.0438602
LOC_Os04g46920	LOC_Os04g46920.2	zinc knuckle domain containing protein, expressed	blue	0.0100445	0.931374	-0.371545	0.000951416	-0.155551	0.17967	0.0323658	0.781354	0.444879	5.66228e-05	-0.255422	0.0259546	0.055025	0.636852	-0.277674	0.0151594	-0.225717	0.0499346	-0.668518	4.14189e-11	0.848776	3.59388e-22	-0.341428	0.00254083
LOC_Os03g28410	LOC_Os03g28410.1	ribosomal protein S2, putative, expressed	blue	-0.0101128	0.930908	-0.366955	0.0011119	0.0624924	0.591757	0.203662	0.0776303	0.302455	0.00791801	-0.226229	0.0494035	0.0134841	0.907963	-0.381674	0.000669026	-0.183573	0.112433	-0.36868	0.00104891	0.76627	7.26304e-16	-0.216595	0.0602023
LOC_Os02g13530	LOC_Os02g13530.1	40S ribosomal protein S24, putative, expressed	blue	-0.0101204	0.930856	-0.198962	0.0848813	-0.0644954	0.57991	0.110793	0.340689	0.047175	0.685719	-0.333045	0.00328514	-0.174889	0.130776	-0.378363	0.000751562	-0.14784	0.202489	-0.234208	0.0417144	0.636636	6.35079e-10	-0.179632	0.120494
LOC_Os03g61590	LOC_Os03g61590.1	expressed protein	blue	0.0101259	0.930819	-0.243058	0.0343744	-0.121047	0.297591	0.0178631	0.878273	0.517237	1.71724e-06	-0.320164	0.00481001	0.29592	0.00944744	-0.0886559	0.446313	-0.125755	0.279055	-0.469949	1.84278e-05	0.542823	4.06673e-07	-0.292919	0.0102323
LOC_Os04g53612	LOC_Os04g53612.1	APO, putative, expressed	blue	0.0101373	0.930741	-0.161077	0.16451	-0.0780861	0.502551	0.0256617	0.825838	0.0649795	0.577063	0.0924547	0.426994	-0.29739	0.00908248	-0.497246	4.89032e-06	-0.0877424	0.45103	-0.303483	0.00769824	0.558995	1.53576e-07	-0.111452	0.33781
LOC_Os07g32880	LOC_Os07g32880.1	ATP synthase gamma chain, putative, expressed	blue	0.0102132	0.930224	0.375434	0.000832196	-0.0885815	0.446696	-0.176461	0.127297	-0.468215	1.99729e-05	0.241452	0.0356196	-0.401571	0.000323911	0.126366	0.276708	0.0784591	0.500506	0.455058	3.62773e-05	-0.585996	2.67903e-08	0.241301	0.035739
LOC_Os04g54820	LOC_Os04g54820.1	programmed cell death 2 C-terminal domain-containing protein, putative, expressed	blue	0.010285	0.929734	-0.446366	5.31037e-05	-0.121328	0.296464	-0.0375139	0.747656	0.298394	0.00884045	-0.0237338	0.83874	-0.137268	0.237027	-0.362287	0.00129992	-0.200909	0.0818161	-0.71736	3.09296e-13	0.911522	2.81124e-30	-0.461019	2.77658e-05
LOC_Os08g14050	LOC_Os08g14050.1	expressed protein	blue	0.0103841	0.929059	-0.335217	0.00307564	-0.272949	0.0170528	-0.123806	0.286633	0.134373	0.247158	-0.262878	0.0217762	0.0440969	0.705252	-0.153443	0.185712	-0.101589	0.382546	-0.70296	1.45207e-12	0.65735	1.11854e-10	-0.444947	5.64589e-05
LOC_Os05g11300	LOC_Os05g11300.1	expressed protein	blue	0.0104272	0.928766	-0.312827	0.00593442	-0.322754	0.00446078	-0.0195871	0.866629	0.436354	8.13381e-05	-0.242082	0.0351266	0.0615186	0.597556	-0.0456697	0.695246	-0.161016	0.164672	-0.790575	2.01073e-17	0.700452	1.88316e-12	-0.402144	0.000316992
LOC_Os03g63720	LOC_Os03g63720.1	exosome complex exonuclease, putative, expressed	blue	-0.0105073	0.92822	-0.217888	0.0586494	0.15512	0.180894	-0.174612	0.131396	-0.126568	0.275935	-0.119611	0.303402	-0.137912	0.234814	-0.334514	0.00314209	-0.305441	0.0072946	-0.0711981	0.541081	0.370728	0.000978329	-0.0400346	0.731322
LOC_Os02g02350	LOC_Os02g02350.2	OsFBK2 - F-box domain and kelch repeat containing protein, expressed	blue	0.0105349	0.928032	-0.0406222	0.727532	0.0953469	0.412611	-0.122106	0.293353	-0.232876	0.0429244	0.218246	0.058226	-0.167606	0.147841	-0.312811	0.00593704	-0.377059	0.000786552	0.10714	0.356945	0.165906	0.152055	0.153165	0.186522
LOC_Os10g32880	LOC_Os10g32880.1	WD domain, G-beta repeat domain containing protein, expressed	blue	0.0106021	0.927574	-0.426383	0.000122752	-0.23539	0.0406651	-0.0459945	0.693186	0.308649	0.00667345	-0.255645	0.0258202	-0.0340337	0.770389	-0.3138	0.00577304	-0.120835	0.298447	-0.824062	6.08185e-20	0.893366	2.00983e-27	-0.549097	2.80419e-07
LOC_Os11g04240	LOC_Os11g04240.1	TFIIE-alpha 2, putative, expressed	blue	-0.0106217	0.92744	-0.251896	0.0281553	-0.146385	0.207017	0.00764521	0.947739	0.340486	0.00261622	-0.195389	0.090745	0.156367	0.177371	-0.200306	0.0827563	-0.146736	0.205915	-0.497288	4.87978e-06	0.623399	1.80239e-09	-0.18923	0.101598
LOC_Os11g40450	LOC_Os11g40450.1	retrotransposon protein, putative, Ty1-copia subclass, expressed	blue	0.0106276	0.9274	-0.242532	0.0347784	-0.299774	0.00851705	0.0236777	0.839115	0.343584	0.00237573	-0.299314	0.00862372	-0.151065	0.192704	-0.129743	0.263972	-0.167188	0.148869	-0.650329	2.04535e-10	0.649327	2.22647e-10	-0.200997	0.0816786
LOC_Os10g17454	LOC_Os10g17454.3	RNA recognition motif containing protein, expressed	blue	-0.0106413	0.927307	-0.200556	0.0823642	0.138011	0.234475	0.0925461	0.426535	0.184619	0.110365	-0.0954309	0.412197	-0.0703941	0.54567	-0.571544	6.95551e-08	-0.0488069	0.675445	-0.101664	0.382191	0.568932	8.2245e-08	-0.074755	0.521005
LOC_Os02g48620	LOC_Os02g48620.1	tetratricopeptide repeat, putative, expressed	blue	0.0107015	0.926897	-0.0707855	0.543433	-0.142911	0.218115	-0.0992127	0.393832	-0.220784	0.0552921	-0.153141	0.18659	-0.00615475	0.957917	-0.46356	2.47376e-05	0.048156	0.679536	-0.121312	0.296529	0.438224	7.51868e-05	-0.27144	0.0176988
LOC_Os12g20144	LOC_Os12g20144.1	expressed protein	blue	-0.0108059	0.926185	-0.339842	0.00266883	-0.231267	0.0444244	-0.184565	0.11047	-0.0094909	0.935147	-0.225473	0.0501887	-0.297719	0.00900252	-0.416701	0.000180865	-0.019269	0.868775	-0.632866	8.59101e-10	0.832452	1.17058e-20	-0.555979	1.84884e-07
LOC_Os01g10350	LOC_Os01g10350.1	MPPN domain containing protein, expressed	blue	-0.010811	0.926151	-0.331095	0.00348392	0.0355323	0.760575	-0.0698202	0.548958	0.00244794	0.983256	-0.0565706	0.627402	-0.253233	0.0273033	-0.467248	2.08856e-05	-0.144091	0.2143	-0.365085	0.00118404	0.714214	4.37141e-13	-0.247792	0.0309143
LOC_Os02g54860	LOC_Os02g54860.1	ankyrin repeat-rich protein, putative, expressed	blue	0.0108124	0.926141	0.344837	0.00228418	0.00762747	0.947861	-0.0652433	0.575515	-0.102635	0.377639	0.0779203	0.503461	0.0431404	0.711361	0.683608	1.00932e-11	0.211387	0.0667933	0.449226	4.68993e-05	-0.803554	2.42405e-18	0.206639	0.0732985
LOC_Os09g32250	LOC_Os09g32250.2	DNA repair ATPase-related, putative, expressed	blue	-0.0108622	0.925802	-0.0190846	0.87002	0.0108513	0.925877	0.286309	0.0121641	0.282034	0.0135757	-0.176743	0.126679	0.338091	0.00281679	0.000786571	0.994619	-0.0579286	0.619148	0.0275506	0.813243	0.123423	0.288138	0.0574399	0.622113
LOC_Os05g02400	LOC_Os05g02400.1	RNA recognition motif containing protein, expressed	blue	0.010887	0.925633	-0.452764	4.01566e-05	-0.171214	0.13919	0.0408855	0.725835	0.348304	0.00204732	-0.291676	0.0105738	-0.0778139	0.504046	-0.340038	0.00265276	-0.261218	0.022653	-0.765774	7.7788e-16	0.908649	8.70065e-30	-0.399624	0.000348428
LOC_Os03g41390	LOC_Os03g41390.1	ZOS3-15 - C2H2 zinc finger protein, expressed	blue	-0.0109175	0.925425	0.108397	0.351299	0.206878	0.0729591	0.197625	0.0870405	0.123111	0.289368	0.0599877	0.606723	0.491184	6.63073e-06	0.436449	8.10152e-05	-0.0554255	0.634398	0.326554	0.00398902	-0.448332	4.8764e-05	0.234816	0.0411721
LOC_Os06g37670	LOC_Os06g37670.1	S-locus-like receptor protein kinase, putative, expressed	blue	0.0110006	0.924859	-0.292196	0.0104298	-0.273444	0.0168452	-0.078469	0.500451	0.422458	0.000143845	-0.236509	0.0396912	-0.00698992	0.952213	-0.120683	0.299057	0.0192848	0.868668	-0.720753	2.11872e-13	0.679862	1.44424e-11	-0.500276	4.19067e-06
LOC_Os10g02360	LOC_Os10g02360.1	OsWAK98 - OsWAK receptor-like cytoplasmic kinase OsWAK-RLCK, expressed	blue	0.0110647	0.924423	-0.287939	0.0116606	-0.241474	0.0356021	-0.0370993	0.750353	0.375133	0.000840911	-0.222543	0.0533304	-0.0570144	0.624699	-0.205757	0.0745612	-0.069459	0.551032	-0.662442	7.14837e-11	0.731092	6.45992e-14	-0.441632	6.50732e-05
LOC_Os02g56570	LOC_Os02g56570.1	TBC domain containing protein, expressed	blue	0.0111332	0.923957	-0.0570443	0.624518	-0.300413	0.00837073	0.0693966	0.551391	-0.011425	0.921969	-0.164536	0.155515	-0.162786	0.160018	-0.403139	0.000305313	-0.266851	0.0197942	-0.394379	0.000423227	0.449571	4.6198e-05	-0.0171596	0.883033
LOC_Os08g14320	LOC_Os08g14320.1	zinc finger, C3HC4 type domain containing protein, expressed	blue	-0.01114	0.92391	0.00825	0.943612	0.00878649	0.939952	-0.0325803	0.779942	0.125886	0.27855	-0.0114754	0.921626	0.369434	0.00102242	0.238737	0.0378105	-0.449977	4.53854e-05	-0.0335892	0.773307	-0.192779	0.0952275	0.375461	0.00083142
LOC_Os03g47550	LOC_Os03g47550.2	expressed protein	blue	-0.0112366	0.923252	0.0837141	0.472159	0.182547	0.11449	0.139644	0.228932	0.0306341	0.792784	-0.204093	0.076991	0.159749	0.168063	0.428391	0.000113106	-0.00325087	0.977765	0.334186	0.00317349	-0.410686	0.000228775	0.182861	0.113858
LOC_Os11g16590	LOC_Os11g16590.1	ATP-dependent Clp protease ATP-binding subunit clpA homolog CD4B,chloroplast precursor, putative, expressed	blue	-0.0112393	0.923234	0.0529813	0.649437	0.0336311	0.773032	0.104004	0.371276	-0.073221	0.529617	0.235263	0.0407764	-0.0522976	0.653669	-0.0199548	0.864148	-0.371432	0.000955082	0.0350404	0.763792	-0.157697	0.173667	0.465925	2.21982e-05
LOC_Os05g44320	LOC_Os05g44320.2	WD domain, G-beta repeat domain containing protein, expressed	blue	-0.0112621	0.923078	-0.344615	0.0023002	-0.106454	0.360049	-0.0636051	0.585163	0.109564	0.346106	-0.178468	0.122958	-0.17628	0.127695	-0.436256	8.16723e-05	-0.0909327	0.434676	-0.506287	3.07145e-06	0.850279	2.55501e-22	-0.407959	0.000254117
LOC_Os02g02110	LOC_Os02g02110.1	Alg9-like mannosyltransferase protein, putative, expressed	blue	-0.0112681	0.923038	0.0429565	0.712538	0.187926	0.10402	-0.011042	0.924578	-0.0638812	0.583531	0.194699	0.0919137	0.241755	0.0353822	0.277523	0.0152167	-0.139899	0.228073	0.251887	0.0281612	-0.282734	0.0133352	0.165057	0.154192
LOC_Os12g26510	LOC_Os12g26510.1	expressed protein	blue	-0.0112836	0.922932	0.329645	0.00363866	0.171301	0.138987	0.0538348	0.644169	-0.236122	0.040026	0.377196	0.000782798	-0.0150738	0.897168	0.191736	0.0970665	0.217807	0.0587456	0.524384	1.16202e-06	-0.657077	1.14542e-10	0.366279	0.00113751
LOC_Os05g51830	LOC_Os05g51830.1	ZOS5-12 - C2H2 zinc finger protein, expressed	blue	0.0113432	0.922527	-0.327676	0.00385856	-0.0902361	0.438218	0.0835536	0.473011	0.222694	0.0531643	-0.225511	0.050149	-0.129463	0.265011	-0.397084	0.000382999	-0.22322	0.0525909	-0.461577	2.70724e-05	0.833348	9.7626e-21	-0.303872	0.00761649
LOC_Os08g32690	LOC_Os08g32690.1	expressed protein	blue	0.0113544	0.92245	-0.410787	0.00022788	-0.226568	0.0490547	0.0578504	0.619622	0.394965	0.00041419	-0.288697	0.0114325	0.0753477	0.517696	-0.316045	0.0054154	-0.270639	0.0180504	-0.775787	1.88073e-16	0.933482	1.09216e-34	-0.367108	0.00110617
LOC_Os10g35710	LOC_Os10g35710.1	expressed protein	blue	-0.0114205	0.922	0.166071	0.151643	0.212547	0.0652775	-0.205298	0.0752258	-0.398594	0.000362094	0.513539	2.09454e-06	-0.180109	0.119497	0.437301	7.81664e-05	0.354627	0.00167136	0.431309	0.00010033	-0.668605	4.10908e-11	-0.0469386	0.687212
LOC_Os05g06770	LOC_Os05g06770.1	40S ribosomal protein S27a, putative, expressed	blue	-0.0114428	0.921848	-0.227726	0.0478785	-0.00865443	0.940852	0.114752	0.323608	0.0861729	0.459199	-0.300477	0.00835612	-0.123684	0.287113	-0.456497	3.40255e-05	-0.235125	0.0408981	-0.220393	0.0557357	0.659697	9.10914e-11	-0.105366	0.365009
LOC_Os06g47570	LOC_Os06g47570.1	PPR repeat containing protein, expressed	blue	-0.0114801	0.921594	-0.24869	0.0302915	-0.0751473	0.518814	-0.116739	0.315243	0.0328155	0.778393	-0.0534064	0.646811	-0.190941	0.098486	-0.387405	0.000545402	0.0704931	0.545104	-0.384655	0.000601858	0.667991	4.34486e-11	-0.433405	9.19878e-05
LOC_Os03g52700	LOC_Os03g52700.1	expressed protein	blue	-0.011487	0.921547	-0.396815	0.000386827	-0.100107	0.389563	-0.027566	0.81314	0.173658	0.13355	-0.081144	0.485913	-0.170729	0.140329	-0.450468	4.44218e-05	-0.135353	0.243697	-0.600662	9.68943e-09	0.893109	2.18727e-27	-0.437092	7.88563e-05
LOC_Os07g32460	LOC_Os07g32460.1	src homology-3 domain protein 3, putative, expressed	blue	-0.0115188	0.92133	0.230017	0.0456198	0.100955	0.385535	0.0445823	0.702158	-0.258149	0.0243537	0.00215158	0.985283	0.180795	0.118071	0.0761042	0.51349	0.0957148	0.410802	0.441161	6.6392e-05	-0.48182	1.04944e-05	0.213205	0.0644288
LOC_Os01g33410	LOC_Os01g33410.1	transposon protein, putative, unclassified, expressed	blue	-0.0116004	0.920775	0.0938669	0.419935	0.203778	0.0774586	0.101612	0.382436	-0.107123	0.357021	0.172106	0.137112	0.0202315	0.862283	-0.00303719	0.979226	-0.0199986	0.863853	0.325739	0.00408628	-0.21478	0.0624367	0.281344	0.0138166
LOC_Os04g31140	LOC_Os04g31140.1	expressed protein	blue	0.0116331	0.920553	-0.370562	0.000983895	-0.285969	0.0122717	-0.134456	0.246865	0.281046	0.0139215	-0.16342	0.158377	-0.225594	0.0500624	-0.210523	0.0679413	-0.261149	0.0226903	-0.788921	2.60481e-17	0.789658	2.32145e-17	-0.476159	1.37623e-05
LOC_Os08g02996	LOC_Os08g02996.1	receptor-like kinase, putative, expressed	blue	0.0117165	0.919985	-0.10695	0.357802	-0.213044	0.0646365	0.019715	0.865766	0.275751	0.0159067	-0.215817	0.0611518	0.203762	0.0774817	-0.0241448	0.835986	0.0103667	0.929178	-0.409282	0.000241519	0.318048	0.00511304	-0.16144	0.163549
LOC_Os02g17850	LOC_Os02g17850.1	TOM2B, putative, expressed	blue	-0.0117519	0.919744	-0.194436	0.0923623	-0.0156641	0.893164	0.166521	0.15052	0.424546	0.000132243	-0.0912821	0.432906	0.252208	0.0279545	-0.339401	0.00270543	-0.172301	0.136659	-0.299361	0.00861264	0.508995	2.665e-06	-0.0309738	0.790538
LOC_Os11g31840	LOC_Os11g31840.1	retrotransposon protein, putative, Ty1-copia subclass, expressed	blue	-0.011801	0.919409	0.186144	0.107404	-0.00154828	0.989409	0.099503	0.392443	-0.0319967	0.783786	-0.0646351	0.579088	0.111731	0.336591	0.0358086	0.758769	-0.0330115	0.777104	0.194985	0.0914279	-0.252365	0.0278542	0.242275	0.0349771
LOC_Os07g40930	LOC_Os07g40930.1	WD repeat-containing protein 12, putative, expressed	blue	0.0118036	0.919392	-0.377551	0.00077317	-0.104049	0.371068	0.0702741	0.546357	0.265737	0.0203337	-0.223326	0.0524753	-0.0715683	0.538973	-0.416132	0.000184971	-0.111053	0.339553	-0.532197	7.50435e-07	0.89383	1.72549e-27	-0.415205	0.000191834
LOC_Os03g10100	LOC_Os03g10100.1	transporter family protein, putative, expressed	blue	-0.0118301	0.919212	-0.438569	7.41003e-05	0.0131687	0.910106	0.138848	0.231623	0.239034	0.0375653	-0.217521	0.059087	0.00361475	0.975277	-0.412219	0.000215565	-0.322609	0.00447963	-0.585612	2.74952e-08	0.791748	1.67107e-17	-0.14221	0.220405
LOC_Os03g31880	LOC_Os03g31880.1	SHORT-ROOT, putative, expressed	blue	-0.0119033	0.918714	0.185261	0.10911	0.0623103	0.592839	0.087099	0.454369	0.0394392	0.73517	0.139899	0.228073	0.0949612	0.414512	0.434685	8.72174e-05	-0.0665154	0.568074	0.323246	0.00439702	-0.492005	6.36506e-06	0.240651	0.0362549
LOC_Os02g29150	LOC_Os02g29150.2	OsFBO11 - F-box and other domain containing protein, expressed	blue	0.0119542	0.918367	0.112334	0.333977	0.0793301	0.495747	0.15994	0.167549	-0.231714	0.0440035	0.394454	0.000422053	-0.364487	0.00120799	-0.101473	0.383093	-0.347128	0.00212508	0.229269	0.0463473	-0.151629	0.191029	0.433412	9.1961e-05
LOC_Os03g56800	LOC_Os03g56800.2	CBS domain containing membrane protein, putative, expressed	blue	0.0120378	0.917798	-0.401144	0.000329143	-0.0649848	0.577032	0.0576049	0.621111	0.214331	0.0629997	-0.162696	0.160252	-0.0701029	0.547337	-0.275144	0.0161492	-0.198734	0.0852467	-0.586941	2.51284e-08	0.823148	7.23967e-20	-0.375504	0.000830185
LOC_Os11g20720	LOC_Os11g20720.1	retrotransposon protein, putative, unclassified	blue	-0.0120531	0.917694	0.342428	0.00246303	0.116759	0.315161	0.0759064	0.514588	-0.293628	0.0100418	0.0655796	0.573543	-0.0160254	0.890715	0.344466	0.00231097	0.277323	0.0152934	0.598524	1.1274e-08	-0.70975	7.08534e-13	0.210139	0.0684564
LOC_Os04g54440	LOC_Os04g54440.3	RNA binding protein, putative, expressed	blue	-0.0120668	0.917601	-0.266916	0.0197632	-0.113568	0.32866	-0.0514494	0.658935	0.186845	0.106063	-0.10819	0.352227	-0.168526	0.145598	-0.511781	2.30009e-06	-0.14181	0.22172	-0.412965	0.000209395	0.72947	7.8113e-14	-0.373093	0.000902211
LOC_Os07g12140	LOC_Os07g12140.1	PPR repeat domain containing protein, putative, expressed	blue	-0.0120968	0.917397	-0.0977851	0.400707	0.124015	0.285815	-0.0040771	0.972116	-0.180892	0.117869	0.0829491	0.476231	-0.156477	0.177061	-0.539313	4.99051e-07	-0.00147079	0.989939	0.113618	0.328446	0.400494	0.000337277	-0.132571	0.253612
LOC_Os10g07470	LOC_Os10g07470.1	ZOS10-01 - C2H2 zinc finger protein, expressed	blue	-0.0121007	0.91737	-0.405778	0.000276221	-0.30548	0.00728681	-0.0441769	0.704742	0.399422	0.000351077	-0.269191	0.0187008	-0.0177858	0.878797	-0.209231	0.0696875	-0.214459	0.0628382	-0.878122	2.12656e-25	0.847342	4.95963e-22	-0.433682	9.09347e-05
LOC_Os06g39680	LOC_Os06g39680.1	transposon protein, putative, unclassified, expressed	blue	-0.0121595	0.91697	-0.265218	0.0205895	-0.140007	0.227712	-0.102949	0.376172	0.309818	0.00645887	-0.187902	0.104065	-0.0779856	0.503103	-0.232818	0.0429775	0.00825835	0.943555	-0.489674	7.14708e-06	0.573926	5.96232e-08	-0.410988	0.000226112
LOC_Os02g15960	LOC_Os02g15960.1	expressed protein	blue	0.0121672	0.916918	-0.118998	0.305906	-0.0139345	0.904902	-0.160233	0.166764	0.0136634	0.906744	-0.0659678	0.571271	-0.0853887	0.463311	-0.156639	0.176607	-0.145253	0.210588	-0.161438	0.163555	0.163803	0.157391	0.0392828	0.736182
LOC_Os12g21798	LOC_Os12g21798.1	40S ribosomal protein S3a, putative, expressed	blue	0.012194	0.916736	-0.299174	0.00865631	-0.155148	0.180814	0.123655	0.287227	0.285358	0.0124668	-0.247864	0.0308633	-0.189469	0.101158	-0.313957	0.00574738	-0.290849	0.0108064	-0.537781	5.45304e-07	0.804692	1.99849e-18	-0.230458	0.045195
LOC_Os11g34060	LOC_Os11g34060.1	retrotransposon, putative, centromere-specific, expressed	blue	0.0122249	0.916525	-0.224883	0.0508092	-0.21817	0.0583155	0.173308	0.134346	0.400406	0.000338387	-0.293934	0.0099606	0.327999	0.00382169	-0.217955	0.0585708	-0.128686	0.267914	-0.527	1.00498e-06	0.56512	1.04765e-07	-0.196925	0.0881873
LOC_Os03g39000	LOC_Os03g39000.2	inositol-1-monophosphatase, putative, expressed	blue	0.0122264	0.916515	0.232803	0.0429914	-0.00819571	0.943982	0.171756	0.137924	-0.0346079	0.766624	0.0826321	0.477924	-0.138887	0.231488	0.415368	0.000190611	-0.125908	0.278468	0.301139	0.00820721	-0.424858	0.000130582	0.346812	0.00214637
LOC_Os10g08930	LOC_Os10g08930.1	S10/S20 domain containing ribosomal protein, putative, expressed	blue	0.0122454	0.916385	-0.156573	0.176793	-0.0027588	0.98113	0.213568	0.0639653	0.169635	0.142927	-0.378815	0.000739775	-0.0219581	0.85066	-0.420453	0.000155863	-0.237396	0.0389333	-0.143862	0.215036	0.58905	2.17683e-08	0.0159584	0.891169
LOC_Os04g08450	LOC_Os04g08450.2	expressed protein	blue	0.0122613	0.916277	0.211252	0.0669719	-0.0217407	0.852122	0.214912	0.062271	0.0242252	0.835447	0.216866	0.0598736	0.097502	0.402079	0.390282	0.000491545	-0.129595	0.264519	0.190469	0.0993372	-0.451133	4.31434e-05	0.330038	0.00359608
LOC_Os10g22570	LOC_Os10g22570.1	cellulase, putative, expressed	blue	0.0122727	0.9162	-0.370902	0.000972537	-0.204902	0.0758024	-0.185913	0.107847	0.228393	0.0472114	-0.0411433	0.724175	-0.0329793	0.777316	-0.285961	0.0122741	-0.0629422	0.589087	-0.66562	5.38145e-11	0.759203	1.90193e-15	-0.544193	3.75225e-07
LOC_Os12g42900	LOC_Os12g42900.1	lysine-rich arabinogalactan protein 19 precursor, putative, expressed	blue	0.0122758	0.916179	0.223696	0.052076	-0.0172921	0.882136	-0.104913	0.367088	-0.125427	0.280323	0.00247201	0.983091	-0.237819	0.0385765	0.413662	0.000203775	0.448888	4.75965e-05	0.324125	0.00428519	-0.44814	4.91729e-05	-0.135715	0.242427
LOC_Os09g29420	LOC_Os09g29420.1	queuine tRNA-ribosyltransferase, putative, expressed	blue	-0.0122927	0.916064	-0.23269	0.0430952	-0.134442	0.246914	-0.07509	0.519133	0.000783003	0.994644	-0.102174	0.379798	-0.0511429	0.660842	-0.169413	0.143459	-0.112989	0.331147	-0.424607	0.000131913	0.389602	0.000503821	-0.254284	0.0266481
LOC_Os07g33670	LOC_Os07g33670.1	patatin-like phospholipase family protein, expressed	blue	-0.0123306	0.915806	-0.339186	0.00272346	-0.0984845	0.39733	-0.168068	0.146711	0.0336243	0.773076	0.261326	0.0225953	-0.0640024	0.582816	-0.247579	0.0310632	-0.271689	0.0175908	-0.533475	6.97885e-07	0.587836	2.36462e-08	-0.278631	0.0147987
LOC_Os03g26220	LOC_Os03g26220.1	expressed protein	blue	-0.0123944	0.915372	-0.168945	0.144586	-0.0367316	0.752748	0.119483	0.303924	0.19157	0.0973608	-0.154285	0.183282	0.194524	0.092212	-0.11287	0.331661	-0.0691292	0.552929	-0.269626	0.018503	0.425482	0.000127327	-0.243234	0.0342405
LOC_Os04g28180	LOC_Os04g28180.1	ribosomal protein, putative, expressed	blue	0.0124774	0.914807	-0.303038	0.00779265	-0.124033	0.285745	0.137484	0.236283	0.321542	0.00462122	-0.266338	0.0200412	-0.0715044	0.539337	-0.438329	7.48556e-05	-0.330451	0.00355196	-0.516807	1.75759e-06	0.837362	4.27532e-21	-0.171525	0.138463
LOC_Os03g03500	LOC_Os03g03500.1	heavy metal-associated domain containing protein, expressed	blue	-0.0124817	0.914778	-0.398538	0.000362839	-0.281196	0.0138686	-0.0218005	0.85172	0.542823	4.06688e-07	-0.25456	0.026479	-0.017562	0.88031	-0.144653	0.212499	-0.167732	0.147534	-0.855904	6.88803e-23	0.829819	1.9823e-20	-0.457192	3.29845e-05
LOC_Os10g22380	LOC_Os10g22380.1	glutamyl-tRNA synthetase, cytoplasmic, putative, expressed	blue	0.0125614	0.914236	-0.3694	0.00102361	-0.0375799	0.747227	0.00385618	0.973626	0.0306435	0.792722	-0.118932	0.306175	-0.247218	0.0313171	-0.51838	1.61428e-06	-0.0849094	0.465834	-0.49436	5.65722e-06	0.785637	4.32595e-17	-0.391744	0.000466087
LOC_Os11g31630	LOC_Os11g31630.1	expressed protein	blue	0.0126086	0.913915	0.410497	0.000230446	0.175847	0.128647	0.0471018	0.686181	-0.386889	0.000555599	0.179893	0.119948	0.0169983	0.884125	0.239748	0.0369816	0.0355967	0.760154	0.722561	1.72806e-13	-0.809315	9.00502e-19	0.481864	1.04723e-05
LOC_Os10g30970	LOC_Os10g30970.1	expressed protein	blue	-0.0126186	0.913847	-0.426925	0.000120077	-0.278244	0.0149435	-0.0384506	0.741573	0.371118	0.000965415	-0.256864	0.0250973	-0.0184725	0.874154	-0.225562	0.0500959	-0.185889	0.107895	-0.858343	3.83433e-23	0.876148	3.71419e-25	-0.455223	3.60128e-05
LOC_Os05g04160	LOC_Os05g04160.1	pentatricopeptide containing protein, putative, expressed	blue	-0.0126996	0.913296	-0.26858	0.018981	0.0395347	0.734552	-0.0156161	0.893489	-0.047094	0.68623	-0.139488	0.229456	-0.00345305	0.976383	-0.328558	0.00375867	-0.104311	0.369859	-0.3577	0.00151216	0.475643	1.41031e-05	-0.0411862	0.723899
LOC_Os01g07360	LOC_Os01g07360.1	KIP1, putative, expressed	blue	0.0127054	0.913257	0.217026	0.0596814	0.168641	0.14532	0.302306	0.00795035	-0.0819938	0.481342	0.0852059	0.464273	0.363824	0.00123503	0.0301709	0.795849	-0.256115	0.0255395	0.403069	0.000306123	-0.44745	5.06689e-05	0.625519	1.53015e-09
LOC_Os05g03490	LOC_Os05g03490.1	expressed protein	blue	0.0127117	0.913214	-0.230056	0.0455821	-0.134633	0.246235	0.0391371	0.737124	0.0478921	0.681198	-0.0779439	0.503331	-0.185727	0.108206	-0.344466	0.00231095	-0.3406	0.00260694	-0.47045	1.80029e-05	0.654821	1.39264e-10	-0.158267	0.172098
LOC_Os02g39910	LOC_Os02g39910.1	B4-BTB1 - Bric-a-Brac, Tramtrack, Broad Complex BTB domain with B4 subfamily conserved sequence, expressed	blue	-0.0127218	0.913145	-0.152447	0.188618	-0.0398846	0.732291	0.0787881	0.498706	0.351619	0.00184166	-0.208215	0.0710854	0.171558	0.138386	-0.0472956	0.684957	-0.274553	0.0163882	-0.204246	0.0767654	0.353266	0.00174655	-0.0399805	0.731672
LOC_Os05g41100	LOC_Os05g41100.1	protein kri1, putative, expressed	blue	-0.0127302	0.913088	-0.343082	0.00241329	-0.108456	0.351036	0.00893928	0.938909	0.117043	0.313976	-0.223314	0.0524881	-0.211482	0.0666688	-0.451636	4.22011e-05	-0.19444	0.092355	-0.531716	7.71134e-07	0.838404	3.43782e-21	-0.314241	0.00570123
LOC_Os06g44370	LOC_Os06g44370.1	WD domain, G-beta repeat domain containing protein, expressed	blue	0.0127344	0.913059	-0.23928	0.0373633	0.114397	0.325119	-0.209503	0.0693169	-0.136663	0.239121	0.0543799	0.640814	-0.258753	0.024011	-0.472896	1.60553e-05	-0.101888	0.381139	-0.109531	0.346252	0.431095	0.000101218	-0.199391	0.0841991
LOC_Os09g29790	LOC_Os09g29790.1	PPR repeat domain containing protein, putative, expressed	blue	-0.0127602	0.912884	-0.290323	0.0109564	0.0771535	0.507683	0.0179319	0.877808	-0.097231	0.403394	0.0129968	0.911275	-0.0733344	0.528978	-0.537674	5.48678e-07	-0.187635	0.104566	-0.246809	0.0316071	0.599689	1.03822e-08	-0.0795619	0.494484
LOC_Os08g06250	LOC_Os08g06250.1	tetraspanin family protein, putative, expressed	blue	-0.0127664	0.912841	0.261596	0.0224511	-0.105668	0.36363	0.0637851	0.584099	-0.0692742	0.552095	-0.24904	0.0300519	-0.0553274	0.634998	0.217241	0.0594219	0.252033	0.0280672	0.200676	0.0821784	-0.424328	0.000133412	0.225575	0.0500829
LOC_Os05g14980	LOC_Os05g14980.1	expressed protein	blue	-0.0128377	0.912357	-0.344103	0.00233745	-0.0602319	0.605256	0.0340252	0.770444	0.224271	0.0514588	0.065918	0.571563	-0.0448372	0.700536	-0.370825	0.000975114	-0.323621	0.00434899	-0.570732	7.32879e-08	0.706918	9.58055e-13	-0.129516	0.264814
LOC_Os01g19840	LOC_Os01g19840.1	60S ribosomal protein L29-2, putative, expressed	blue	0.0128432	0.91232	-0.15795	0.17297	-0.0828126	0.476959	0.229828	0.0458028	0.243389	0.0341228	-0.32835	0.00378194	-0.0620955	0.594117	-0.3333	0.00325989	-0.377977	0.000761765	-0.263367	0.0215233	0.594027	1.54476e-08	0.074091	0.524724
LOC_Os02g14800	LOC_Os02g14800.4	expressed protein	blue	-0.0128497	0.912275	-0.414376	0.000198166	-0.29902	0.00869236	-0.061753	0.596157	0.367277	0.00109989	-0.25298	0.0274629	-0.0393207	0.735936	-0.196124	0.0895147	-0.184202	0.111187	-0.871833	1.21697e-24	0.842285	1.50514e-21	-0.46478	2.33956e-05
LOC_Os02g55370	LOC_Os02g55370.1	60S ribosomal protein L39, putative, expressed	blue	-0.0128597	0.912207	-0.171125	0.139398	5.83054e-05	0.999601	0.217236	0.059428	0.165822	0.152265	-0.241679	0.0354413	0.103826	0.372101	-0.357922	0.00150122	-0.421135	0.000151674	-0.164909	0.154566	0.533379	7.01732e-07	0.144717	0.212294
LOC_Os01g55020	LOC_Os01g55020.4	expressed protein	blue	0.0128816	0.912058	-0.395006	0.000413568	-0.204463	0.0764453	0.0828784	0.476608	0.450861	4.36621e-05	-0.300062	0.0084508	-0.0832568	0.474591	-0.270921	0.017926	-0.241875	0.0352879	-0.744894	1.21181e-14	0.901946	1.05675e-28	-0.379835	0.000713794
LOC_Os01g18360	LOC_Os01g18360.2	OsIAA4 - Auxin-responsive Aux/IAA gene family member, expressed	blue	-0.0128935	0.911977	0.26527	0.0205637	0.0357991	0.758832	-0.119481	0.303931	-0.150762	0.19361	0.159874	0.167727	-0.145567	0.209592	0.551181	2.47429e-07	0.168455	0.145769	0.400406	0.00033838	-0.598704	1.11314e-08	0.188648	0.102673
LOC_Os03g58050	LOC_Os03g58050.1	ribosomal protein S13p/S18e, putative, expressed	blue	0.0129461	0.91162	-0.315855	0.00544491	-0.120846	0.298403	0.178536	0.122813	0.366976	0.00111112	-0.336569	0.00295138	-0.029532	0.800081	-0.363967	0.00122915	-0.326986	0.00393832	-0.535182	6.33118e-07	0.829752	2.00879e-20	-0.1891	0.101838
LOC_Os09g37340	LOC_Os09g37340.1	expressed protein	blue	-0.0129607	0.91152	0.0508091	0.662921	0.0534084	0.646799	0.14283	0.218378	0.252583	0.0277147	0.0369202	0.751519	0.412523	0.000213034	-0.0454339	0.696743	0.0765851	0.510824	0.014589	0.900458	-0.128882	0.26718	0.141808	0.221726
LOC_Os09g24640	LOC_Os09g24640.1	pentatricopeptide, putative, expressed	blue	-0.0130473	0.910932	-0.0961067	0.408879	-0.0136571	0.906787	0.209459	0.0693767	0.0702112	0.546717	-0.0895975	0.44148	-0.10472	0.367971	-0.198459	0.0856884	-0.229108	0.046505	-0.124488	0.283968	0.26134	0.0225879	0.0993584	0.393135
LOC_Os08g04450	LOC_Os08g04450.1	DAG protein, chloroplast precursor, putative, expressed	blue	-0.0131859	0.90999	-0.231533	0.0441733	0.0734421	0.528371	0.0550215	0.636873	0.295456	0.00956518	0.0549416	0.637364	0.139832	0.228297	-0.226985	0.0486287	-0.0254724	0.827103	-0.263892	0.0212548	0.497823	4.74917e-06	-0.295578	0.00953422
LOC_Os01g59510	LOC_Os01g59510.1	chloroplast ribonuclease III domain protein, putative, expressed	blue	-0.0131937	0.909936	-0.256394	0.0253738	-0.144042	0.214457	-0.0735665	0.527671	0.1156	0.32002	-0.127071	0.274016	-0.210361	0.0681585	-0.504379	3.39192e-06	-0.144866	0.211818	-0.463599	2.46932e-05	0.745289	1.15333e-14	-0.345686	0.00222401
LOC_Os07g46590	LOC_Os07g46590.1	SNF2 family N-terminal domain containing protein, expressed	blue	0.0133111	0.909139	0.334243	0.00316805	-0.0470275	0.686651	-0.112093	0.335019	-0.499767	4.30104e-06	0.00150352	0.989715	-0.0832945	0.47439	0.0451223	0.698723	0.0649532	0.577218	0.398578	0.00036231	-0.495779	5.26711e-06	0.328232	0.00379527
LOC_Os05g14860	LOC_Os05g14860.1	seven in absentia protein family domain containing protein, expressed	blue	-0.0134188	0.908407	0.318314	0.00507402	-0.104155	0.370576	-0.110391	0.342457	-0.0341034	0.769931	0.183625	0.112329	-0.0956635	0.411053	0.664011	6.21629e-11	0.198045	0.0863568	0.24568	0.03242	-0.666993	4.75556e-11	0.0815368	0.483798
LOC_Os04g12960	LOC_Os04g12960.1	UDP-glucoronosyl/UDP-glucosyl transferase, putative, expressed	blue	-0.0134791	0.907996	0.0795675	0.494454	0.0725067	0.533651	0.260855	0.0228489	0.0320559	0.783396	-0.0861576	0.459279	0.208611	0.0705383	0.149445	0.197575	-0.176036	0.128229	0.14845	0.20061	-0.246414	0.0318896	0.241741	0.0353926
LOC_Os02g58300	LOC_Os02g58300.1	expressed protein	blue	0.0134853	0.907955	-0.41993	0.000159143	-0.270551	0.0180893	-0.0305712	0.793199	0.407408	0.000259541	-0.252496	0.0277702	-0.0277205	0.812112	-0.114907	0.322949	-0.18846	0.103022	-0.871168	1.45556e-24	0.803437	2.47259e-18	-0.49797	4.71377e-06
LOC_Os12g37630	LOC_Os12g37630.1	domain of unknown function family protein, expressed	blue	-0.0135279	0.907665	-0.310445	0.00634629	-0.158819	0.170588	0.0815059	0.483964	0.167244	0.14873	-0.246086	0.0321254	-0.0298466	0.797996	-0.429831	0.000106624	-0.25345	0.0271669	-0.586229	2.63721e-08	0.733487	4.86798e-14	-0.186926	0.105908
LOC_Os08g44510	LOC_Os08g44510.1	UDP-N-acetylglucosamine--peptide N-acetylglucosaminyltransferase SPINDLY, putative, expressed	blue	-0.0135306	0.907647	-0.0646803	0.578822	-0.0658967	0.571687	-0.28779	0.0117057	-0.300956	0.00824811	0.112869	0.331665	-0.236754	0.0394806	-0.0372472	0.74939	0.2191	0.0572244	-0.0548139	0.638147	0.0974763	0.402204	-0.316049	0.0054149
LOC_Os07g38600	LOC_Os07g38600.1	REX1 DNA Repair family protein, expressed	blue	-0.0135327	0.907633	-0.372844	0.000909976	-0.0493426	0.672086	0.118805	0.306696	0.381313	0.00067759	-0.235137	0.0408877	0.0801984	0.491027	-0.39338	0.000439027	-0.169466	0.143333	-0.550802	2.5315e-07	0.792022	1.60004e-17	-0.290076	0.0110279
LOC_Os06g04610	LOC_Os06g04610.1	ribosome-binding factor A, chloroplast precursor, putative, expressed	blue	0.0135327	0.907632	-0.314538	0.0056532	-0.128315	0.269309	0.155271	0.180464	0.460961	2.78392e-05	-0.28033	0.0141766	0.169911	0.14227	-0.279118	0.0146182	-0.24865	0.0303194	-0.590683	1.94628e-08	0.765166	8.46041e-16	-0.205629	0.0747467
LOC_Os12g29760	LOC_Os12g29760.1	oxidoreductase, aldo/keto reductase family protein, putative, expressed	blue	-0.0136172	0.907058	-0.113245	0.330047	-0.06945	0.551084	-0.136577	0.239418	0.220273	0.0558731	-0.24193	0.0352451	0.189447	0.101199	0.226942	0.0486725	0.0714909	0.539413	-0.222366	0.0535247	0.16278	0.160035	-0.286738	0.01203
LOC_Os07g42970	LOC_Os07g42970.1	UDP-glucoronosyl and UDP-glucosyl transferase domain containing protein, expressed	blue	0.0136539	0.906809	0.184978	0.109662	0.0529038	0.649916	-0.104928	0.367016	-0.00941206	0.935685	0.183405	0.112768	0.0744693	0.522604	0.233673	0.042197	-0.141648	0.222254	0.347334	0.00211123	-0.477402	1.29724e-05	0.352812	0.00177233
LOC_Os04g36890	LOC_Os04g36890.2	peptidyl-prolyl cis-trans isomerase, FKBP-type, putative, expressed	blue	0.0136873	0.906582	-0.311599	0.00614377	-0.0996647	0.39167	0.134084	0.248184	0.322885	0.00444367	-0.284147	0.0128614	0.00244321	0.983288	-0.376889	0.000791212	-0.184338	0.110918	-0.480993	1.09218e-05	0.821588	9.72335e-20	-0.260326	0.023137
LOC_Os07g39530	LOC_Os07g39530.1	BTBN16 - Bric-a-Brac, Tramtrack, Broad Complex BTB domain with non-phototropic hypocotyl 3 NPH3 domain, expressed	blue	-0.0136893	0.906568	0.104958	0.366881	0.0799889	0.492163	0.172434	0.136352	-0.0273395	0.814648	0.13027	0.262019	-0.228593	0.0470127	0.012596	0.914001	-0.00155593	0.989357	0.178569	0.122742	-0.0663203	0.569212	0.0685837	0.556073
LOC_Os10g17100	LOC_Os10g17100.1	expressed protein	blue	0.0137362	0.90625	-0.269912	0.0183743	-0.237491	0.0388526	-0.0494683	0.671298	0.233297	0.0425388	-0.128537	0.268474	0.171892	0.137607	0.00884117	0.939579	-0.0691792	0.552641	-0.634002	7.84663e-10	0.513378	2.11265e-06	-0.434939	8.62954e-05
LOC_Os05g48880	LOC_Os05g48880.2	expressed protein	blue	0.013781	0.905946	-0.300885	0.00826406	-0.139532	0.229309	0.0250544	0.829898	0.303349	0.00772667	-0.207571	0.0719831	0.0771938	0.507461	-0.312623	0.00596867	-0.131372	0.257968	-0.569651	7.85482e-08	0.728074	9.18814e-14	-0.251808	0.0282128
LOC_Os10g38020	LOC_Os10g38020.1	expressed protein	blue	0.0138295	0.905616	0.129522	0.26479	-0.0168195	0.885336	0.0402334	0.730039	0.00989907	0.932365	0.147796	0.202624	-0.0779358	0.503376	0.226344	0.0492848	0.0361509	0.756535	0.168231	0.146315	-0.27387	0.0166688	0.110084	0.343808
LOC_Os03g28400	LOC_Os03g28400.1	transport protein particle component, Bet3, domain containing protein, expressed	blue	0.0139331	0.904912	0.0657825	0.572355	-0.0204426	0.860861	0.0292004	0.80228	0.174678	0.131248	-0.000832809	0.994303	-0.0671491	0.564385	0.208735	0.0703665	0.289731	0.0111277	0.135419	0.243464	-0.113626	0.32841	-0.182251	0.115089
LOC_Os05g46720	LOC_Os05g46720.1	phosphatidylinositol transfer, putative, expressed	blue	-0.0139801	0.904593	0.256872	0.0250925	0.0429124	0.71282	-0.0664143	0.568664	-0.0962686	0.408087	0.202567	0.0792747	-0.0128538	0.912247	0.303595	0.00767464	0.503828	3.4901e-06	0.397227	0.000380965	-0.517861	1.66024e-06	0.0559607	0.631124
LOC_Os12g34796	LOC_Os12g34796.1	expressed protein	blue	-0.0139811	0.904586	-0.325128	0.00416059	-0.238738	0.0378101	-0.0619283	0.595113	0.220376	0.0557553	-0.17944	0.120899	-0.0170092	0.884051	-0.307956	0.00680347	-0.109135	0.348008	-0.655193	1.34867e-10	0.713927	4.51047e-13	-0.346174	0.00219011
LOC_Os03g49640	LOC_Os03g49640.1	STE_MEKK_ste11_MAP3K.14 - STE kinases include homologs to sterile 7, sterile 11 and sterile 20 from yeast, expressed	blue	-0.0140268	0.904275	0.0578147	0.619839	-0.260276	0.0231643	-0.0960847	0.408987	0.0594956	0.609682	-0.0612877	0.598934	-0.1657	0.152571	0.0138145	0.905717	0.221016	0.0550305	-0.205328	0.0751817	0.152068	0.189732	-0.254182	0.0267113
LOC_Os10g34590	LOC_Os10g34590.1	zinc finger, C3HC4 type domain containing protein, expressed	blue	-0.0140793	0.903919	0.255649	0.0258182	0.0613438	0.598599	-0.0898772	0.440049	-0.297443	0.00906966	-0.0025574	0.982507	-0.172701	0.135737	0.331431	0.00344894	0.146604	0.206329	0.3947	0.000418258	-0.528353	9.31865e-07	0.156299	0.177562
LOC_Os04g57420	LOC_Os04g57420.1	reticulon domain containing protein, putative, expressed	blue	0.0140813	0.903905	0.0218527	0.851369	0.084546	0.467752	0.0191192	0.869786	-0.104728	0.367938	0.0627165	0.590426	-0.057495	0.621778	0.0792912	0.495959	-0.0478204	0.681649	0.083521	0.473185	-0.137924	0.234773	0.0389292	0.738471
LOC_Os03g62950	LOC_Os03g62950.1	expressed protein	blue	0.0141103	0.903708	0.46105	2.77268e-05	0.223769	0.0519966	0.0573553	0.622627	-0.451297	4.28346e-05	0.259696	0.0234835	-0.0625499	0.591416	0.181702	0.116206	0.16929	0.143754	0.851891	1.7645e-22	-0.854524	9.54775e-23	0.533473	6.97982e-07
LOC_Os07g41710	LOC_Os07g41710.2	expressed protein	blue	-0.0141692	0.903309	-0.249957	0.0294319	0.107094	0.357154	-0.222281	0.0536185	-0.0153844	0.895061	0.208801	0.0702761	-0.155646	0.179401	-0.156331	0.17747	0.0614043	0.598238	-0.219621	0.0566213	0.22852	0.0470857	-0.26066	0.0229548
LOC_Os02g51119	LOC_Os02g51119.2	expressed protein	blue	-0.0141968	0.903121	-0.450402	4.45503e-05	-0.233434	0.042414	-0.00939881	0.935775	0.333083	0.00328139	-0.234434	0.0415123	-0.0711614	0.541289	-0.27661	0.015569	-0.238659	0.0378751	-0.881764	7.40464e-26	0.861578	1.73299e-23	-0.406287	0.000270911
LOC_Os12g33180	LOC_Os12g33180.1	pnn protein, putative, expressed	blue	-0.0142547	0.902728	-0.119878	0.302317	-0.189396	0.101292	0.0834028	0.473814	0.31558	0.00548784	-0.200926	0.0817884	0.278449	0.0148666	-0.170067	0.141897	0.0374583	0.748017	-0.354585	0.00167365	0.372712	0.000914111	-0.0595154	0.609563
LOC_Os11g05690	LOC_Os11g05690.2	amino acid permease family protein, putative, expressed	blue	0.0142911	0.902481	0.207207	0.0724953	0.0639032	0.583401	0.171607	0.138272	0.133058	0.251857	0.039513	0.734693	0.133987	0.248533	0.441818	6.45602e-05	0.0640681	0.582428	0.32702	0.00393439	-0.52503	1.12127e-06	0.370433	0.000988222
LOC_Os01g07750	LOC_Os01g07750.1	expressed protein	blue	-0.0143373	0.902167	0.128126	0.27002	0.115814	0.319121	0.105861	0.362746	0.144735	0.212238	-0.0402165	0.730148	0.380186	0.000705038	0.465706	2.24222e-05	0.082359	0.479385	0.238878	0.0376941	-0.49056	6.83961e-06	0.276577	0.0155821
LOC_Os08g29809	LOC_Os08g29809.1	resistance protein LR10, putative, expressed	blue	0.0143383	0.90216	0.271422	0.0177066	0.120927	0.298076	0.148046	0.201854	0.0122083	0.916638	-0.116564	0.315977	0.512114	2.25981e-06	0.242773	0.0345926	0.249631	0.029651	0.479785	1.15751e-05	-0.506423	3.04971e-06	0.232599	0.0431793
LOC_Os02g31290	LOC_Os02g31290.1	AML1, putative, expressed	blue	-0.0143411	0.902141	0.204866	0.0758547	-0.0921396	0.428578	-0.269073	0.0187548	-0.44254	6.26002e-05	0.381163	0.000681196	-0.582003	3.50325e-08	0.225084	0.050597	0.0927611	0.425457	0.243383	0.0341269	-0.338898	0.0027477	-0.00529459	0.963794
LOC_Os09g10770	LOC_Os09g10770.1	OsTOP6B - Topoisomerase 6 subunit B, expressed	blue	-0.0143448	0.902116	-0.377891	0.000764052	-0.0988146	0.395742	-0.0775079	0.505729	0.0413172	0.723057	-0.159037	0.169992	-0.0520222	0.655377	-0.404434	0.000290708	-0.181361	0.116906	-0.564012	1.12333e-07	0.721632	1.91918e-13	-0.328949	0.00371506
LOC_Os05g08410	LOC_Os05g08410.1	ATP10 protein, expressed	blue	-0.0143452	0.902113	-0.392602	0.000451711	-0.0713755	0.54007	0.0354584	0.761058	0.267957	0.0192706	-0.11928	0.304752	-0.0106979	0.926921	-0.375262	0.000837171	-0.193807	0.0934412	-0.598612	1.12039e-08	0.797339	6.80484e-18	-0.293385	0.010107
LOC_Os06g27660	LOC_Os06g27660.1	hypothetical protein	blue	0.0143637	0.901988	-0.0505807	0.664345	-0.19088	0.0985957	-0.139457	0.229561	-0.0241475	0.835967	-0.0111525	0.923825	-0.239603	0.0370999	-0.131313	0.258185	-0.0323965	0.781152	-0.270774	0.0179907	0.265872	0.0202678	-0.160221	0.166795
LOC_Os07g42590	LOC_Os07g42590.1	OsFBX258 - F-box domain containing protein, expressed	blue	-0.0144333	0.901515	-0.329346	0.00367132	-0.289505	0.0111938	-0.0904927	0.436912	0.383908	0.00061807	-0.232597	0.0431813	-0.161114	0.164413	-0.168206	0.146376	-0.0423792	0.716236	-0.721123	2.0325e-13	0.7472	9.06678e-15	-0.471214	1.73715e-05
LOC_Os05g49180	LOC_Os05g49180.1	protein of unknown function DUF1296 domain containing protein, expressed	blue	0.0144718	0.901254	-0.00491956	0.966357	0.0162025	0.889515	-0.247562	0.0310751	-0.528687	9.14552e-07	0.101092	0.384889	-0.471142	1.74301e-05	-0.453713	3.85063e-05	0.214923	0.0622577	0.130872	0.259801	0.256609	0.0252473	-0.33381	0.00320991
LOC_Os01g41880	LOC_Os01g41880.1	hyaluronan/mRNA binding family domain containing protein, expressed	blue	0.014576	0.900547	-0.305708	0.00724106	0.0182227	0.875842	0.0506163	0.664123	0.0983056	0.398192	-0.155253	0.180517	0.0878895	0.450269	-0.388189	0.000530223	0.150244	0.195163	-0.396455	0.000392015	0.574024	5.92439e-08	-0.430624	0.000103203
LOC_Os01g07110	LOC_Os01g07110.1	BRCA2 repeat family protein, expressed	blue	0.0145829	0.9005	-0.192993	0.0948537	-0.25103	0.0287196	-0.0662961	0.569353	0.146542	0.206525	-0.166002	0.151815	-0.0374133	0.74831	-0.127208	0.273495	-0.126785	0.275105	-0.534305	6.65654e-07	0.436698	8.01717e-05	-0.280244	0.0142078
LOC_Os11g30200	LOC_Os11g30200.1	expressed protein	blue	-0.0146514	0.900034	-0.325607	0.0041023	-0.140829	0.224965	-0.179172	0.121464	0.0518222	0.656618	-0.230327	0.0453208	-0.190556	0.0991801	-0.260608	0.0229832	0.042838	0.713297	-0.537551	5.5257e-07	0.69619	2.9112e-12	-0.527172	9.9539e-07
LOC_Os11g42070	LOC_Os11g42070.2	Leucine Rich Repeat family protein, expressed	blue	-0.0146928	0.899754	-0.0353501	0.761766	0.0138739	0.905314	0.131105	0.258946	0.322272	0.00452403	0.165057	0.154193	0.38403	0.00061541	-0.0533242	0.647318	0.0608462	0.601574	-0.0465918	0.689404	0.0831622	0.475095	0.0996346	0.391814
LOC_Os07g07719	LOC_Os07g07719.1	ribosomal protein S13p/S18e, putative, expressed	blue	-0.014736	0.89946	0.35805	0.00149495	0.208348	0.0709016	0.123528	0.287725	-0.425841	0.000125485	0.114714	0.323771	-0.0726254	0.532979	-0.0238441	0.838	0.115228	0.32159	0.761782	1.3436e-15	-0.587035	2.49693e-08	0.40219	0.000316448
LOC_Os10g36340	LOC_Os10g36340.2	expressed protein	blue	0.0147482	0.899378	-0.277861	0.0150883	-0.270778	0.0179889	-0.0189525	0.870912	0.571538	6.95823e-08	-0.261266	0.0226277	0.177732	0.124536	-0.0378847	0.745246	-0.0919009	0.42978	-0.697122	2.64836e-12	0.611537	4.40703e-09	-0.362345	0.00129741
LOC_Os04g55200	LOC_Os04g55200.1	coatomer subunit epsilon, putative, expressed	blue	0.0148878	0.89843	-0.333157	0.00327397	0.0398544	0.732486	0.0752001	0.51852	0.0904907	0.436921	-0.132581	0.253577	0.0627874	0.590005	-0.350943	0.00188199	-0.193498	0.0939751	-0.377553	0.000773112	0.587093	2.48711e-08	-0.134988	0.244982
LOC_Os04g53550	LOC_Os04g53550.1	ABC transporter, ATP-binding protein, putative, expressed	blue	-0.0148929	0.898395	-0.226863	0.0487527	-0.0153694	0.895162	0.132323	0.254508	0.115983	0.318409	-0.106581	0.359476	-0.0482113	0.679188	-0.379627	0.000719026	-0.185678	0.108301	-0.315307	0.00553071	0.612719	4.03812e-09	-0.100892	0.385834
LOC_Os04g35280	LOC_Os04g35280.1	neutral/alkaline invertase, putative, expressed	blue	-0.0149383	0.898087	0.172989	0.135077	0.248407	0.0304867	-0.00358726	0.975465	-0.00282306	0.980691	0.16778	0.147414	0.290953	0.0107768	0.508756	2.69883e-06	0.203307	0.0781599	0.491997	6.36759e-06	-0.635237	7.10759e-10	0.146722	0.205961
LOC_Os02g17990	LOC_Os02g17990.2	Leucine Rich Repeat family protein, expressed	blue	0.0149459	0.898036	-0.109378	0.346929	0.0142219	0.90295	0.13796	0.234649	0.0466683	0.688921	0.0283247	0.808094	0.208743	0.0703558	-0.104658	0.368257	-0.0667513	0.566699	-0.154317	0.183191	0.189114	0.101812	-0.13108	0.259039
LOC_Os03g06680	LOC_Os03g06680.1	plant-specific domain TIGR01615 family protein, expressed	blue	0.0149942	0.897708	0.375012	0.000844448	0.0494469	0.671432	0.0494845	0.671197	-0.0521485	0.654593	0.0154169	0.89484	0.0651803	0.575884	0.664489	5.95585e-11	0.236032	0.0401042	0.532852	7.23064e-07	-0.765051	8.59502e-16	0.250278	0.029217
LOC_Os12g41400	LOC_Os12g41400.1	eukaryotic translation initiation factor 2 subunit gamma, putative, expressed	blue	0.0150483	0.897341	-0.335341	0.00306407	-0.109909	0.344579	0.0102974	0.92965	0.127001	0.274281	-0.2448	0.0330651	-0.205057	0.0755754	-0.378217	0.000755422	-0.233045	0.0427692	-0.524385	1.16195e-06	0.825378	4.72355e-20	-0.321148	0.00467452
LOC_Os11g29700	LOC_Os11g29700.1	expressed protein	blue	-0.0150814	0.897116	0.221196	0.0548274	0.0765946	0.510771	0.257821	0.024542	0.0476726	0.68258	-0.0639392	0.583189	0.412567	0.000212665	0.0846492	0.467207	-0.249059	0.0300394	0.340276	0.00263326	-0.465662	2.24681e-05	0.598507	1.12878e-08
LOC_Os01g73990	LOC_Os01g73990.1	cytochrome b5-like Heme/Steroid binding domain containing protein, expressed	blue	-0.0150872	0.897077	0.16549	0.1531	0.223079	0.0527436	0.212316	0.0655764	-0.0218592	0.851325	0.135527	0.243083	-0.205904	0.0743496	0.414206	0.000199488	-0.0444672	0.702892	0.432161	9.68582e-05	-0.52183	1.33743e-06	0.391436	0.000471359
LOC_Os10g30951	LOC_Os10g30951.1	expressed protein	blue	0.0151317	0.896775	-0.323771	0.00432992	-0.304278	0.0075321	-0.104944	0.366946	0.166383	0.150864	-0.184875	0.109863	-0.137108	0.237581	-0.332188	0.00337123	0.0468861	0.687544	-0.743881	1.37506e-14	0.825036	5.04553e-20	-0.55698	1.73876e-07
LOC_Os11g34910	LOC_Os11g34910.1	expressed protein	blue	0.0151563	0.896608	0.307077	0.00697178	0.0777505	0.504395	0.125139	0.281436	-0.296289	0.00935473	0.214981	0.062185	0.0743781	0.523114	-0.0505204	0.664721	0.011483	0.921575	0.394571	0.000420247	-0.454702	3.68559e-05	0.517433	1.69916e-06
LOC_Os06g47130	LOC_Os06g47130.1	C2 domain containing protein, expressed	blue	0.0151786	0.896457	0.195574	0.0904338	-0.0396634	0.73372	-0.101664	0.382192	-0.153843	0.184556	-0.056079	0.630402	0.193894	0.0932921	0.529906	8.54077e-07	0.185344	0.108949	0.251269	0.0285631	-0.550109	2.63919e-07	0.0324254	0.780961
LOC_Os05g24570	LOC_Os05g24570.1	expressed protein	blue	-0.0151794	0.896452	-0.0684306	0.556958	0.260315	0.0231429	-0.0165717	0.887014	-0.26921	0.0186921	-0.0819249	0.481712	-0.0150835	0.897102	-0.165287	0.15361	0.0976193	0.40151	0.241681	0.0354403	-0.077427	0.506175	0.0331561	0.776153
LOC_Os02g12010	LOC_Os02g12010.1	receptor-like protein kinase precursor, putative, expressed	blue	-0.0151808	0.896442	-0.0652182	0.575662	0.0483033	0.678609	0.237328	0.0389915	0.0840342	0.470461	-0.284648	0.0126968	0.231007	0.0446706	-0.186296	0.107111	-0.0438983	0.706519	-0.0194147	0.867791	0.226124	0.0495123	0.00639057	0.956307
LOC_Os04g31804	LOC_Os04g31804.1	OsMADS64 - MADS-box family gene with M-alpha type-box, expressed	blue	-0.0151998	0.896313	-0.0701841	0.546872	-0.318709	0.00501661	0.0315195	0.786935	0.246981	0.0314852	-0.310818	0.00628017	-0.0331895	0.775933	-0.18154	0.116537	-0.417913	0.000172415	-0.396848	0.000386351	0.393263	0.000440922	0.0421295	0.717838
LOC_Os09g14610	LOC_Os09g14610.1	DCL2, putative, expressed	blue	0.0152681	0.89585	-0.126382	0.276647	-0.251336	0.0285193	-0.0608196	0.601733	0.0585188	0.615576	0.0270659	0.81647	-0.440082	6.95067e-05	-0.0996254	0.391858	-0.187866	0.104133	-0.365649	0.00116184	0.39915	0.000354653	-0.189415	0.101257
LOC_Os02g13840	LOC_Os02g13840.1	citrate synthase, putative, expressed	blue	-0.0152818	0.895757	-0.365486	0.00116821	-0.263811	0.0212962	-0.0134398	0.908264	0.438853	7.32181e-05	-0.247901	0.0308377	-0.0668729	0.565991	-0.167509	0.148079	-0.149254	0.198154	-0.808364	1.06297e-18	0.740645	2.05123e-14	-0.393291	0.000440459
LOC_Os04g52180	LOC_Os04g52180.1	expressed protein	blue	-0.0153106	0.895561	-0.177887	0.124203	0.0890851	0.444106	0.166494	0.150586	0.432419	9.5827e-05	-0.405732	0.0002767	0.580129	3.96838e-08	-0.240752	0.0361744	0.13209	0.255355	-0.144566	0.212777	0.352486	0.00179106	-0.111009	0.339743
LOC_Os11g45250	LOC_Os11g45250.2	ribonucleases P/MRP protein subunit POP1 containing protein, expressed	blue	0.0153244	0.895468	-0.111098	0.339355	0.0325039	0.780444	-0.0895781	0.441579	-0.251577	0.0283622	-0.174555	0.131524	-0.3781	0.000758506	-0.591447	1.84671e-08	0.0629546	0.589014	-0.0284568	0.807216	0.454498	3.71897e-05	-0.20217	0.0798761
LOC_Os08g42920	LOC_Os08g42920.1	60S ribosomal protein L7, putative, expressed	blue	-0.0153391	0.895368	-0.395376	0.000407965	-0.196339	0.0891562	-0.0139231	0.90498	0.343288	0.00239777	-0.293114	0.0101796	-0.0576869	0.620614	-0.341268	0.00255349	-0.196884	0.0882543	-0.727194	1.0174e-13	0.919677	9.11468e-32	-0.438276	7.50224e-05
LOC_Os03g22180	LOC_Os03g22180.1	60S ribosomal protein L18-3, putative, expressed	blue	0.0153804	0.895088	-0.344221	0.00232878	-0.22963	0.0459947	0.0666687	0.56718	0.440748	6.75686e-05	-0.301036	0.00823017	-0.130605	0.260782	-0.260822	0.0228668	-0.226484	0.049141	-0.704721	1.20782e-12	0.886273	1.91032e-26	-0.390542	0.000486938
LOC_Os03g61019	LOC_Os03g61019.1	mitochondrial import inner membrane translocase subunit Tim, putative, expressed	blue	0.015496	0.894304	-0.341294	0.00255146	-0.121487	0.295825	0.156599	0.17672	0.568314	8.55563e-08	-0.348386	0.00204197	0.137157	0.237411	-0.208261	0.0710222	-0.193784	0.0934818	-0.599328	1.06514e-08	0.79356	1.2527e-17	-0.30628	0.00712733
LOC_Os03g41320	LOC_Os03g41320.1	expressed protein	blue	-0.0155115	0.894199	-0.277303	0.0153012	-0.12313	0.289295	-0.109642	0.34576	0.0578394	0.619689	-0.13134	0.258085	0.0497893	0.669288	-0.213644	0.0638688	-0.195991	0.0897352	-0.465049	2.31088e-05	0.565059	1.05169e-07	-0.193139	0.0945992
LOC_Os11g29230	LOC_Os11g29230.1	pentatricopeptide repeat protein PPR986-12, putative, expressed	blue	0.0155146	0.894178	0.377396	0.000777355	-0.0773856	0.506403	0.0912275	0.433182	-0.0693454	0.551685	-0.101145	0.384638	0.147873	0.202387	0.41823	0.00017026	0.189647	0.100832	0.42451	0.000132435	-0.637217	6.05928e-10	0.383949	0.000617176
LOC_Os06g20430	LOC_Os06g20430.2	BPI/LBP family protein At3g20270 precursor, putative, expressed	blue	0.0155736	0.893778	-0.206622	0.0733229	-0.0373732	0.748571	-0.134117	0.248069	-0.225759	0.0498912	-0.081935	0.481658	-0.181008	0.117631	-0.143952	0.214747	0.0355722	0.760314	-0.294257	0.00987557	0.252101	0.0280236	-0.241942	0.035236
LOC_Os06g06320	LOC_Os06g06320.1	osFTL2 FT-Like2 homologous to Flowering Locus T gene; contains Pfam profile PF01161: Phosphatidylethanolamine-binding protein, expressed	blue	-0.0155818	0.893722	-0.298006	0.00893341	-0.218502	0.0579239	0.0459689	0.693349	0.500115	4.22532e-06	-0.0199893	0.863916	0.042392	0.716154	-0.194568	0.0921375	-0.185792	0.108081	-0.6777	1.77169e-11	0.694552	3.43487e-12	-0.312931	0.00591702
LOC_Os11g34230	LOC_Os11g34230.1	expressed protein	blue	-0.015592	0.893653	-0.429967	0.000106027	-0.194565	0.0921421	0.0576761	0.620679	0.460844	2.79864e-05	-0.365235	0.00117812	0.0931285	0.423617	-0.245293	0.0327019	-0.339052	0.00273476	-0.72399	1.46919e-13	0.876599	3.27274e-25	-0.327227	0.00391025
LOC_Os03g18530	LOC_Os03g18530.1	ECAGL1 - ECA1 gametogenesis related family protein precursor, expressed	blue	0.0155991	0.893605	0.0698812	0.548608	0.0350204	0.763923	0.205973	0.0742509	0.0275216	0.813436	-0.032031	0.78356	0.0970086	0.404476	0.210162	0.0684258	-0.10918	0.347811	0.112775	0.332069	-0.264766	0.0208142	0.206723	0.07318
LOC_Os06g50910	LOC_Os06g50910.1	Phosphatidylinositol kinase and FAT containing domain protein, putative, expressed	blue	0.0156707	0.89312	0.172791	0.135531	0.184137	0.111315	0.222252	0.0536513	-0.144153	0.2141	0.203286	0.0781911	0.151865	0.190331	0.284603	0.0127114	0.106521	0.359745	0.327739	0.00385134	-0.4859	8.60601e-06	0.298966	0.00870497
LOC_Os04g20930	LOC_Os04g20930.1	expressed protein	blue	-0.0156895	0.892992	0.253028	0.0274322	0.161551	0.163256	-0.0769961	0.508552	-0.396567	0.000390404	0.274575	0.0163795	-0.017308	0.882029	0.0152057	0.896273	0.262284	0.0220866	0.600087	1.00939e-08	-0.52597	1.06427e-06	0.0512145	0.660396
LOC_Os04g40880	LOC_Os04g40880.2	nucleotide-binding protein 1, putative, expressed	blue	-0.0156921	0.892975	-0.225867	0.049779	-0.069376	0.551509	0.155336	0.18028	0.157705	0.173643	-0.12432	0.284621	-0.167901	0.14712	-0.508088	2.79515e-06	-0.28157	0.0137371	-0.391171	0.000475926	0.612932	3.9748e-09	-0.0191848	0.869343
LOC_Os02g40400	LOC_Os02g40400.1	expressed protein	blue	0.0157179	0.892799	0.309041	0.00660071	-0.0799381	0.492439	0.117274	0.313018	-0.0771163	0.507888	-0.121703	0.294961	0.237581	0.0387768	0.426832	0.000120533	0.205499	0.0749336	0.256582	0.025263	-0.571905	6.79559e-08	0.200345	0.0826941
LOC_Os12g37760	LOC_Os12g37760.1	RGH1A, putative, expressed	blue	0.0157552	0.892547	-0.0174871	0.880817	-0.141235	0.223619	0.0307858	0.791781	0.124378	0.284398	-0.0603728	0.604411	0.0749788	0.519754	-0.3131	0.00588871	-0.0583166	0.616798	-0.230318	0.0453293	0.29841	0.00883676	0.0897804	0.440544
LOC_Os04g33970	LOC_Os04g33970.1	2-Cys peroxiredoxin BAS1, chloroplast precursor, putative, expressed	blue	0.0157896	0.892313	-0.171968	0.137432	-0.163137	0.159108	-0.0750059	0.519603	-0.0256987	0.825591	-0.158264	0.172104	-0.08992	0.439831	-0.473449	1.56432e-05	-0.117713	0.311196	-0.329248	0.00368208	0.565858	9.99924e-08	-0.163636	0.157819
LOC_Os07g02470	LOC_Os07g02470.1	expressed protein	blue	-0.0158204	0.892104	0.152611	0.188138	-0.0724002	0.534254	0.014618	0.900261	0.0454114	0.696886	0.2766	0.0155729	-0.132291	0.254625	0.0845107	0.467939	0.0180331	0.877124	0.0311924	0.789094	-0.17388	0.133046	0.0513198	0.659741
LOC_Os05g23800	LOC_Os05g23800.1	RNA recognition motif containing protein, putative, expressed	blue	0.0158206	0.892103	0.0761902	0.513012	-0.00205364	0.985953	-0.0517428	0.657111	0.0678479	0.560329	0.290886	0.0107959	-0.205962	0.0742663	-0.0660587	0.57074	-0.230221	0.0454226	0.0298138	0.798213	-0.134013	0.248439	0.2443	0.0334369
LOC_Os09g15650	LOC_Os09g15650.1	expressed protein	blue	0.0158356	0.892001	0.208167	0.071152	-0.00138339	0.990537	0.108012	0.353021	-0.132387	0.254276	0.00483518	0.966934	0.0804577	0.489622	-0.00990563	0.93232	-0.0711608	0.541293	0.26465	0.0208722	-0.204189	0.0768496	0.234177	0.0417426
LOC_Os02g58110	LOC_Os02g58110.1	expressed protein	blue	0.0159362	0.89132	0.10252	0.378178	-0.120437	0.30005	-0.196014	0.0896971	-0.27772	0.0151419	0.0569016	0.625386	-0.26162	0.0224384	0.228876	0.0467334	0.211127	0.0671368	0.0900935	0.438945	-0.161544	0.163275	-0.165848	0.152199
LOC_Os03g18410	LOC_Os03g18410.1	DNA-directed RNA polymerase subunit, putative, expressed	blue	-0.0159481	0.891239	-0.451882	4.17471e-05	-0.200401	0.0826067	0.050295	0.666128	0.420905	0.000153072	-0.181725	0.11616	-0.026211	0.822171	-0.31805	0.00511275	-0.305769	0.00722891	-0.821217	1.0427e-19	0.935296	4.05678e-35	-0.369406	0.00102339
LOC_Os01g55290	LOC_Os01g55290.2	PPR repeat domain containing protein, putative, expressed	blue	-0.0159647	0.891127	-0.413011	0.000209017	-0.264048	0.0211756	-0.00237745	0.983738	0.453479	3.89083e-05	-0.297779	0.008988	0.0812408	0.485392	-0.15402	0.184044	-0.204105	0.0769736	-0.854425	9.77246e-23	0.859732	2.73299e-23	-0.446609	5.25494e-05
LOC_Os10g35530	LOC_Os10g35530.1	hydrolase, alpha/beta fold family domain containing protein, expressed	blue	0.0159692	0.891096	0.085543	0.462501	0.0345962	0.766701	0.0973169	0.402977	0.389375	0.000507976	0.0306015	0.792999	0.0758778	0.514747	0.0945047	0.416769	0.157009	0.175575	0.100788	0.38633	-0.0581761	0.617649	-0.0315061	0.787023
LOC_Os07g42900	LOC_Os07g42900.1	helicase domain-containing protein, putative, expressed	blue	-0.0159694	0.891095	-0.370435	0.000988166	-0.0713144	0.540418	-0.189567	0.100978	-0.048632	0.676543	0.0292511	0.801944	-0.370563	0.000983875	-0.412519	0.000213061	0.0166527	0.886465	-0.51877	1.58046e-06	0.710206	6.74746e-13	-0.556535	1.78691e-07
LOC_Os08g41990	LOC_Os08g41990.1	aminotransferase, putative, expressed	blue	-0.015986	0.890982	-0.428029	0.000114792	-0.246562	0.0317839	0.00609991	0.958292	0.499878	4.27679e-06	-0.245538	0.0325232	-0.0108635	0.925793	-0.138729	0.232026	-0.195062	0.0912973	-0.866076	5.55345e-24	0.851132	2.10142e-22	-0.431446	9.97626e-05
LOC_Os02g28810	LOC_Os02g28810.1	ribosomal protein, putative, expressed	blue	-0.0160188	0.890759	-0.232144	0.0436015	-0.0192586	0.868845	0.206729	0.0731705	0.156196	0.17785	-0.225354	0.0503134	-0.0924581	0.426976	-0.371084	0.000966532	-0.324647	0.00421998	-0.264533	0.0209311	0.652557	1.69166e-10	-0.0627525	0.590213
LOC_Os01g21170	LOC_Os01g21170.1	expressed protein	blue	-0.0160223	0.890736	-0.397796	0.000373004	-0.286464	0.0121154	-0.0203833	0.86126	0.349542	0.00196821	-0.224636	0.05107	-0.0407425	0.726757	-0.259118	0.0238057	-0.275684	0.0159335	-0.857235	5.00971e-23	0.817714	1.99903e-19	-0.332606	0.00332894
LOC_Os12g42390	LOC_Os12g42390.1	expressed protein	blue	-0.0160267	0.890706	-0.365281	0.00117628	-0.148224	0.201304	-0.0204186	0.861022	0.337101	0.00290367	-0.229523	0.0460993	0.00537591	0.963239	-0.310521	0.0063328	-0.118928	0.306194	-0.633729	8.01954e-10	0.799552	4.7311e-18	-0.40708	0.000262821
LOC_Os05g23850	LOC_Os05g23850.1	expressed protein	blue	0.0160569	0.890501	-0.249452	0.0297722	-0.231816	0.0439079	-0.0366708	0.753144	0.28444	0.0127649	-0.481396	1.07115e-05	-0.0327672	0.778711	-0.369767	0.0010109	-0.148467	0.200559	-0.522391	1.29688e-06	0.8016	3.36675e-18	-0.339014	0.00273793
LOC_Os02g04800	LOC_Os02g04800.1	AIG2-like family domain containing protein, expressed	blue	-0.016143	0.889918	0.0999673	0.390227	0.213968	0.0634572	0.0546107	0.639395	-0.0417887	0.720026	0.316811	0.005298	0.435333	8.48887e-05	-0.00955205	0.934731	-0.0741725	0.524267	0.288612	0.0114579	-0.347796	0.00208056	0.317989	0.00512176
LOC_Os10g27190	LOC_Os10g27190.1	40S ribosomal protein S17, putative, expressed	blue	0.0162208	0.889391	-0.173962	0.13286	-0.0034473	0.976422	0.125642	0.279491	0.176944	0.126241	-0.281811	0.0136531	-0.096726	0.405853	-0.485255	8.88193e-06	-0.238597	0.0379265	-0.17139	0.138778	0.609499	5.11996e-09	-0.0197907	0.865255
LOC_Os04g34580	LOC_Os04g34580.1	FAD binding domain containing protein, expressed	blue	0.0162562	0.889151	0.196238	0.0893242	0.0697745	0.54922	0.169775	0.142593	0.020028	0.863655	-0.424309	0.000133514	0.296743	0.00924161	0.128317	0.269299	0.148613	0.200112	0.342463	0.00246032	-0.383402	0.000629293	0.237459	0.0388801
LOC_Os02g10540	LOC_Os02g10540.1	ribosomal protein L7/L12 C-terminal domain containing protein, expressed	blue	-0.0162748	0.889025	-0.303041	0.00779215	-0.0432377	0.710739	0.214385	0.0629313	0.341429	0.00254082	-0.185802	0.108063	0.0304736	0.793845	-0.347473	0.00210197	-0.270794	0.017982	-0.426919	0.000120107	0.674591	2.36986e-11	-0.0907722	0.43549
LOC_Os02g29464	LOC_Os02g29464.1	RecF/RecN/SMC N terminal domain containing protein, expressed	blue	-0.0163878	0.888259	-0.196556	0.0887968	0.00266998	0.981738	-0.108251	0.351951	-0.0170212	0.88397	-0.114259	0.325707	-0.355214	0.00163982	-0.331486	0.00344317	0.0301895	0.795725	-0.225879	0.049766	0.531833	7.66079e-07	-0.275591	0.0159706
LOC_Os01g59730	LOC_Os01g59730.1	ribosomal protein L7Ae, putative, expressed	blue	0.0165045	0.887468	-0.410113	0.000233897	-0.184975	0.109669	0.0482901	0.678692	0.405947	0.000274444	-0.23156	0.044148	-0.0526057	0.651761	-0.18427	0.111052	-0.23258	0.0431969	-0.749579	6.69998e-15	0.840829	2.05702e-21	-0.401869	0.000320294
LOC_Os08g24410	LOC_Os08g24410.1	retrotransposon protein, putative, unclassified, expressed	blue	-0.0165397	0.88723	-0.143285	0.216899	-0.216216	0.0606632	-0.143248	0.217022	-0.0108829	0.925661	-0.17321	0.13457	-0.0557861	0.632191	-0.128757	0.267647	0.165935	0.151983	-0.410883	0.000227031	0.39459	0.000419951	-0.402006	0.000318645
LOC_Os01g59190	LOC_Os01g59190.1	expressed protein	blue	-0.0165981	0.886835	-0.236127	0.0400215	-0.147629	0.20314	0.103503	0.373598	0.382266	0.000655167	-0.429648	0.000107428	0.117127	0.313628	-0.112106	0.334962	-0.143359	0.21666	-0.476953	1.32525e-05	0.549853	2.68005e-07	-0.161601	0.163124
LOC_Os03g10190	LOC_Os03g10190.1	seryl-tRNA synthetase, putative, expressed	blue	0.016745	0.88584	-0.279657	0.0144204	-0.0432072	0.710934	0.0655032	0.573991	0.286369	0.0121452	-0.20724	0.072449	0.0289094	0.804211	-0.215893	0.0610586	-0.128441	0.268833	-0.355916	0.00160283	0.6927	4.13594e-12	-0.306662	0.0070524
LOC_Os01g27050	LOC_Os01g27050.1	flavin-containing monooxygenase family protein, putative, expressed	blue	0.0167612	0.88573	0.33912	0.00272903	0.111913	0.335801	0.0545801	0.639583	-0.128011	0.270455	0.102435	0.378573	-0.0386834	0.740063	0.354053	0.00170273	0.350155	0.00193005	0.531483	7.81399e-07	-0.661714	7.62477e-11	0.301149	0.00820502
LOC_Os03g02750	LOC_Os03g02750.1	OsSub25 - Putative Subtilisin homologue, expressed	blue	-0.0167621	0.885724	0.274012	0.0166098	-0.128757	0.267646	0.0353979	0.761454	-0.0736732	0.527071	-0.0305941	0.793048	0.0171568	0.883052	0.308251	0.00674777	-0.101803	0.38154	0.323879	0.00431625	-0.439523	7.11711e-05	0.219783	0.056435
LOC_Os01g68440	LOC_Os01g68440.1	expressed protein	blue	-0.0167911	0.885528	-0.270539	0.0180945	0.0032344	0.977878	-0.0512373	0.660254	0.09825	0.398461	-0.000385537	0.997363	0.14991	0.196169	-0.434248	8.88201e-05	-0.0197197	0.865734	-0.357451	0.00152451	0.507708	2.85149e-06	-0.250499	0.0290702
LOC_Os01g43400	LOC_Os01g43400.1	expressed protein	blue	-0.0168012	0.885459	-0.421543	0.000149217	-0.283088	0.0132152	-0.0457716	0.6946	0.377764	0.000767466	-0.2552	0.0260888	-0.0186249	0.873125	-0.211488	0.0666607	-0.187269	0.105257	-0.861948	1.5804e-23	0.853225	1.2946e-22	-0.451505	4.24444e-05
LOC_Os03g31760	LOC_Os03g31760.1	expressed protein	blue	0.0168916	0.884847	-0.407479	0.000258842	-0.309719	0.0064768	-0.0403635	0.7292	0.42482	0.000130786	-0.269147	0.0187207	-0.0489217	0.674725	-0.110485	0.342044	-0.216766	0.0599951	-0.931156	3.73534e-34	0.814403	3.65108e-19	-0.472102	1.66644e-05
LOC_Os03g63480	LOC_Os03g63480.1	ankyrin repeat domain containing protein, expressed	blue	0.0169367	0.884542	0.379639	0.00071872	-0.160329	0.166506	0.118115	0.309536	0.110443	0.342227	-0.167371	0.148418	0.173667	0.13353	0.220565	0.0555403	0.116945	0.314386	0.316658	0.00532132	-0.477629	1.28329e-05	0.360317	0.00138752
LOC_Os05g50820	LOC_Os05g50820.1	expressed protein	blue	0.0169719	0.884304	-0.122366	0.292319	-0.194709	0.0918976	0.0867242	0.456321	0.377987	0.000761502	-0.246751	0.0316486	0.0752571	0.518202	-0.00434343	0.970295	-0.223541	0.0522424	-0.432634	9.49788e-05	0.409015	0.000244008	-0.0933269	0.422626
LOC_Os05g37170	LOC_Os05g37170.5	transcription factor, putative, expressed	blue	-0.0169931	0.88416	-0.415042	0.000193066	-0.287262	0.0118674	-0.0374743	0.747913	0.38329	0.000631792	-0.20745	0.0721527	-0.111632	0.337025	-0.217542	0.0590624	-0.232077	0.043664	-0.908199	1.03494e-29	0.853992	1.08196e-22	-0.422333	0.000144569
LOC_Os04g48520	LOC_Os04g48520.1	ZOS4-12 - C2H2 zinc finger protein, expressed	blue	0.0172562	0.882379	-0.310299	0.00637238	0.0314194	0.787595	0.106952	0.357796	0.139909	0.22804	-0.0451545	0.698518	-0.0754554	0.517096	-0.542852	4.05983e-07	-0.0892397	0.443313	-0.346743	0.0021511	0.68339	1.0307e-11	-0.18211	0.115375
LOC_Os08g33400	LOC_Os08g33400.2	expressed protein	blue	0.0173108	0.882009	-0.154036	0.184	-0.267625	0.0194268	-0.118014	0.309951	0.272247	0.0173509	-0.0619451	0.595013	-0.355308	0.00163484	-0.0299009	0.797636	-0.0367377	0.752709	-0.536072	6.01658e-07	0.476828	1.3332e-05	-0.288191	0.0115842
LOC_Os12g31410	LOC_Os12g31410.1	expressed protein	blue	-0.017371	0.881602	-0.184241	0.111109	-0.295866	0.00946113	0.0816382	0.483252	0.201017	0.0816486	-0.125637	0.279511	0.0404287	0.728779	-0.157317	0.174719	-0.33759	0.00286044	-0.569979	7.6918e-08	0.433795	9.05112e-05	-0.0279041	0.810891
LOC_Os11g10420	LOC_Os11g10420.1	phosphatidylinositol kinase, putative, expressed	blue	-0.0173821	0.881527	0.261497	0.0225039	-0.0789146	0.498014	-0.188918	0.102174	-0.447966	4.95443e-05	0.0667451	0.566735	-0.048406	0.677964	0.111272	0.338593	0.108119	0.352544	0.29393	0.0099618	-0.492327	6.26372e-06	0.17423	0.132255
LOC_Os08g44480	LOC_Os08g44480.1	40S ribosomal protein S25, putative, expressed	blue	-0.017418	0.881284	-0.0544324	0.640491	0.0139088	0.905077	0.183954	0.111676	0.00346999	0.976267	-0.356868	0.00155386	-0.0168349	0.885231	-0.361104	0.00135191	-0.36324	0.00125932	0.0596547	0.608724	0.356075	0.00159457	0.229268	0.0463477
LOC_Os10g17610	LOC_Os10g17610.1	retrotransposon protein, putative, unclassified, expressed	blue	-0.0174386	0.881145	-0.0952107	0.413282	0.0794798	0.494932	-0.132671	0.25325	-0.250349	0.02917	0.0126298	0.913771	0.100458	0.387893	-0.0538854	0.643857	-0.0169302	0.884586	-6.03122e-05	0.999587	0.00419139	0.971335	2.14433e-05	0.999853
LOC_Os12g24170	LOC_Os12g24170.1	beta-galactosidase precursor, putative, expressed	blue	0.0174832	0.880843	0.348387	0.00204188	0.25634	0.025406	-0.0175191	0.8806	-0.385771	0.000578323	0.381196	0.00068039	-0.0972453	0.403325	0.242843	0.0345387	0.220217	0.0559365	0.683333	1.0364e-11	-0.751037	5.55615e-15	0.379039	0.000733988
LOC_Os05g15180	LOC_Os05g15180.2	expressed protein	blue	-0.0175309	0.88052	-0.334971	0.00309877	0.146214	0.207552	0.154175	0.183599	0.151062	0.192713	0.0413452	0.722876	-0.125817	0.278818	-0.263081	0.0216712	-0.300819	0.00827893	-0.276714	0.0155287	0.423806	0.000136252	0.0624897	0.591773
LOC_Os01g49600	LOC_Os01g49600.1	expressed protein	blue	-0.0176137	0.879961	-0.21119	0.0670539	-0.128554	0.268411	-0.00425152	0.970924	0.124729	0.283029	0.14252	0.21939	-0.298142	0.00890072	-0.013716	0.906387	0.0303055	0.794958	-0.409818	0.000236572	0.334273	0.00316514	-0.266458	0.019983
LOC_Os05g46270	LOC_Os05g46270.1	FEN1A - Putative flap endonuclease protein, expressed	blue	0.0176139	0.879959	-0.32691	0.00394723	0.134637	0.246224	0.140022	0.227661	0.281009	0.0139345	0.0101353	0.930755	0.267866	0.0193135	-0.268783	0.0188877	-0.232923	0.042881	-0.282033	0.013576	0.601695	9.00223e-09	-0.131119	0.258893
LOC_Os08g20636	LOC_Os08g20636.1	expressed protein	blue	-0.0176684	0.87959	0.201122	0.081486	-0.0524501	0.652724	0.0407917	0.726439	-0.348371	0.00204297	-0.0619395	0.595046	-0.126599	0.275816	-0.0976396	0.401412	-0.144618	0.21261	0.233003	0.0428074	-0.258582	0.0241077	0.274158	0.0165501
LOC_Os09g34300	LOC_Os09g34300.1	Inositol 1, 3, 4-trisphosphate 5/6-kinase, putative, expressed	blue	0.0177668	0.878925	-0.264433	0.0209811	-0.294602	0.00978533	-0.0385962	0.740629	0.218014	0.0585002	0.00858185	0.941348	0.0338561	0.771554	-0.288745	0.0114184	-0.280421	0.0141441	-0.654163	1.47392e-10	0.684566	9.20181e-12	-0.315024	0.00557564
LOC_Os05g15370	LOC_Os05g15370.1	ribosomal protein L13, putative, expressed	blue	0.0178126	0.878615	-0.342311	0.00247198	-0.17242	0.136386	0.170335	0.141262	0.554927	1.97159e-07	-0.37228	0.000927769	0.0619943	0.59472	-0.254813	0.0263237	-0.265097	0.0206496	-0.669429	3.81221e-11	0.847899	4.37794e-22	-0.268272	0.0191238
LOC_Os01g13120	LOC_Os01g13120.1	aquaporin protein, putative, expressed	blue	-0.0178555	0.878325	0.276685	0.0155399	-0.0653952	0.574623	0.00227192	0.98446	-0.138272	0.233583	-0.33871	0.00276368	0.346268	0.00218359	0.0231304	0.842786	0.229173	0.0464409	0.31812	0.00510253	-0.383981	0.000616466	0.176226	0.127812
LOC_Os10g02260	LOC_Os10g02260.1	peptide transporter PTR2, putative, expressed	blue	-0.017864	0.878267	0.275925	0.0158378	0.251316	0.0285323	-0.00953671	0.934835	-0.418999	0.000165146	0.213662	0.0638458	-0.179192	0.121421	0.168021	0.146827	0.199369	0.0842329	0.625812	1.49577e-09	-0.645776	2.99995e-10	0.393074	0.000443972
LOC_Os12g27370	LOC_Os12g27370.1	expressed protein	blue	-0.0179169	0.87791	-0.41153	0.00022141	-0.291605	0.0105934	-0.0605642	0.603263	0.366562	0.00112672	-0.251537	0.028388	-0.0370106	0.750931	-0.190465	0.0993449	-0.183722	0.112136	-0.861922	1.59063e-23	0.832584	1.13974e-20	-0.454093	3.78639e-05
LOC_Os05g01100	LOC_Os05g01100.1	expressed protein	blue	0.0179536	0.877662	-0.15428	0.183297	0.0127206	0.913153	-0.0431933	0.711023	0.0872206	0.453737	0.0122567	0.916309	0.0227157	0.84557	-0.118255	0.308956	-0.0162342	0.8893	-0.161502	0.163386	0.277017	0.0154112	-0.125036	0.281838
LOC_Os02g04730	LOC_Os02g04730.1	cycloartenol synthase, putative, expressed	blue	-0.018037	0.877098	-0.448869	4.76364e-05	-0.212689	0.0650938	0.088913	0.44499	0.419122	0.00016434	-0.196129	0.0895051	0.143753	0.215388	-0.192549	0.0956301	-0.322226	0.00453012	-0.870088	1.94264e-24	0.814692	3.46595e-19	-0.304915	0.00740114
LOC_Os07g27120	LOC_Os07g27120.1	expressed protein	blue	0.0180532	0.876988	-0.257455	0.0247531	-0.273489	0.0168264	-0.105781	0.363114	0.0589343	0.613066	-0.258412	0.0242041	-0.0948973	0.414828	-0.392059	0.000460757	-0.114061	0.326551	-0.62112	2.14654e-09	0.705984	1.05753e-12	-0.31662	0.00532709
LOC_Os07g45300	LOC_Os07g45300.1	tim44-like domain containing protein, expressed	blue	0.0180797	0.876809	-0.423861	0.000135947	-0.12421	0.285051	0.037148	0.750036	0.36514	0.00118185	-0.272097	0.0174152	-0.0107339	0.926676	-0.310222	0.00638616	-0.169681	0.142819	-0.692385	4.26847e-12	0.875888	3.99445e-25	-0.430649	0.000103093
LOC_Os05g30340	LOC_Os05g30340.1	expressed protein	blue	0.0181103	0.876602	-0.0901563	0.438625	-0.0748437	0.520509	0.292386	0.0103774	0.353088	0.00175663	-0.138821	0.231713	0.10084	0.38608	-0.133742	0.249406	-0.149548	0.197262	-0.17189	0.137612	0.403594	0.0003001	-0.0256691	0.825789
LOC_Os02g27810	LOC_Os02g27810.1	MazG nucleotide pyrophosphohydrolase domain containing protein, expressed	blue	-0.0181262	0.876494	-0.163228	0.158874	-0.0589577	0.612925	-0.0375594	0.74736	0.103171	0.37514	-0.205553	0.0748557	-0.141793	0.221776	-0.116027	0.318223	-0.313306	0.00585455	-0.29153	0.0106143	0.378503	0.000747886	-0.0918593	0.42999
LOC_Os05g19370	LOC_Os05g19370.1	60S ribosomal protein L15, putative, expressed	blue	-0.0181572	0.876285	-0.388811	0.000518438	-0.0707188	0.543814	0.118763	0.306867	0.368758	0.00104615	-0.312053	0.00606566	0.0127678	0.912833	-0.301399	0.00814932	-0.245769	0.0323548	-0.565263	1.03824e-07	0.836601	5.00829e-21	-0.307522	0.00688614
LOC_Os05g49900	LOC_Os05g49900.1	3-ketoacyl-CoA synthase, putative, expressed	blue	-0.0181947	0.876032	-0.256662	0.0252161	-0.0711576	0.541311	0.041822	0.719812	0.154567	0.182474	-0.114706	0.323803	-0.0933667	0.422428	0.0463102	0.691187	-0.227461	0.0481459	-0.443049	6.125e-05	0.351544	0.00184612	-0.195064	0.0912954
LOC_Os05g42230	LOC_Os05g42230.1	universal stress protein domain containing protein, putative, expressed	blue	0.018252	0.875644	-0.384558	0.000603945	-0.0926782	0.425872	0.051791	0.656812	0.351674	0.00183843	-0.298166	0.00889485	-0.0168673	0.885011	-0.201932	0.0802395	-0.19116	0.0980938	-0.579114	4.24412e-08	0.716922	3.24671e-13	-0.397275	0.000380287
LOC_Os04g37920	LOC_Os04g37920.4	FAD binding domain of DNA photolyase domain containing protein, expressed	blue	-0.0183057	0.875282	0.378848	0.000738912	-0.0578051	0.619897	-0.26812	0.0191945	-0.417241	0.000177052	0.221868	0.0540765	-0.343098	0.00241207	0.238612	0.0379139	0.303176	0.00776337	0.455331	3.58396e-05	-0.712487	5.27529e-13	0.148719	0.199788
LOC_Os06g18020	LOC_Os06g18020.1	expressed protein	blue	-0.0183842	0.874751	-0.210011	0.0686289	-0.233847	0.0420397	-0.0460598	0.692773	0.229963	0.0456721	-0.1459	0.208541	0.00934631	0.936133	-0.0594435	0.609996	-0.131272	0.258335	-0.561377	1.32473e-07	0.476124	1.37854e-05	-0.272224	0.0173606
LOC_Os12g03540	LOC_Os12g03540.1	WD domain, G-beta repeat domain containing protein, expressed	blue	0.0184817	0.874092	-0.0541417	0.642279	0.00541421	0.962977	0.146326	0.2072	0.124632	0.283405	-0.164758	0.154951	0.00586939	0.959867	-0.331895	0.00340106	0.232376	0.0433861	-0.0715471	0.539094	0.366646	0.00112353	-0.212553	0.0652689
LOC_Os05g50080	LOC_Os05g50080.1	zinc finger C-x8-C-x5-C-x3-H type family protein, expressed	blue	-0.0184867	0.874058	-0.376743	0.000795233	-0.114902	0.322973	0.134564	0.246479	0.307504	0.00688946	-0.32615	0.00403701	-0.0132147	0.909794	-0.214687	0.0625522	-0.196879	0.0882635	-0.609931	4.96025e-09	0.748963	7.24754e-15	-0.270294	0.0182037
LOC_Os03g42770	LOC_Os03g42770.1	expressed protein	blue	0.0185019	0.873955	-0.390669	0.000484683	-0.104861	0.367327	0.0681627	0.558507	0.312998	0.0059057	-0.293779	0.0100018	-0.088321	0.448039	-0.316542	0.00533902	-0.125813	0.278832	-0.577324	4.77533e-08	0.858156	4.01109e-23	-0.389536	0.000505029
LOC_Os07g32730	LOC_Os07g32730.1	DNA repair protein rhp16, putative, expressed	blue	0.0185278	0.87378	0.266243	0.0200871	0.233123	0.0426976	0.0864937	0.457523	-0.325306	0.0041388	0.26822	0.019148	-0.0810321	0.486517	-0.169542	0.143151	0.0870572	0.454587	0.581536	3.61419e-08	-0.419563	0.000161486	0.342793	0.00243513
LOC_Os12g42380	LOC_Os12g42380.1	expressed protein	blue	-0.0185459	0.873658	-0.367471	0.0010927	-0.219265	0.057033	0.00820007	0.943953	0.457137	3.3066e-05	-0.337393	0.00287785	0.0488869	0.674943	-0.201576	0.0807851	-0.112199	0.334562	-0.727142	1.02351e-13	0.837274	4.35409e-21	-0.443937	5.8963e-05
LOC_Os01g46290	LOC_Os01g46290.1	lipase, putative, expressed	blue	-0.0185512	0.873622	0.226522	0.0491017	-0.00543397	0.962842	0.269311	0.0186461	0.100613	0.387158	0.113164	0.330394	0.158709	0.170887	0.490482	6.86648e-06	0.0717212	0.538104	0.230118	0.0455222	-0.580631	3.83838e-08	0.206484	0.0735192
LOC_Os02g07770	LOC_Os02g07770.1	Myb transcription factor, putative, expressed	blue	-0.0185723	0.87348	0.0181051	0.876638	0.0622881	0.592971	-0.0901835	0.438486	-0.0694938	0.550832	0.0863824	0.458104	-0.0705348	0.544865	-0.038263	0.74279	0.16793	0.147049	0.0685249	0.556413	-0.00392688	0.973143	-0.0920174	0.429193
LOC_Os03g18570	LOC_Os03g18570.1	40S ribosomal protein S7, putative, expressed	blue	-0.0185933	0.873338	-0.305834	0.00721594	-0.0845141	0.467921	0.175221	0.130036	0.372371	0.00092486	-0.258945	0.0239025	-0.114105	0.326364	-0.315136	0.00555781	-0.292695	0.0102931	-0.482613	1.00996e-05	0.759606	1.80194e-15	-0.176974	0.126178
LOC_Os03g08020	LOC_Os03g08020.1	elongation factor Tu, putative, expressed	blue	-0.0186173	0.873176	-0.422217	0.000145241	-0.188687	0.102601	-0.00446053	0.969495	0.291265	0.0106887	-0.293674	0.0100298	-0.138706	0.232104	-0.364675	0.0012004	-0.244877	0.033008	-0.727686	9.6108e-14	0.937693	1.04814e-35	-0.422538	0.000143379
LOC_Os04g06280	LOC_Os04g06280.1	expressed protein	blue	-0.0186642	0.872859	-0.417393	0.000175993	-0.27424	0.0165161	-0.038707	0.73991	0.500875	4.06397e-06	-0.247868	0.0308607	-0.0242824	0.835064	-0.197664	0.0869772	-0.17294	0.135189	-0.851487	1.93687e-22	0.872391	1.04641e-24	-0.463887	2.43715e-05
LOC_Os01g68650	LOC_Os01g68650.1	plant-specific domain TIGR01615 family protein, expressed	blue	-0.0186665	0.872843	-0.0320283	0.783578	0.454953	3.64468e-05	0.0540985	0.642545	-0.0728149	0.531908	0.189605	0.100909	0.153712	0.184933	0.100629	0.387082	-0.106853	0.358243	0.346211	0.00218754	-0.381225	0.000679711	0.417001	0.000178744
LOC_Os01g08200	LOC_Os01g08200.1	ubiquitin carboxyl-terminal hydrolase 14, putative, expressed	blue	-0.0187157	0.872511	-0.2462	0.0320437	-0.100386	0.388235	-0.20514	0.0754556	-0.126266	0.277092	-0.0369187	0.751529	-0.281413	0.0137923	-0.0835513	0.473024	0.268184	0.0191648	-0.421636	0.000148664	0.363062	0.00126683	-0.572379	6.59059e-08
LOC_Os08g43960	LOC_Os08g43960.1	carrier, putative, expressed	blue	-0.0188611	0.871529	-0.262191	0.0221359	-0.259678	0.0234937	0.00174633	0.988055	0.235279	0.0407626	-0.183875	0.111833	-0.0112601	0.923092	-0.0597597	0.608093	-0.181325	0.11698	-0.634495	7.54324e-10	0.559277	1.50921e-07	-0.233891	0.0420001
LOC_Os02g43470	LOC_Os02g43470.1	glutamate dehydrogenase protein, putative, expressed	blue	-0.0188718	0.871457	-0.256738	0.0251713	-0.0313531	0.788032	-0.265402	0.0204987	0.201643	0.0806832	0.0254759	0.82708	-0.0286937	0.805643	-0.00409646	0.971984	0.234241	0.0416853	-0.354105	0.00169989	0.341142	0.00256349	-0.574614	5.70124e-08
LOC_Os03g04340	LOC_Os03g04340.1	C-methyltransferase, putative, expressed	blue	-0.0189182	0.871143	0.0814185	0.484434	0.0292975	0.801636	-0.244436	0.0333352	-0.287912	0.0116688	0.0811144	0.486073	-0.0969408	0.404806	0.00549825	0.962403	0.206433	0.0735924	0.248478	0.0304375	-0.186929	0.105902	-0.280307	0.014185
LOC_Os06g10760	LOC_Os06g10760.1	emp24/gp25L/p24 family protein, putative, expressed	blue	-0.0189748	0.870761	0.0074257	0.949238	0.236299	0.0398727	0.16932	0.143683	0.0474371	0.684065	0.0641441	0.58198	0.239297	0.0373499	-0.00493824	0.96623	-0.23998	0.0367937	0.228691	0.0469165	-0.158853	0.170494	0.376388	0.000805128
LOC_Os09g39540	LOC_Os09g39540.2	40S ribosomal protein S25, putative, expressed	blue	0.0189781	0.870739	-0.345895	0.0022094	-0.182201	0.115192	0.170593	0.140651	0.407066	0.000262963	-0.36847	0.00105639	0.0319583	0.78404	-0.348076	0.00206218	-0.278431	0.0148735	-0.641621	4.23172e-10	0.872157	1.11466e-24	-0.268922	0.0188236
LOC_Os03g12050	LOC_Os03g12050.1	expressed protein	blue	0.0189943	0.87063	-0.358917	0.00145302	-0.217414	0.0592145	-0.20763	0.0719012	0.151606	0.191099	-0.314256	0.00569872	-0.280566	0.0140921	-0.207208	0.0724941	0.135666	0.242598	-0.698036	2.41297e-12	0.734378	4.37795e-14	-0.704785	1.19979e-12
LOC_Os11g45850	LOC_Os11g45850.1	WRKY61, expressed	blue	-0.0190528	0.870235	-0.207395	0.0722307	-0.236106	0.0400392	-0.0477274	0.682235	0.22464	0.0510664	-0.150008	0.195874	0.00281579	0.98074	-0.0637848	0.5841	-0.108961	0.348785	-0.555678	1.8832e-07	0.4859	8.60604e-06	-0.288323	0.0115445
LOC_Os09g31300	LOC_Os09g31300.2	helix-loop-helix DNA-binding domain containing protein, expressed	blue	-0.0191069	0.869869	0.187749	0.104352	0.252941	0.0274877	0.124261	0.284852	-0.097187	0.403608	0.06998	0.548041	0.407104	0.000262584	0.124987	0.282026	0.185679	0.108299	0.467705	2.04494e-05	-0.570333	7.51869e-08	0.352248	0.00180479
LOC_Os05g05620	LOC_Os05g05620.1	glutathione S-transferase, putative, expressed	blue	-0.0192303	0.869036	-0.345702	0.00222294	-0.2782	0.0149603	-0.021387	0.854501	0.490063	7.01041e-06	-0.238597	0.0379266	-0.0188378	0.871686	-0.0771692	0.507596	-0.172663	0.135824	-0.779297	1.12358e-16	0.698314	2.34541e-12	-0.429057	0.000110064
LOC_Os03g63590	LOC_Os03g63590.1	metallo-beta-lactamase, putative, expressed	blue	-0.0192437	0.868946	-0.418542	0.00016817	-0.285442	0.0124395	0.0285033	0.806908	0.476971	1.32414e-05	-0.340537	0.00261204	-0.00171017	0.988302	-0.178135	0.12367	-0.0877046	0.451226	-0.891623	3.54599e-27	0.836681	4.9255e-21	-0.470383	1.80586e-05
LOC_Os07g34640	LOC_Os07g34640.1	pyruvate Pi dikinase regulatory protein, putative, expressed	blue	0.0192477	0.868919	0.0853621	0.463451	-0.360595	0.00137485	-0.113937	0.327081	0.0706553	0.544177	0.000638563	0.995632	-0.0421628	0.717624	-0.142788	0.218516	0.00297608	0.979644	-0.196963	0.0881251	0.201788	0.0804606	-0.219097	0.057228
LOC_Os03g46560	LOC_Os03g46560.1	RPD1, putative, expressed	blue	-0.019292	0.86862	-0.216839	0.0599066	0.188499	0.10295	0.190745	0.0988386	0.12785	0.27106	-0.188519	0.102912	0.241261	0.03577	-0.259741	0.0234585	-0.0447438	0.70113	-0.0526868	0.651259	0.324609	0.00422459	0.00486061	0.96676
LOC_Os02g29340	LOC_Os02g29340.1	HSF-type DNA-binding domain containing protein, expressed	blue	0.0193339	0.868337	-0.154148	0.183677	-0.01045	0.92861	-0.0153959	0.894983	-0.130888	0.259743	0.233486	0.0423664	0.0230578	0.843273	-0.200636	0.0822402	-0.0266319	0.819363	-0.189626	0.100871	0.293501	0.0100759	-0.246287	0.0319805
LOC_Os04g53850	LOC_Os04g53850.1	leucoanthocyanidin reductase, putative, expressed	blue	-0.019339	0.868303	-0.105403	0.364839	-0.0457275	0.69488	0.119417	0.304194	0.0442719	0.704136	-0.0917512	0.430535	-0.180895	0.117865	-0.270802	0.0179782	-0.0930011	0.424255	-0.191945	0.0966947	0.384371	0.000607974	0.0278387	0.811326
LOC_Os09g32870	LOC_Os09g32870.1	OsFBX336 - F-box domain containing protein, expressed	blue	-0.0193584	0.868172	0.203719	0.0775453	0.0605212	0.603521	0.105659	0.363668	0.125249	0.281009	-0.139533	0.229305	0.496573	5.05982e-06	0.24536	0.0326535	0.186995	0.105778	0.253931	0.0268666	-0.393148	0.000442782	0.255757	0.0257531
LOC_Os06g13950	LOC_Os06g13950.1	pentatricopeptide, putative, expressed	blue	0.0193834	0.868003	-0.170332	0.141269	-0.00859191	0.941279	-0.0580973	0.618126	-0.110872	0.340345	-0.129503	0.264863	-0.122608	0.29136	-0.349698	0.00195842	-0.130336	0.261773	-0.199349	0.084266	0.443568	5.99042e-05	-0.111271	0.3386
LOC_Os01g39010	LOC_Os01g39010.1	50S ribosomal protein, putative, expressed	blue	0.0193935	0.867935	0.00307714	0.978953	0.116494	0.316268	0.0464969	0.690005	-0.0987427	0.396088	-0.0577906	0.619985	-0.275162	0.0161419	-0.415057	0.000192952	-0.0130419	0.910969	0.166371	0.150893	0.184931	0.109754	0.0998187	0.390935
LOC_Os05g20350	LOC_Os05g20350.1	expressed protein	blue	0.019529	0.86702	0.315449	0.00550838	0.066306	0.569296	0.0653206	0.575061	-0.137454	0.236387	0.122427	0.292076	0.165979	0.151873	0.302914	0.00781926	0.131377	0.25795	0.455174	3.60906e-05	-0.591613	1.82562e-08	0.359273	0.0014361
LOC_Os10g25110	LOC_Os10g25110.1	pumilio-family RNA binding repeat containing protein, expressed	blue	-0.0195458	0.866908	-0.462456	2.60131e-05	-0.192485	0.095743	-0.0111119	0.924101	0.418928	0.000165613	-0.284874	0.0126231	-0.0392809	0.736194	-0.257356	0.0248102	-0.165805	0.152309	-0.858847	3.39189e-23	0.909899	5.34583e-30	-0.469759	1.85914e-05
LOC_Os07g04990	LOC_Os07g04990.2	oxidoreductase, aldo/keto reductase family protein, putative, expressed	blue	0.0195553	0.866843	-0.3493	0.00198342	-0.0560665	0.630478	-0.263618	0.0213947	-0.014608	0.900329	-0.114104	0.326366	-0.206307	0.0737728	-0.260369	0.023113	0.0344859	0.767423	-0.429127	0.000109748	0.601029	9.44027e-09	-0.508673	2.71063e-06
LOC_Os03g08050	LOC_Os03g08050.1	elongation factor Tu, putative, expressed	blue	0.0196925	0.865918	-0.254094	0.0267659	-0.129645	0.264333	0.0749369	0.519988	0.112959	0.331274	-0.317824	0.00514609	-0.175647	0.12909	-0.40023	0.000340624	-0.284212	0.0128399	-0.416044	0.000185613	0.749526	6.74484e-15	-0.202176	0.0798681
LOC_Os01g51880	LOC_Os01g51880.1	expressed protein	blue	-0.0196982	0.865879	0.111966	0.33557	0.166726	0.150011	0.171885	0.137624	0.269918	0.0183716	0.118986	0.305953	0.163832	0.157315	0.192094	0.0964319	-0.0416422	0.720967	0.254203	0.0266986	-0.338449	0.00278594	0.372073	0.000934352
LOC_Os02g56970	LOC_Os02g56970.1	uncharacterized protein yqjG, putative, expressed	blue	0.0197168	0.865754	-0.200341	0.0827016	-0.198394	0.085794	0.00275016	0.981189	0.177193	0.125701	-0.10045	0.38793	-0.0253231	0.828101	-0.417265	0.000176885	-0.1991	0.0846613	-0.53521	6.32117e-07	0.529532	8.72206e-07	-0.120665	0.299131
LOC_Os01g11070	LOC_Os01g11070.1	Alg9-like mannosyltransferase protein, putative, expressed	blue	-0.0197301	0.865664	-0.168621	0.145368	-0.141438	0.222946	-0.216226	0.0606504	-0.16543	0.15325	-0.180068	0.119581	-0.0412724	0.723345	-0.363399	0.00125266	0.197699	0.08692	-0.333247	0.00326514	0.461349	2.73542e-05	-0.498642	4.5553e-06
LOC_Os10g30370	LOC_Os10g30370.2	RNA recognition motif containing protein, putative, expressed	blue	0.0197836	0.865303	-0.175045	0.130427	0.0321008	0.7831	-0.0233997	0.84098	0.0805969	0.488868	-0.214771	0.0624477	0.0143971	0.901761	-0.318087	0.00510736	-0.0947125	0.415741	-0.117247	0.31313	0.44552	5.50799e-05	-0.0972801	0.403156
LOC_Os01g06290	LOC_Os01g06290.2	splicing factor, arginine/serine-rich, putative, expressed	blue	0.019803	0.865172	-0.0577957	0.619954	0.0516816	0.657492	0.0624686	0.591898	-0.145285	0.210486	-0.253966	0.0268449	0.194657	0.0919854	-0.15424	0.183411	-0.0947808	0.415404	0.014582	0.900506	0.121672	0.295086	0.0291337	0.802722
LOC_Os01g41800	LOC_Os01g41800.1	cytochrome P450, putative, expressed	blue	0.0198703	0.864718	0.396282	0.000394537	0.23153	0.0441762	0.128428	0.268882	-0.24592	0.0322456	0.099019	0.394761	0.188289	0.103342	0.333118	0.00327783	0.154851	0.181661	0.72475	1.34719e-13	-0.826407	3.87137e-20	0.447966	4.95457e-05
LOC_Os05g05470	LOC_Os05g05470.1	T-complex protein, putative, expressed	blue	0.0199286	0.864325	-0.220856	0.0552108	0.0202752	0.861988	0.0833393	0.474151	0.0142351	0.902861	-0.12442	0.284232	-0.155833	0.178873	-0.435888	8.29409e-05	-0.0182322	0.875778	-0.190787	0.0987627	0.640954	4.4701e-10	-0.306919	0.00700225
LOC_Os03g17570	LOC_Os03g17570.5	response regulator receiver domain containing protein, expressed	blue	-0.0200459	0.863534	0.113894	0.327263	-0.179752	0.120242	-0.199635	0.0838121	-0.223792	0.0519716	-0.339808	0.00267167	0.218257	0.0582134	0.158745	0.170788	-0.063284	0.587062	0.00999866	0.931686	-0.235046	0.0409681	0.0645704	0.579468
LOC_Os11g01450	LOC_Os11g01450.1	phosphatidate cytidylyltransferase, putative, expressed	blue	0.0200863	0.863262	0.215633	0.0613778	0.0344304	0.767787	0.329679	0.0036349	-0.0188121	0.87186	-0.0438985	0.706517	0.467858	2.03047e-05	0.035098	0.763415	-0.201113	0.0814992	0.303055	0.00778902	-0.404416	0.000290896	0.523227	1.23863e-06
LOC_Os12g07010	LOC_Os12g07010.1	ribosomal protein L3, putative, expressed	blue	0.02011	0.863102	-0.299303	0.00862627	-0.160342	0.16647	0.0680093	0.559394	0.203424	0.0779855	-0.323164	0.00440754	-0.130853	0.25987	-0.361951	0.00131448	-0.27084	0.0179617	-0.497853	4.74179e-06	0.819535	1.42758e-19	-0.282283	0.0134897
LOC_Os01g37670	LOC_Os01g37670.1	OsFBX15 - F-box domain containing protein, expressed	blue	0.0201999	0.862496	0.0685579	0.556222	0.0430236	0.712109	-0.187127	0.105527	-0.106054	0.361869	0.227717	0.0478874	0.108443	0.351096	0.0636698	0.58478	0.275405	0.0160447	0.101894	0.381112	-0.140918	0.22467	-0.198975	0.0848608
LOC_Os03g30200	LOC_Os03g30200.1	mitochondrial import inner membrane translocase subunit Tim17, putative, expressed	blue	-0.0203065	0.861777	0.342988	0.00242036	0.0953547	0.412572	0.131192	0.258627	-0.277111	0.0153748	0.184437	0.110724	-0.204997	0.0756633	0.00484229	0.966886	0.0524379	0.652799	0.543709	3.86055e-07	-0.494879	5.5114e-06	0.42914	0.000109691
LOC_Os03g05420	LOC_Os03g05420.1	MT-A70 domain containing protein, expressed	blue	-0.0203287	0.861628	-0.3711	0.000966009	-0.204841	0.0758908	0.0608517	0.601541	0.334202	0.00317194	-0.247018	0.0314592	0.0131862	0.909988	-0.218031	0.0584797	-0.213559	0.0639768	-0.747452	8.78238e-15	0.802728	2.78623e-18	-0.334078	0.00318395
LOC_Os01g19460	LOC_Os01g19460.1	retrotransposon protein, putative, unclassified, expressed	blue	0.0204143	0.861051	-0.0278683	0.811129	0.135705	0.242461	-0.0324293	0.780936	-0.0841729	0.469726	0.312225	0.00603613	0.00730541	0.950059	0.0673422	0.563262	-0.216339	0.0605131	0.0924514	0.42701	-0.166504	0.150564	0.263527	0.0214412
LOC_Os06g06760	LOC_Os06g06760.3	protein kinase, putative, expressed	blue	0.0204191	0.861019	0.0570594	0.624426	-0.112802	0.331952	-0.157747	0.173528	0.010292	0.929687	0.0447377	0.701169	0.153839	0.184566	0.427775	0.000115987	0.288168	0.0115911	-0.0402409	0.729991	-0.258955	0.0238969	-0.215415	0.0616472
LOC_Os08g16880	LOC_Os08g16880.1	sas10/Utp3 family protein, expressed	blue	-0.0204719	0.860663	0.275335	0.0160728	0.244465	0.0333134	0.189319	0.101434	-0.318222	0.00508756	0.233392	0.0424526	-0.157634	0.173841	-0.214836	0.0623669	-0.081854	0.482092	0.639798	4.91332e-10	-0.365436	0.00117018	0.518766	1.58074e-06
LOC_Os02g02020	LOC_Os02g02020.1	pentatricopeptide, putative, expressed	blue	0.0205057	0.860435	-0.323254	0.00439604	-0.0563351	0.628838	0.0451513	0.698539	0.197837	0.0866944	-0.0932334	0.423093	-0.166037	0.151726	-0.413582	0.000204415	-0.123882	0.286335	-0.450379	4.45945e-05	0.815687	2.89474e-19	-0.361865	0.00131824
LOC_Os05g08770	LOC_Os05g08770.2	uncharacterized protein At4g06744 precursor, putative, expressed	blue	0.0205669	0.860023	0.127401	0.27276	0.0349793	0.764192	-0.0832733	0.474503	-0.254966	0.0262304	0.111543	0.337411	-0.237276	0.0390355	0.431354	0.000100142	0.0642134	0.581571	0.221764	0.0541917	-0.456268	3.43747e-05	-0.00483603	0.966928
LOC_Os02g10794	LOC_Os02g10794.1	expressed protein	blue	-0.0205793	0.859939	-0.328188	0.00380025	-0.162891	0.159745	0.0348966	0.764733	0.249504	0.0297367	-0.228241	0.0473629	0.176735	0.126697	-0.238893	0.0376817	-0.0585808	0.615201	-0.596196	1.32785e-08	0.677971	1.72711e-11	-0.341739	0.00251639
LOC_Os05g48320	LOC_Os05g48320.1	60S ribosomal protein L37a, putative, expressed	blue	-0.0206018	0.859788	-0.337003	0.0029124	-0.124778	0.282839	0.164359	0.155965	0.385909	0.000575475	-0.349829	0.00195025	0.0195716	0.866733	-0.341289	0.00255185	-0.333006	0.00328899	-0.547095	3.16007e-07	0.834963	7.02157e-21	-0.178006	0.123947
LOC_Os03g03820	LOC_Os03g03820.1	adenylate kinase, putative, expressed	blue	-0.0206144	0.859703	-0.188289	0.103341	0.14375	0.215397	0.0901703	0.438554	0.315395	0.00551689	0.213232	0.0643946	0.211451	0.066709	-0.0822991	0.479706	0.0401509	0.730571	-0.0975716	0.401741	0.251057	0.0287018	-0.134498	0.246716
LOC_Os05g39960	LOC_Os05g39960.2	40S ribosomal protein S26, putative, expressed	blue	-0.020654	0.859436	-0.244933	0.0329669	-0.0599449	0.60698	0.193117	0.0946371	0.199592	0.0838797	-0.364184	0.0012203	-0.0891091	0.443983	-0.373485	0.000890134	-0.33485	0.00311016	-0.333332	0.00325674	0.693571	3.79065e-12	-0.0401126	0.730819
LOC_Os01g19150	LOC_Os01g19150.3	CGMC_GSK.3 - CGMC includes CDA, MAPK, GSK3, and CLKC kinases, expressed	blue	0.0206919	0.859181	-0.152333	0.188953	-0.0569918	0.624837	-0.328101	0.00381015	-0.248676	0.0303011	-0.0383573	0.742178	-0.341402	0.00254294	-0.196615	0.0886988	0.102423	0.378632	-0.183069	0.11344	0.188947	0.10212	-0.304476	0.00749124
LOC_Os08g13430	LOC_Os08g13430.1	expressed protein	blue	-0.0207013	0.859118	-0.317629	0.00517514	-0.219108	0.0572157	-0.0277648	0.811817	0.470046	1.8345e-05	-0.337282	0.00288766	0.394143	0.000426904	-0.150116	0.195547	-0.308724	0.00665935	-0.659346	9.39462e-11	0.609955	4.95149e-09	-0.180588	0.1185
LOC_Os09g30330	LOC_Os09g30330.1	phosphatidylinositol transfer, putative, expressed	blue	-0.0207946	0.858489	0.222798	0.0530509	0.0596612	0.608686	-0.0184005	0.874641	-0.0654723	0.574172	0.00954342	0.934789	0.0281132	0.8095	0.479725	1.16087e-05	0.247852	0.0308719	0.347842	0.00207755	-0.545363	3.5017e-07	0.113797	0.327679
LOC_Os04g48040	LOC_Os04g48040.1	expressed protein	blue	-0.0208166	0.858341	-0.427066	0.000119389	-0.155517	0.179766	-0.0802148	0.490938	0.122078	0.293467	-0.154547	0.182531	-0.0517804	0.656878	-0.177342	0.125378	-0.126124	0.277638	-0.720327	2.22256e-13	0.733609	4.7977e-14	-0.434849	8.66201e-05
LOC_Os03g11130	LOC_Os03g11130.1	expressed protein	blue	-0.0208295	0.858254	-0.185101	0.109421	-0.116291	0.317118	-0.111653	0.336935	-0.0978186	0.400545	-0.109059	0.34835	-0.104957	0.366884	-0.203882	0.0773037	-0.0880602	0.449386	-0.329952	0.00360541	0.304291	0.00752933	-0.188461	0.103021
LOC_Os06g05250	LOC_Os06g05250.1	GTP-binding protein GUF1, putative, expressed	blue	-0.0209273	0.857595	-0.377745	0.000767961	-0.126104	0.277714	-0.0715744	0.538939	0.1274	0.272764	-0.324648	0.00421977	-0.0723504	0.534535	-0.414363	0.000198266	-0.0923865	0.427336	-0.5533	2.17681e-07	0.866701	4.7264e-24	-0.469623	1.87092e-05
LOC_Os06g51010	LOC_Os06g51010.1	expressed protein	blue	-0.0209438	0.857484	-0.389277	0.000509777	-0.229971	0.0456639	0.0223428	0.848075	0.40342	0.000302085	-0.269881	0.0183882	0.0496436	0.6702	-0.164306	0.156101	-0.191959	0.0966711	-0.752999	4.3112e-15	0.741138	1.93081e-14	-0.377142	0.00078428
LOC_Os09g39400	LOC_Os09g39400.1	histidine-containing phosphotransfer protein, putative, expressed	blue	0.0209884	0.857184	0.307913	0.00681164	0.0605592	0.603293	0.0402576	0.729883	-0.207115	0.0726251	0.199328	0.0842985	-0.118478	0.30804	0.2343	0.0416325	0.0846514	0.467195	0.497331	4.86914e-06	-0.666577	4.93764e-11	0.360877	0.00136208
LOC_Os08g13460	LOC_Os08g13460.1	expressed protein	blue	-0.0210265	0.856928	-0.342096	0.00248863	-0.287176	0.0118939	0.050962	0.661968	0.510509	2.46044e-06	-0.274482	0.0164173	-0.0527775	0.650697	-0.2123	0.0655977	-0.271577	0.0176395	-0.750625	5.85876e-15	0.770157	4.21517e-16	-0.317787	0.00515161
LOC_Os02g11000	LOC_Os02g11000.1	agenet domain containing protein, putative, expressed	blue	0.0210384	0.856847	0.339671	0.00268298	-0.152378	0.188821	0.00930767	0.936397	-0.26034	0.023129	-0.00026927	0.998158	-0.010022	0.931527	-0.107411	0.355725	-0.074906	0.520161	0.295927	0.0094456	-0.371306	0.000959221	0.479176	1.19183e-05
LOC_Os03g02762	LOC_Os03g02762.1	PPR repeat domain containing protein, putative, expressed	blue	-0.0210808	0.856562	-0.181863	0.115879	-0.130558	0.260957	-0.17956	0.120646	0.150659	0.193917	-0.220621	0.0554768	0.0448019	0.700761	-0.272724	0.0171481	-0.115399	0.320869	-0.368259	0.00106397	0.461688	2.69366e-05	-0.181237	0.11716
LOC_Os01g55900	LOC_Os01g55900.1	holliday junction resolvase, putative, expressed	blue	-0.0211172	0.856317	-0.478291	1.24339e-05	-0.147228	0.204384	-0.0101123	0.930911	0.282748	0.0133306	-0.283388	0.013114	0.0164958	0.887528	-0.371373	0.000957014	-0.298603	0.00879078	-0.765281	8.32705e-16	0.890398	5.25518e-27	-0.345749	0.00221961
LOC_Os03g35886	LOC_Os03g35886.1	expressed protein	blue	0.0211414	0.856154	0.130902	0.259691	-0.0399359	0.73196	0.138519	0.232742	0.0289614	0.803865	-0.0356895	0.759548	0.0967862	0.405559	0.137119	0.237541	-0.118955	0.306081	0.132133	0.255198	-0.251482	0.0284239	0.200685	0.0821639
LOC_Os10g07420	LOC_Os10g07420.1	expressed protein	blue	-0.0211609	0.856023	-0.346442	0.00217166	-0.275484	0.0160131	-0.0831934	0.474928	0.294802	0.00973347	-0.288839	0.0113902	0.0164995	0.887503	-0.18186	0.115884	0.00479541	0.967206	-0.742245	1.68447e-14	0.736457	3.41281e-14	-0.568115	8.6648e-08
LOC_Os04g17730	LOC_Os04g17730.1	hypothetical protein	blue	0.0211704	0.855959	0.326011	0.00405358	0.279186	0.0145929	0.00369851	0.974704	-0.437059	7.8965e-05	0.0765323	0.511117	-0.0122245	0.916528	0.0914469	0.432072	0.160316	0.16654	0.76392	1.004e-15	-0.667268	4.63861e-11	0.325358	0.0041325
LOC_Os05g01200	LOC_Os05g01200.1	exonuclease, putative, expressed	blue	0.0211832	0.855872	0.0978733	0.40028	0.320383	0.00477952	0.0104811	0.928398	-0.247661	0.0310059	0.230781	0.0448864	0.048883	0.674967	0.132483	0.253928	0.0303174	0.794879	0.453803	3.83531e-05	-0.472653	1.62398e-05	0.282685	0.013352
LOC_Os06g03700	LOC_Os06g03700.1	oligopeptide transporter, putative, expressed	blue	-0.0211946	0.855796	-0.222504	0.0533731	-0.0406245	0.727517	-0.288643	0.0114486	-0.353706	0.00172192	-0.104914	0.367079	-0.420053	0.000158365	-0.394636	0.000419245	0.168602	0.145413	-0.194597	0.0920877	0.508206	2.77796e-06	-0.490644	6.81136e-06
LOC_Os04g03796	LOC_Os04g03796.4	OsSub37 - Putative Subtilisin homologue, expressed	blue	0.0212852	0.855186	-0.138279	0.23356	-0.258371	0.024227	0.26266	0.0218898	0.350463	0.00191115	-0.281302	0.0138313	0.219156	0.0571593	0.0893945	0.442519	-0.266593	0.019918	-0.494766	5.54285e-06	0.380424	0.000699157	0.0050695	0.965333
LOC_Os11g16430	LOC_Os11g16430.1	diphthamide biosynthesis protein, putative, expressed	blue	-0.0213369	0.854838	-0.00468223	0.96798	0.0858606	0.460834	-0.00247575	0.983066	-0.38237	0.000652759	-0.290021	0.0110438	-0.245941	0.0322302	-0.314668	0.00563244	0.201909	0.0802745	0.197054	0.0879741	0.216525	0.0602868	-0.163539	0.158069
LOC_Os07g25540	LOC_Os07g25540.1	flavin monooxygenase, putative, expressed	blue	0.0213472	0.854769	0.184636	0.110331	0.0634612	0.586014	0.0125962	0.913999	0.0855252	0.462594	-0.152518	0.188412	0.103028	0.375805	-0.00119043	0.991857	0.353451	0.00173621	0.295761	0.00948767	-0.211298	0.0669114	0.035238	0.762499
LOC_Os04g58630	LOC_Os04g58630.2	DNA mismatch repair protein MSH3, putative, expressed	blue	-0.0213531	0.854729	-0.318405	0.00506077	-0.144919	0.211651	-0.126715	0.275373	0.107366	0.355926	-0.175351	0.129745	-0.153813	0.184642	-0.348437	0.00203867	0.22751	0.0480967	-0.575262	5.46547e-08	0.704035	1.29782e-12	-0.581816	3.54734e-08
LOC_Os11g09970	LOC_Os11g09970.1	OsFBX411 - F-box domain containing protein, expressed	blue	-0.0213806	0.854544	-0.276031	0.015796	-0.0106654	0.927142	0.0475987	0.683046	-0.0511084	0.661056	-0.157207	0.175024	0.330507	0.0035459	-0.260536	0.023022	-0.263568	0.0214203	-0.340087	0.0026487	0.385972	0.000574187	0.0171797	0.882897
LOC_Os08g31790	LOC_Os08g31790.1	expressed protein	blue	-0.0213819	0.854535	-0.396274	0.000394653	-0.216233	0.0606424	-0.109416	0.346762	0.249515	0.0297292	-0.12993	0.263275	-0.125493	0.280066	-0.255909	0.0256623	-0.28319	0.0131807	-0.713227	4.86777e-13	0.783937	5.60473e-17	-0.368259	0.00106399
LOC_Os03g10010	LOC_Os03g10010.1	expressed protein	blue	-0.0214279	0.854226	0.174383	0.13191	-0.0187807	0.872072	-0.107813	0.353914	-0.11617	0.317625	0.223391	0.0524055	-0.237834	0.0385634	0.374344	0.000864159	-0.0109094	0.925481	0.276101	0.0157686	-0.427685	0.000116415	0.110288	0.342912
LOC_Os08g14580	LOC_Os08g14580.1	haloacid dehalogenase-like hydrolase domain-containing protein 1A, putative, expressed	blue	0.0214608	0.854005	0.218472	0.05796	-0.00817845	0.9441	-0.000847571	0.994202	-0.0590292	0.612493	0.126985	0.274344	-0.296848	0.00921562	0.286191	0.0122014	-0.254929	0.0262532	0.321092	0.00468214	-0.396615	0.000389705	0.259438	0.0236268
LOC_Os06g45900	LOC_Os06g45900.1	peptidyl-prolyl cis-trans isomerase-like 4, putative, expressed	blue	-0.0214792	0.853881	-0.409357	0.000240814	-0.0596288	0.608881	0.0841459	0.469869	0.257257	0.0248676	-0.180251	0.119199	0.0763781	0.51197	-0.309395	0.00653571	-0.339648	0.00268485	-0.641718	4.19838e-10	0.723184	1.61015e-13	-0.164143	0.156519
LOC_Os05g49470	LOC_Os05g49470.1	THO complex subunit 7, putative, expressed	blue	0.0215313	0.85353	-0.294274	0.00987117	-0.16527	0.153653	0.0765923	0.510784	0.353632	0.00172606	-0.148057	0.201819	0.299531	0.00857318	-0.130983	0.259393	-0.266408	0.0200074	-0.625268	1.56023e-09	0.541479	4.3996e-07	-0.153022	0.186939
LOC_Os01g40250	LOC_Os01g40250.1	down-regulated in metastasis family protein, expressed	blue	0.0215337	0.853514	-0.232589	0.0431891	-0.12678	0.275126	-0.0533775	0.646989	0.00948196	0.935208	-0.0916272	0.431161	-0.180796	0.11807	-0.54127	4.4535e-07	0.064291	0.581114	-0.403529	0.000300842	0.785192	4.6301e-17	-0.45005	4.52411e-05
LOC_Os09g19750	LOC_Os09g19750.2	expressed protein	blue	-0.0215429	0.853452	-0.38098	0.000685603	-0.0350273	0.763878	0.0549395	0.637376	0.445755	5.45241e-05	-0.196292	0.0892346	-0.0345344	0.767106	-0.321392	0.00464146	0.0039569	0.972938	-0.592025	1.77456e-08	0.745064	1.18623e-14	-0.409287	0.000241471
LOC_Os11g43620	LOC_Os11g43620.2	LSM domain containing protein, expressed	blue	-0.021557	0.853357	-0.41119	0.00022435	-0.13072	0.260359	0.123074	0.289515	0.547881	3.01558e-07	-0.255929	0.0256505	0.0124469	0.915015	-0.129108	0.266335	-0.197187	0.0877568	-0.709882	6.98563e-13	0.830941	1.5855e-20	-0.354947	0.00165409
LOC_Os02g30050	LOC_Os02g30050.1	ribosomal protein L29, putative, expressed	blue	-0.0216103	0.852999	-0.365883	0.00115275	-0.0904205	0.437279	0.198936	0.0849233	0.429532	0.000107942	-0.330797	0.00351522	0.0948732	0.414947	-0.319815	0.00485879	-0.312014	0.00607229	-0.576865	4.92153e-08	0.825242	4.84931e-20	-0.196753	0.0884711
LOC_Os02g47140	LOC_Os02g47140.2	L11 domain containing ribosomal protein, putative, expressed	blue	-0.0216143	0.852972	-0.183208	0.113162	0.0205226	0.860321	0.188838	0.102321	0.0870955	0.454387	-0.340481	0.0026166	-0.0806666	0.488491	-0.47744	1.29489e-05	-0.329368	0.00366891	-0.151796	0.190537	0.58809	2.32415e-08	0.0864973	0.457504
LOC_Os06g48750	LOC_Os06g48750.1	DEAD-box ATP-dependent RNA helicase, putative, expressed	blue	0.0216165	0.852957	-0.207767	0.071709	0.0495812	0.670591	0.0975825	0.401689	-0.00718514	0.95088	-0.154344	0.183113	-0.0557949	0.632138	-0.466116	2.20043e-05	-0.122107	0.293349	-0.121813	0.294522	0.619392	2.44811e-09	-0.196661	0.0886226
LOC_Os11g01020	LOC_Os11g01020.2	RNA recognition motif containing protein, putative, expressed	blue	0.0216244	0.852904	-0.0416851	0.720692	0.0430895	0.711687	-0.0720327	0.536336	-0.272061	0.0174303	-0.169185	0.144008	0.0954528	0.412089	-0.0341614	0.769551	0.157737	0.173556	0.006652	0.954521	0.0446597	0.701666	-0.183739	0.112104
LOC_Os07g30840	LOC_Os07g30840.4	proteasome subunit, putative, expressed	blue	0.0216557	0.852694	0.183892	0.1118	0.0897322	0.44079	-0.0213773	0.854566	-0.241471	0.0356046	-0.0982269	0.398572	0.0123833	0.915447	0.285788	0.0123291	0.237915	0.0384956	0.352616	0.00178357	-0.422351	0.00014446	-0.0563524	0.628733
LOC_Os02g40490	LOC_Os02g40490.1	expressed protein	blue	0.0217004	0.852393	-0.363908	0.0012316	-0.0722818	0.534924	0.20149	0.0809174	0.290648	0.0108634	-0.164918	0.154543	-0.0443983	0.70333	-0.433069	9.32792e-05	-0.432866	9.40704e-05	-0.575773	5.2862e-08	0.79993	4.44488e-18	-0.0935533	0.421497
LOC_Os05g46954	LOC_Os05g46954.1	expressed protein	blue	-0.021727	0.852214	-0.423097	0.000140195	-0.291049	0.0107497	-0.0654526	0.574287	0.368778	0.00104544	-0.2521	0.0280241	-0.0400298	0.731353	-0.197943	0.0865224	-0.182533	0.114518	-0.870974	1.53312e-24	0.838615	3.28868e-21	-0.466237	2.18823e-05
LOC_Os04g41490	LOC_Os04g41490.1	DNA-directed RNA polymerase III subunit RPC1, putative, expressed	blue	0.0217511	0.852052	-0.392007	0.000461642	-0.0682328	0.558101	0.000836357	0.994279	0.170878	0.139978	-0.185743	0.108176	-0.0336955	0.772609	-0.515029	1.93399e-06	-0.0901004	0.43891	-0.54842	2.92009e-07	0.908062	1.09086e-29	-0.401277	0.0003275
LOC_Os11g05562	LOC_Os11g05562.1	40S ribosomal protein S25, putative, expressed	blue	-0.0217534	0.852037	-0.371849	0.000941557	-0.081052	0.48641	0.123585	0.287503	0.370564	0.000983826	-0.340013	0.00265476	0.0082173	0.943835	-0.368032	0.0010722	-0.29535	0.0095924	-0.536883	5.7425e-07	0.83291	1.067e-20	-0.227915	0.0476884
LOC_Os02g35110	LOC_Os02g35110.1	tubulin binding cofactor C, putative, expressed	blue	0.0217575	0.852009	-0.130188	0.262322	-0.0145994	0.900387	-0.0258702	0.824446	0.0304014	0.794323	-0.0162967	0.888877	-0.129161	0.266138	0.21286	0.0648728	0.0671809	0.564199	-0.146038	0.208105	0.0814633	0.484193	-0.261592	0.022453
LOC_Os04g53320	LOC_Os04g53320.1	expressed protein	blue	-0.0218102	0.851654	-0.203018	0.0785935	-0.105189	0.365822	-0.0425895	0.714888	0.0630596	0.588391	-0.216056	0.0608584	-0.33904	0.00273574	-0.344191	0.002331	0.181794	0.11602	-0.347516	0.00209909	0.583502	3.16893e-08	-0.36781	0.00108028
LOC_Os02g45090	LOC_Os02g45090.1	expressed protein	blue	-0.0218856	0.851147	-0.368529	0.0010543	0.0104762	0.928432	-0.0481638	0.679487	-0.0031195	0.978664	-0.0376135	0.747009	-0.134606	0.246333	-0.570764	7.31353e-08	-0.146681	0.206088	-0.446211	5.34622e-05	0.792263	1.5401e-17	-0.329854	0.00361601
LOC_Os07g31870	LOC_Os07g31870.1	expressed protein	blue	-0.0219077	0.850999	-0.424689	0.000131479	-0.29698	0.00918315	-0.0484827	0.677482	0.42471	0.000131364	-0.135077	0.244667	-0.00867565	0.940708	-0.0536322	0.645418	-0.181882	0.11584	-0.932373	1.97344e-34	0.775372	1.99746e-16	-0.50837	2.75407e-06
LOC_Os09g32532	LOC_Os09g32532.2	60S ribosomal protein L32, putative, expressed	blue	0.0219181	0.850929	-0.384503	0.000605129	-0.15757	0.174017	0.0838589	0.47139	0.36679	0.00111809	-0.251434	0.0284554	-0.0569528	0.625075	-0.349979	0.00194095	-0.230448	0.0452047	-0.658492	1.0124e-10	0.920071	7.65194e-32	-0.359243	0.00143751
LOC_Os12g39840	LOC_Os12g39840.1	expressed protein	blue	-0.0219822	0.850498	-0.321408	0.00463935	0.113046	0.3309	0.0173708	0.881603	-0.115245	0.321518	-0.100076	0.389711	-0.099025	0.394732	-0.584445	2.97447e-08	-0.211782	0.0662743	-0.191211	0.0980024	0.633909	7.90506e-10	-0.0983857	0.397806
LOC_Os03g22740	LOC_Os03g22740.1	nucleolar protein NOP5-1, putative, expressed	blue	-0.0220223	0.850228	-0.35067	0.00189853	-0.0988668	0.395492	0.0284328	0.807376	0.183222	0.113133	-0.242799	0.0345727	-0.162439	0.160925	-0.410474	0.00023066	-0.130536	0.261037	-0.514914	1.94603e-06	0.86252	1.37013e-23	-0.368342	0.001061
LOC_Os11g34650	LOC_Os11g34650.1	expressed protein	blue	0.0220506	0.850038	-0.384587	0.000603301	-0.298212	0.00888399	-0.00954888	0.934752	0.363225	0.00125998	-0.313583	0.00580873	0.0369959	0.751027	-0.17901	0.121807	-0.286854	0.0119936	-0.813984	3.93705e-19	0.808982	9.54412e-19	-0.360718	0.00136926
LOC_Os04g40650	LOC_Os04g40650.1	metalloprotease ATP23, putative, expressed	blue	0.0220545	0.850012	-0.334517	0.0031418	-0.203244	0.0782553	0.0996616	0.391685	0.367035	0.00110891	-0.2638	0.0213018	0.0132261	0.909717	-0.238371	0.0381144	-0.254879	0.0262837	-0.673681	2.57898e-11	0.826339	3.92246e-20	-0.315575	0.00548872
LOC_Os05g33090	LOC_Os05g33090.1	expressed protein	blue	0.0220678	0.849922	0.294269	0.00987235	0.10853	0.350704	0.0161976	0.889548	-0.152946	0.187158	0.0530595	0.648954	-0.00610792	0.958237	0.565155	1.04532e-07	0.175074	0.130362	0.444265	5.81395e-05	-0.699735	2.02742e-12	0.175769	0.128819
LOC_Os01g12540	LOC_Os01g12540.2	GTPase of unknown function domain containing protein, putative, expressed	blue	-0.0220743	0.849879	-0.281698	0.0136924	0.0973389	0.40287	-0.155503	0.179805	-0.156946	0.175751	-0.275081	0.0161746	0.129608	0.264471	-0.372785	0.000911814	0.287561	0.0117755	-0.13175	0.256591	0.492802	6.11672e-06	-0.556498	1.791e-07
LOC_Os11g07980	LOC_Os11g07980.1	ion channel nompc, putative, expressed	blue	0.0221017	0.849695	-0.285829	0.012316	-0.285935	0.0122822	-0.0058711	0.959855	0.3085	0.00670115	-0.208374	0.0708658	-0.0295162	0.800185	-0.203179	0.0783521	-0.182904	0.113771	-0.731344	6.27128e-14	0.697749	2.48469e-12	-0.360259	0.00139019
LOC_Os04g11890	LOC_Os04g11890.1	OsFBX121 - F-box domain containing protein, expressed	blue	-0.022183	0.849148	0.0608449	0.601582	0.126199	0.27735	-0.160885	0.16502	-0.11723	0.3132	-0.223569	0.0522124	-0.0834543	0.47354	0.378967	0.000735855	0.254914	0.0262622	0.291737	0.0105566	-0.369633	0.00101552	-0.148655	0.199983
LOC_Os08g44410	LOC_Os08g44410.1	harpin-induced protein 1 domain containing protein, expressed	blue	-0.0223091	0.848301	-0.00182661	0.987506	0.110184	0.343367	-0.088023	0.449578	-0.0992098	0.393846	0.0182601	0.87559	0.0158016	0.892232	0.2557	0.0257872	0.172198	0.136898	0.120598	0.299402	-0.263235	0.0215916	-0.0767266	0.510042
LOC_Os01g16890	LOC_Os01g16890.2	ribosomal protein L7Ae, putative, expressed	blue	0.0223415	0.848083	-0.337769	0.00284477	-0.177427	0.125193	0.0859679	0.460272	0.376687	0.000796798	-0.372843	0.000910013	-0.0698474	0.548802	-0.247168	0.0313525	-0.18534	0.108957	-0.592786	1.68356e-08	0.815157	3.18672e-19	-0.388891	0.000516951
LOC_Os09g00999	LOC_Os09g00999.1	expressed protein	blue	0.0223508	0.848021	-0.0612188	0.599346	-0.141015	0.224348	0.159343	0.169161	0.239388	0.0372755	0.123416	0.288165	-0.156677	0.176502	-0.109587	0.346003	-0.146494	0.206674	-0.263876	0.0212634	0.276622	0.0155644	0.023151	0.842648
LOC_Os12g17610	LOC_Os12g17610.1	expressed protein	blue	0.0223887	0.847766	0.305623	0.00725806	0.020119	0.863042	0.112865	0.331681	-0.236039	0.0400974	-0.0830526	0.475679	0.0681677	0.558478	0.285672	0.0123661	-0.00562485	0.961538	0.422175	0.000145485	-0.553843	2.10619e-07	0.274295	0.0164938
LOC_Os01g08000	LOC_Os01g08000.2	fibronectin type 3 and ankyrin repeat domains 1 protein, putative, expressed	blue	0.0223893	0.847762	0.290998	0.010764	0.0319833	0.783875	-0.0112221	0.923351	-0.177201	0.125685	0.149357	0.197842	0.108202	0.352172	0.298292	0.0088649	0.00537722	0.96323	0.381374	0.000676139	-0.542702	4.0957e-07	0.249911	0.0294628
LOC_Os12g37590	LOC_Os12g37590.1	prefoldin, putative, expressed	blue	-0.022409	0.84763	-0.234838	0.0411525	0.230269	0.0453767	0.179469	0.120838	-0.0495736	0.670639	-0.06176	0.596116	0.100642	0.38702	-0.460126	2.89106e-05	-0.283169	0.0131879	-0.00204497	0.986012	0.432583	9.51786e-05	0.0900758	0.439036
LOC_Os01g57910	LOC_Os01g57910.1	KH domain containing protein, putative, expressed	blue	-0.0224109	0.847617	-0.422888	0.000141377	-0.121861	0.29433	0.0416235	0.721087	0.337585	0.0028609	-0.238534	0.0379788	-0.00802554	0.945144	-0.397936	0.000371069	-0.240178	0.0366346	-0.68876	6.11247e-12	0.920426	6.53201e-32	-0.342717	0.00244092
LOC_Os08g38970	LOC_Os08g38970.1	transmembrane receptor, putative, expressed	blue	-0.0224173	0.847574	0.273738	0.0167231	-0.0695947	0.550252	0.074866	0.520384	-0.320905	0.00470767	0.177186	0.125716	-0.333844	0.00320661	0.0248558	0.831226	-0.090549	0.436625	0.273282	0.016913	-0.353065	0.00175795	0.373088	0.000902389
LOC_Os03g07110	LOC_Os03g07110.1	calmodulin-binding protein, putative, expressed	blue	-0.0224184	0.847566	-0.42565	0.000126461	-0.01127	0.923025	0.184825	0.109962	0.395048	0.000412933	-0.145292	0.210463	0.162912	0.159692	-0.460802	2.80396e-05	-0.401004	0.000330877	-0.594894	1.45433e-08	0.814526	3.57092e-19	-0.0900479	0.439178
LOC_Os07g32650	LOC_Os07g32650.1	retrotransposon protein, putative, unclassified, expressed	blue	-0.0225357	0.846779	-0.200643	0.0822286	-0.148655	0.199982	-0.0300764	0.796474	0.203415	0.0779981	-0.308991	0.00661003	0.467123	2.10062e-05	-0.0582364	0.617284	0.117618	0.311591	-0.405245	0.000281884	0.381319	0.000677445	-0.364562	0.00120496
LOC_Os03g50380	LOC_Os03g50380.1	DNA-directed RNA polymerase I subunit RPA12, putative, expressed	blue	-0.0225721	0.846534	-0.185055	0.109512	-0.0836111	0.472706	0.201911	0.0802719	0.405733	0.000276691	-0.305391	0.0073046	0.21747	0.0591479	-0.186042	0.107599	-0.0734454	0.528353	-0.330825	0.00351231	0.544363	3.71478e-07	-0.127859	0.271028
LOC_Os07g38220	LOC_Os07g38220.1	expressed protein	blue	0.0225832	0.84646	-0.161527	0.16332	0.0546764	0.638992	0.149095	0.198638	0.245821	0.0323171	-0.174207	0.132308	0.247656	0.0310089	-0.115123	0.322035	0.0813214	0.484957	-0.139834	0.228292	0.341356	0.00254654	-0.196848	0.0883143
LOC_Os06g39270	LOC_Os06g39270.1	UDP-glucoronosyl and UDP-glucosyl transferase domain containing protein, expressed	blue	0.0226269	0.846166	-0.287106	0.0119155	-0.28055	0.0140977	-0.0545048	0.640046	0.422717	0.000142356	0.0490985	0.673616	-0.0988435	0.395603	-0.241913	0.0352584	-0.193946	0.0932019	-0.736071	3.57483e-14	0.727011	1.03902e-13	-0.382661	0.000646052
LOC_Os03g22670	LOC_Os03g22670.1	triacylglycerol Lipase, putative, expressed	blue	-0.0226753	0.845841	-0.121615	0.295314	-0.0609097	0.601194	0.0656371	0.573206	-0.00384507	0.973702	0.147227	0.204386	-0.0456135	0.695603	-0.107154	0.356882	-0.282764	0.0133251	-0.293909	0.00996745	0.239949	0.036819	0.178607	0.122662
LOC_Os10g35260	LOC_Os10g35260.1	Rf1, mitochondrial precursor, putative, expressed	blue	0.0227162	0.845567	-0.38792	0.00053538	-0.312039	0.00606796	-0.0425891	0.714891	0.430698	0.000102887	-0.23038	0.0452694	-0.0752423	0.518284	-0.176817	0.12652	-0.145199	0.210758	-0.871743	1.24668e-24	0.841645	1.72752e-21	-0.488832	7.45068e-06
LOC_Os06g04190	LOC_Os06g04190.2	rad1, putative, expressed	blue	-0.0227202	0.84554	-0.22282	0.0530267	0.0343544	0.768286	0.119728	0.302925	0.164707	0.155079	-0.0803891	0.489993	-0.00321743	0.977994	-0.148596	0.200162	-0.175767	0.128824	-0.243342	0.0341585	0.413543	0.000204729	-0.12172	0.294896
LOC_Os02g45590	LOC_Os02g45590.1	PPR repeat domain containing protein, putative, expressed	blue	-0.022734	0.845447	-0.00735772	0.949702	-0.0811076	0.48611	0.19358	0.0938337	0.252248	0.0279291	-0.0353925	0.761489	0.106655	0.359139	-0.156544	0.176874	-0.278793	0.0147385	-0.130724	0.260343	0.224944	0.0507444	0.186265	0.107171
LOC_Os03g25460	LOC_Os03g25460.1	OsRCI2-4 - Putative low temperature and salt responsive protein, expressed	blue	-0.0227428	0.845388	0.0807957	0.487793	-0.132147	0.255148	0.0595123	0.609582	0.158475	0.171526	-0.291424	0.010644	0.156266	0.177653	-0.0946327	0.416136	-0.297374	0.00908648	-0.00240761	0.983532	0.174163	0.132407	0.232112	0.0436311
LOC_Os10g22330	LOC_Os10g22330.1	clathrin adaptor complex small chain domain containing protein, expressed	blue	0.0227573	0.845291	-0.373479	0.000890303	-0.235441	0.0406197	0.0117721	0.919607	0.611896	4.2918e-09	-0.11172	0.33664	0.059195	0.611493	-0.0484095	0.677942	-0.193197	0.094498	-0.791349	1.7798e-17	0.740493	2.09007e-14	-0.419462	0.000162135
LOC_Os08g41810	LOC_Os08g41810.1	ribosomal protein L22, putative, expressed	blue	-0.0227632	0.845251	-0.442796	6.1919e-05	-0.0748836	0.520286	0.0913731	0.432445	0.361731	0.0013241	-0.201191	0.0813792	0.0212253	0.855589	-0.411653	0.000220354	-0.299015	0.00869361	-0.630376	1.04654e-09	0.917624	2.23311e-31	-0.299287	0.00863
LOC_Os01g73950	LOC_Os01g73950.1	PPR repeat containing protein, expressed	blue	-0.0227869	0.845092	-0.392458	0.000454093	0.0655307	0.573829	-0.0364199	0.75478	0.0676784	0.561311	-0.150974	0.192975	-0.144912	0.211672	-0.448063	4.93376e-05	0.0935005	0.42176	-0.351701	0.0018368	0.712625	5.19661e-13	-0.422606	0.00014299
LOC_Os02g53450	LOC_Os02g53450.2	expressed protein	blue	-0.0227939	0.845045	-0.17564	0.129104	0.0206927	0.859176	0.0660615	0.570724	0.0369396	0.751393	-0.0745088	0.522382	-0.181701	0.116209	-0.167989	0.146904	-0.105563	0.36411	-0.188221	0.103468	0.381167	0.000681092	-0.0843684	0.468691
LOC_Os10g37850	LOC_Os10g37850.2	armadillo, putative, expressed	blue	-0.0228375	0.844752	0.195733	0.0901675	0.245343	0.0326658	0.14454	0.21286	0.019307	0.868518	0.0495054	0.671065	0.306284	0.00712668	0.632196	9.06118e-10	0.104075	0.370949	0.505816	3.14773e-06	-0.715962	3.60906e-13	0.258589	0.0241035
LOC_Os02g56190	LOC_Os02g56190.1	expressed protein	blue	-0.0228439	0.844709	-0.163297	0.158695	-0.195982	0.0897511	0.0243102	0.834878	0.156379	0.177336	-0.241035	0.0359495	-0.293771	0.0100038	-0.0678999	0.560027	0.150574	0.194173	-0.431588	9.91809e-05	0.485626	8.72225e-06	-0.390288	0.000491441
LOC_Os04g28234	LOC_Os04g28234.2	Rf1, mitochondrial precursor, putative, expressed	blue	0.0228624	0.844585	-0.218485	0.0579447	-0.092855	0.424986	-0.173241	0.134499	-0.0171041	0.883409	0.289277	0.0112606	-0.300584	0.00833201	-0.185654	0.108348	-0.171574	0.138347	-0.339452	0.00270119	0.472267	1.65366e-05	-0.406316	0.000270611
LOC_Os02g39590	LOC_Os02g39590.1	GDSL-like lipase/acylhydrolase, putative, expressed	blue	-0.0229049	0.8443	-0.0441321	0.705027	0.270283	0.0182082	0.0665832	0.567678	-0.0377245	0.746287	0.0710228	0.54208	0.0863592	0.458225	0.223127	0.0526918	-0.0642265	0.581494	0.210537	0.067923	-0.290327	0.0109553	0.194633	0.0920257
LOC_Os03g48850	LOC_Os03g48850.1	valyl-tRNA synthetase, putative, expressed	blue	-0.022926	0.844158	-0.356675	0.00156367	-0.128963	0.266878	-0.0224464	0.847379	0.129893	0.263414	-0.259508	0.023588	-0.197093	0.0879113	-0.345219	0.00225697	-0.0199085	0.864461	-0.578666	4.37151e-08	0.836845	4.76062e-21	-0.476748	1.33827e-05
LOC_Os12g44330	LOC_Os12g44330.1	serine/threonine-protein kinase PRP4, putative, expressed	blue	0.0229401	0.844064	0.109866	0.344772	-0.0643724	0.580634	-0.151721	0.190759	-0.474488	1.48952e-05	0.115981	0.31842	-0.20093	0.081783	-0.0164794	0.887639	0.224158	0.0515801	0.155265	0.180481	-0.203808	0.0774135	-0.0384312	0.741699
LOC_Os03g62810	LOC_Os03g62810.1	transposon protein, putative, unclassified, expressed	blue	0.0231038	0.842965	0.163808	0.157377	0.0680712	0.559036	0.185249	0.109134	-0.0227206	0.845537	-0.183184	0.11321	0.341681	0.00252094	0.132002	0.255673	-0.355718	0.00161318	0.346952	0.00213692	-0.331126	0.00348072	0.41275	0.000211157
LOC_Os09g21760	LOC_Os09g21760.1	proteasome subunit, putative, expressed	blue	0.0231074	0.84294	-0.0693849	0.551458	0.0233249	0.841481	0.136718	0.238929	0.0386196	0.740477	-0.263831	0.0212861	-0.126833	0.274924	-0.203743	0.0775105	-0.158541	0.171345	0.00898251	0.938614	0.25019	0.0292761	0.101553	0.382713
LOC_Os02g56360	LOC_Os02g56360.3	expressed protein	blue	-0.0231375	0.842739	-0.422587	0.0001431	-0.278304	0.0149209	-0.064376	0.580613	0.334984	0.00309756	-0.256686	0.025202	-0.0487495	0.675806	-0.238648	0.0378842	-0.17571	0.128949	-0.847079	5.25982e-22	0.854685	9.19267e-23	-0.45549	3.55864e-05
LOC_Os07g05580	LOC_Os07g05580.1	ribosomal protein L7Ae, putative, expressed	blue	0.0231858	0.842415	-0.312973	0.00590999	-0.187239	0.105315	0.20101	0.0816581	0.465459	2.2678e-05	-0.295596	0.00952952	-0.0298671	0.79786	-0.299514	0.00857721	-0.382493	0.000649917	-0.609189	5.23759e-09	0.835638	6.11139e-21	-0.176427	0.127372
LOC_Os12g43580	LOC_Os12g43580.1	expressed protein	blue	0.023186	0.842413	-0.02824	0.808657	-0.159285	0.16932	-0.0117858	0.919513	-0.0249896	0.830331	-0.133801	0.249195	-0.150971	0.192986	-0.147592	0.203256	-0.0926306	0.426111	-0.251052	0.028705	0.303011	0.00779845	-0.0390684	0.737569
LOC_Os07g33290	LOC_Os07g33290.1	hypothetical protein	blue	0.0232626	0.841899	-0.314744	0.00562028	-0.183503	0.112573	-0.0164924	0.887551	0.38088	0.000688032	-0.196317	0.0891937	-0.0473582	0.684563	-0.145123	0.211	-0.100826	0.386146	-0.609172	5.24419e-09	0.617093	2.91277e-09	-0.358929	0.00145243
LOC_Os07g40850	LOC_Os07g40850.1	retrotransposon protein, putative, unclassified, expressed	blue	0.023287	0.841736	-0.139163	0.230555	0.138016	0.234456	0.196526	0.0888463	0.148871	0.199322	0.00815901	0.944233	-0.100027	0.389944	-0.164741	0.154994	-0.0854963	0.462746	-0.10165	0.382257	0.271935	0.0174845	-0.0403332	0.729395
LOC_Os03g02420	LOC_Os03g02420.1	KH domain containing protein, putative, expressed	blue	0.0233399	0.841381	-0.257758	0.0245778	-0.106869	0.358169	-0.0287598	0.805204	0.345237	0.00225571	-0.319703	0.00487467	-0.171345	0.138884	-0.162589	0.160532	0.0306147	0.792912	-0.437017	7.91042e-05	0.645511	3.06706e-10	-0.490275	6.93731e-06
LOC_Os10g42090	LOC_Os10g42090.2	AGAP003819-PA, putative, expressed	blue	0.0233607	0.841241	-0.0130625	0.910828	-0.0663261	0.569178	-0.023113	0.842903	-0.0877171	0.451161	-0.178747	0.122365	-0.00160298	0.989035	-0.120614	0.299337	0.0244812	0.833733	0.0228717	0.844523	0.131093	0.25899	-0.0391562	0.737001
LOC_Os06g41640	LOC_Os06g41640.1	CC-NBS-LRR protein, putative, expressed	blue	-0.0234066	0.840934	-0.26204	0.0222151	-0.167707	0.147594	0.0477563	0.682052	0.369087	0.00103454	-0.209118	0.0698423	0.162444	0.160911	-0.287825	0.0116952	-0.241613	0.0354936	-0.586424	2.60258e-08	0.663672	6.40685e-11	-0.203928	0.0772352
LOC_Os06g07480	LOC_Os06g07480.1	CDK-activating kinase assembly factor MAT1 family protein, expressed	blue	-0.023439	0.840716	-0.135128	0.244486	-0.0181263	0.876494	0.14467	0.212445	0.276748	0.0155154	-0.161996	0.162085	0.276199	0.0157301	-0.274798	0.0162889	-0.0817079	0.482878	-0.197747	0.0868413	0.411073	0.00022537	0.0318497	0.784756
LOC_Os05g33610	LOC_Os05g33610.1	expressed protein	blue	-0.0234522	0.840628	0.280882	0.0139794	0.18092	0.117813	-0.130315	0.261852	-0.356998	0.00154728	0.49254	6.19729e-06	-0.221816	0.0541337	0.455259	3.59545e-05	0.309532	0.00651082	0.563511	1.15923e-07	-0.814032	3.90296e-19	0.147531	0.203444
LOC_Os08g09110	LOC_Os08g09110.1	NB-ARC domain containing protein, expressed	blue	0.0235095	0.840243	0.297661	0.00901676	0.162497	0.160774	-0.133901	0.248839	-0.341846	0.00250807	0.412092	0.000216635	0.122756	0.290771	0.224429	0.0512906	0.426931	0.000120049	0.564207	1.1096e-07	-0.703873	1.32006e-12	0.120319	0.300528
LOC_Os01g12280	LOC_Os01g12280.1	hAT dimerisation domain-containing protein, putative, expressed	blue	-0.0235564	0.839929	0.139084	0.230821	0.0193492	0.868234	0.0514298	0.659056	-0.0469051	0.687424	0.236253	0.0399123	-0.0735089	0.527995	0.225976	0.0496654	-0.0978616	0.400337	0.0967442	0.405764	-0.336301	0.00297563	0.308353	0.00672874
LOC_Os01g53140	LOC_Os01g53140.1	expressed protein	blue	-0.0236071	0.839589	-0.0884548	0.447349	-0.210475	0.0680053	0.0352682	0.762302	0.197316	0.0875441	-0.205825	0.0744636	-0.0719313	0.536911	-0.294666	0.00976874	-0.212997	0.064697	-0.302104	0.00799416	0.46454	2.36543e-05	-0.0490727	0.673777
LOC_Os10g38610	LOC_Os10g38610.1	glutathione S-transferase, putative, expressed	blue	0.023616	0.839529	-0.185654	0.108349	-0.0927156	0.425685	0.152905	0.187279	0.219484	0.056779	-0.130679	0.260511	-0.0485747	0.676903	-0.615355	3.3184e-09	-0.336383	0.00296818	-0.345782	0.0022173	0.658047	1.05259e-10	0.0384261	0.741732
LOC_Os03g11510	LOC_Os03g11510.1	mitochondrial carrier protein, putative, expressed	blue	-0.0237056	0.838929	-0.352466	0.00179222	-0.0497489	0.669541	0.0356065	0.76009	0.299436	0.00859524	-0.14276	0.218606	-0.0666696	0.567175	-0.395445	0.000406934	-0.109737	0.345344	-0.475017	1.45278e-05	0.824079	6.06202e-20	-0.327061	0.00392962
LOC_Os12g15400	LOC_Os12g15400.1	CXE carboxylesterase, putative, expressed	blue	-0.023711	0.838892	0.255037	0.0261876	0.101278	0.384009	0.0161945	0.889569	-0.165736	0.152481	0.1824	0.114787	0.196046	0.0896443	0.232812	0.0429836	0.134295	0.247437	0.424529	0.000132332	-0.456376	3.42092e-05	0.145346	0.210294
LOC_Os05g27870	LOC_Os05g27870.1	expressed protein	blue	-0.023714	0.838872	-0.162602	0.160499	-0.0155923	0.893651	-0.0240199	0.836822	-0.0982943	0.398247	-0.135383	0.243592	-0.0803677	0.490109	-0.549156	2.79439e-07	0.0998764	0.39066	-0.195517	0.0905307	0.579541	4.12609e-08	-0.268397	0.019066
LOC_Os04g42010	LOC_Os04g42010.1	RNA binding protein, putative, expressed	blue	0.0237249	0.838799	-0.331566	0.00343498	-0.206477	0.0735291	0.0353335	0.761875	0.381228	0.000679629	-0.223104	0.0527167	-0.109433	0.346685	-0.359364	0.0014318	-0.114067	0.326522	-0.667254	4.64464e-11	0.908842	8.0731e-30	-0.470626	1.78551e-05
LOC_Os08g08586	LOC_Os08g08586.3	expressed protein	blue	0.0237373	0.838716	-0.388128	0.00053139	-0.303019	0.00779666	-0.0146618	0.899964	0.423589	0.000137445	-0.288546	0.0114775	-0.0108452	0.925918	-0.201335	0.081156	-0.216478	0.0603438	-0.845415	7.60761e-22	0.84858	3.7563e-22	-0.414959	0.00019369
LOC_Os03g14915	LOC_Os03g14915.1	expressed protein	blue	-0.0237647	0.838532	0.0898024	0.440431	0.132463	0.254001	-0.0297913	0.798363	-0.00159571	0.989085	0.267764	0.0193615	0.0550763	0.636537	0.100113	0.389533	0.230617	0.0450427	0.248914	0.0301381	-0.395988	0.000398856	0.137053	0.23777
LOC_Os05g03140	LOC_Os05g03140.1	tetraspanin family protein, putative, expressed	blue	0.0238061	0.838255	0.281852	0.0136389	0.206372	0.0736795	-0.0362521	0.755875	-0.198013	0.0864092	0.226129	0.0495067	0.0447951	0.700804	0.424229	0.000133947	0.378102	0.000758458	0.591177	1.88126e-08	-0.786006	4.08752e-17	0.184032	0.111522
LOC_Os07g35720	LOC_Os07g35720.1	expressed protein	blue	-0.0238074	0.838246	-0.299256	0.00863716	-0.212033	0.0659452	-0.189465	0.101167	0.189579	0.100958	-0.282327	0.0134748	-0.128068	0.270237	-0.146847	0.205569	0.319628	0.0048852	-0.576258	5.1212e-08	0.62526	1.56124e-09	-0.664637	5.87752e-11
LOC_Os09g36120	LOC_Os09g36120.1	expressed protein	blue	0.023826	0.838122	0.236293	0.0398776	-0.00437781	0.97006	0.118803	0.306706	-0.0554284	0.63438	-0.0931243	0.423639	0.32762	0.00386496	0.31824	0.00508486	-0.10656	0.359571	0.266983	0.0197312	-0.474589	1.48245e-05	0.307492	0.00689191
LOC_Os02g37862	LOC_Os02g37862.1	60S ribosomal protein L6, putative, expressed	blue	0.0238568	0.837915	-0.260001	0.0233151	-0.130435	0.261409	0.123558	0.287608	0.248588	0.030362	-0.319457	0.00490947	-0.1086	0.350394	-0.351961	0.00182156	-0.338911	0.00274659	-0.439183	7.22029e-05	0.769515	4.61471e-16	-0.172262	0.136749
LOC_Os12g10930	LOC_Os12g10930.1	NL0E, putative, expressed	blue	0.0238629	0.837874	-0.33744	0.0028737	-0.256152	0.0255175	0.00381103	0.973935	0.389667	0.000502635	-0.232732	0.0430567	-0.0123338	0.915784	-0.151114	0.192559	-0.122274	0.292684	-0.754491	3.54882e-15	0.73732	3.07539e-14	-0.392598	0.000451776
LOC_Os01g42980	LOC_Os01g42980.2	ribosomal protein L22, putative, expressed	blue	-0.0238899	0.837693	-0.419744	0.000160323	-0.0944192	0.417193	0.16195	0.162205	0.469313	1.89808e-05	-0.262796	0.0218187	0.0498446	0.668943	-0.263273	0.0215721	-0.247965	0.0307932	-0.676159	2.04741e-11	0.864075	9.2594e-24	-0.320238	0.00479968
LOC_Os01g51740	LOC_Os01g51740.1	expressed protein	blue	-0.0238954	0.837657	-0.302231	0.00796644	-0.279807	0.0143656	-0.0414818	0.721998	0.148332	0.200973	-0.152917	0.187245	-0.0814294	0.484375	-0.296693	0.0092539	-0.131563	0.257272	-0.707226	9.27332e-13	0.730666	6.79095e-14	-0.370786	0.000976395
LOC_Os04g14190	LOC_Os04g14190.1	TRAF-type zinc finger family protein, expressed	blue	0.0239272	0.837443	0.25265	0.0276721	0.0221321	0.84949	0.0845077	0.467955	-0.227781	0.0478228	0.0204125	0.861063	-0.0124068	0.915288	0.176313	0.127621	-0.074905	0.520166	0.325424	0.00412442	-0.440047	6.96083e-05	0.34778	0.00208163
LOC_Os07g03130	LOC_Os07g03130.1	PDV2, putative, expressed	blue	0.0239351	0.837391	-0.363208	0.00126069	-0.172885	0.135316	-0.104274	0.370029	0.186938	0.105885	-0.110726	0.340985	-0.226029	0.0496106	-0.466135	2.19848e-05	-0.260623	0.0229747	-0.623311	1.81474e-09	0.872945	9.00051e-25	-0.391569	0.000469069
LOC_Os05g41110	LOC_Os05g41110.2	ribosomal protein L7Ae, putative, expressed	blue	-0.0239954	0.836986	-0.255062	0.0261724	-0.0449146	0.700043	0.117568	0.311797	0.122182	0.293053	-0.284324	0.0128029	-0.122181	0.293055	-0.420119	0.00015795	-0.269884	0.0183869	-0.304196	0.007549	0.714897	4.05668e-13	-0.150857	0.193327
LOC_Os07g13534	LOC_Os07g13534.1	expressed protein	blue	-0.0240126	0.836871	-0.147821	0.202547	-0.112799	0.331964	0.0514574	0.658885	0.302936	0.00781444	0.144943	0.211572	0.215045	0.0621063	-0.265517	0.0204417	-0.257868	0.0245148	-0.320328	0.00478725	0.403609	0.000299935	-0.0122406	0.916418
LOC_Os06g43760	LOC_Os06g43760.1	tRNA synthetase class I, putative, expressed	blue	-0.0240417	0.836676	-0.379671	0.000717911	0.000639921	0.995623	-0.0133605	0.908803	0.0289227	0.804122	-0.080274	0.490617	-0.240211	0.0366076	-0.484623	9.15975e-06	-0.141867	0.221533	-0.447235	5.11431e-05	0.82839	2.6281e-20	-0.367691	0.00108463
LOC_Os06g08650	LOC_Os06g08650.1	pentatricopeptide, putative, expressed	blue	-0.0240419	0.836675	0.35846	0.00147494	0.2783	0.0149227	0.0383809	0.742025	-0.396754	0.000387708	0.273958	0.0166324	0.0684558	0.556812	0.127223	0.273438	0.168474	0.145725	0.782314	7.16205e-17	-0.763196	1.10843e-15	0.431887	9.79622e-05
LOC_Os09g25410	LOC_Os09g25410.2	expressed protein	blue	0.0241171	0.836171	0.335409	0.00305767	-0.0860424	0.459882	-0.117195	0.313345	-0.159045	0.169971	0.0323145	0.781692	0.0784807	0.500387	0.532317	7.4534e-07	0.161793	0.162618	0.384158	0.000612598	-0.647838	2.52418e-10	0.149367	0.197813
LOC_Os08g42720	LOC_Os08g42720.1	solute carrier family 35 member F1, putative, expressed	blue	-0.0242158	0.83551	-0.208772	0.0703162	0.0767544	0.509887	0.0124444	0.915032	0.0822478	0.47998	-0.259843	0.0234021	-0.00653536	0.955318	0.0900672	0.439079	-0.0638569	0.583675	-0.073558	0.527719	0.259273	0.0237185	-0.1563	0.177559
LOC_Os05g27960	LOC_Os05g27960.1	hydrolase, acting on glycosyl bonds, putative, expressed	blue	-0.0242801	0.83508	-0.238617	0.0379098	-0.0101677	0.930534	-0.0567899	0.626066	-0.13369	0.249592	-0.00696383	0.952392	-0.18954	0.101028	-0.513091	2.14519e-06	-0.21285	0.0648849	-0.273689	0.0167434	0.536341	5.92421e-07	0.013468	0.908072
LOC_Os05g49070	LOC_Os05g49070.1	dehydrogenase, putative, expressed	blue	0.0243219	0.834799	-0.0386175	0.740491	0.0449323	0.699931	0.272181	0.0173789	0.357047	0.00154481	-0.292155	0.0104409	0.342155	0.00248405	0.0265346	0.820012	0.0920265	0.429147	-0.00288361	0.980277	0.123563	0.28759	-0.0978235	0.400521
LOC_Os11g41990	LOC_Os11g41990.1	armadillo/beta-catenin-like repeat family protein, expressed	blue	-0.0243391	0.834685	0.328957	0.00371422	0.11901	0.305857	-0.109304	0.347258	-0.380671	0.000693118	0.437252	7.83293e-05	-0.339225	0.00272013	0.196844	0.0883211	0.0946425	0.416088	0.541043	4.51282e-07	-0.695832	3.0188e-12	0.427344	0.000118043
LOC_Os07g42910	LOC_Os07g42910.1	cytochrome c oxidase subunit, putative, expressed	blue	-0.0243516	0.8346	-0.210071	0.0685481	-0.0760724	0.513666	-0.218316	0.058144	-0.103314	0.374475	0.133869	0.248952	-0.259446	0.0236222	-0.0573526	0.622643	-0.0698846	0.548589	-0.308109	0.00677454	0.270151	0.0182673	-0.337978	0.00282661
LOC_Os03g51380	LOC_Os03g51380.1	expressed protein	blue	-0.0243652	0.834509	-0.0451383	0.698621	0.182292	0.115007	-0.138615	0.232414	-0.151901	0.190224	0.00232678	0.984085	0.0847415	0.46672	0.153295	0.186144	-0.00936928	0.935977	0.0512361	0.660262	-0.30147	0.00813354	0.0698022	0.549061
LOC_Os04g57290	LOC_Os04g57290.1	OsFBX153 - F-box domain containing protein, expressed	blue	0.0243885	0.834354	-0.344477	0.0023102	-0.324884	0.00419061	-0.0778935	0.503609	0.405501	0.00027915	-0.180427	0.118833	-0.12269	0.291033	-0.182856	0.113868	-0.200867	0.0818806	-0.831806	1.33306e-20	0.74961	6.6734e-15	-0.428608	0.000112105
LOC_Os12g24790	LOC_Os12g24790.1	retrotransposon protein, putative, LINE subclass, expressed	blue	-0.024403	0.834256	-0.159698	0.168201	-0.0178738	0.878201	0.0152704	0.895834	-0.139313	0.230046	-0.14832	0.201009	-0.270086	0.0182965	-0.216401	0.0604378	-0.252645	0.0276755	-0.214973	0.0621958	0.245743	0.0323737	0.185378	0.108883
LOC_Os12g08210	LOC_Os12g08210.1	expressed protein	blue	-0.0244039	0.83425	-0.407057	0.000263058	-0.155594	0.179548	-0.00835601	0.942888	0.504979	3.28785e-06	-0.185289	0.109056	0.111308	0.338439	-0.148495	0.200472	-0.184981	0.109657	-0.717596	3.0132e-13	0.731653	6.04726e-14	-0.367731	0.00108316
LOC_Os10g32970	LOC_Os10g32970.1	eukaryotic translation initiation factor, putative, expressed	blue	0.0244705	0.833804	-0.12993	0.263275	-0.0317559	0.785375	0.399187	0.000354166	0.430427	0.000104041	-0.264518	0.0209386	0.317092	0.00525551	-0.157101	0.175318	-0.387329	0.000546892	-0.20783	0.071621	0.469525	1.87949e-05	0.137696	0.235554
LOC_Os11g45840	LOC_Os11g45840.1	expressed protein	blue	-0.0244879	0.833688	-0.204018	0.0771018	-0.212284	0.0656179	-0.0678102	0.560547	0.181155	0.117328	-0.148954	0.199069	-0.0265197	0.820111	-0.0898469	0.440204	-0.0685523	0.556255	-0.522534	1.28673e-06	0.486392	8.40108e-06	-0.303486	0.00769773
LOC_Os12g24250	LOC_Os12g24250.1	retrotransposon protein, putative, unclassified, expressed	blue	0.0245155	0.833503	-0.104555	0.368735	0.115513	0.32039	0.0824794	0.47874	-0.15445	0.182808	-0.172716	0.135703	-0.203655	0.0776411	-0.316117	0.00540425	0.0943609	0.417482	0.0648412	0.577876	0.259373	0.0236629	-0.0974621	0.402272
LOC_Os08g39500	LOC_Os08g39500.1	60S ribosomal protein L31, putative, expressed	blue	-0.0245493	0.833277	-0.264399	0.0209986	-0.0333636	0.774789	0.195199	0.0910666	0.338096	0.00281639	-0.311335	0.00618948	-0.00327606	0.977593	-0.375076	0.000842576	-0.283202	0.0131768	-0.392951	0.000445975	0.719646	2.39856e-13	-0.0193506	0.868224
LOC_Os01g68200	LOC_Os01g68200.1	expressed protein	blue	0.0245529	0.833253	0.374522	0.00085888	0.232837	0.04296	-0.051336	0.65964	-0.419032	0.00016493	0.353927	0.00170969	-0.0436708	0.707971	0.014513	0.900974	0.192572	0.0955894	0.772099	3.19912e-16	-0.682059	1.1712e-11	0.349328	0.00198165
LOC_Os05g07764	LOC_Os05g07764.2	carboxyl-terminal proteinase, putative, expressed	blue	-0.0245693	0.833143	0.256557	0.025278	0.00948761	0.93517	-0.0701675	0.546967	-0.0309659	0.790591	-0.212636	0.0651613	0.0475659	0.683253	0.417273	0.000176832	0.185357	0.108924	0.357948	0.00149995	-0.551214	2.46938e-07	0.194088	0.092959
LOC_Os10g01550	LOC_Os10g01550.1	transposon protein, putative, unclassified, expressed	blue	-0.0245731	0.833118	-0.256372	0.0253868	-0.067524	0.562207	-0.124024	0.285778	0.1342	0.247772	0.0764946	0.511325	-0.229864	0.0457677	-0.440893	6.71523e-05	0.0654256	0.574445	-0.369029	0.00103658	0.6364	6.4728e-10	-0.427965	0.00011509
LOC_Os01g65730	LOC_Os01g65730.1	SET domain containing protein, expressed	blue	-0.0245957	0.832967	-0.358849	0.00145625	-0.0638335	0.583813	0.171	0.139693	0.24121	0.0358103	-0.149169	0.198414	0.0425458	0.715168	-0.372157	0.00093169	-0.215209	0.0619023	-0.527444	9.80401e-07	0.731602	6.08348e-14	-0.175757	0.128846
LOC_Os10g06690	LOC_Os10g06690.1	expressed protein	blue	0.0246099	0.832872	-0.368426	0.00105797	-0.159976	0.167454	-0.0148086	0.898967	0.358538	0.0014712	-0.160673	0.165587	0.0182677	0.875538	-0.156169	0.177925	-0.130434	0.261412	-0.672641	2.83936e-11	0.749839	6.48015e-15	-0.417443	0.000175645
LOC_Os11g25720	LOC_Os11g25720.1	cytokinin-N-glucosyltransferase 1, putative, expressed	blue	0.0246449	0.832637	-0.200615	0.0822733	-0.214824	0.0623808	0.0331044	0.776493	0.2267	0.0489197	0.0316567	0.786029	-0.0800604	0.491775	-0.246546	0.0317954	-0.250295	0.029206	-0.539574	4.91554e-07	0.554885	1.9767e-07	-0.159544	0.168617
LOC_Os09g08430	LOC_Os09g08430.1	ribosomal protein L22, putative, expressed	blue	0.0246533	0.832581	-0.290118	0.0110156	-0.1281	0.270116	0.0870958	0.454386	0.187759	0.104334	-0.238714	0.0378298	-0.213438	0.0641317	-0.361795	0.0013213	-0.283509	0.0130736	-0.468056	2.01199e-05	0.796759	7.47845e-18	-0.246457	0.0318585
LOC_Os07g01940	LOC_Os07g01940.1	sister chromatid cohesion 2, putative, expressed	blue	0.0247626	0.831849	0.369405	0.00102341	0.00644073	0.955964	-0.195236	0.0910031	-0.477567	1.28706e-05	0.126927	0.274563	-0.16396	0.156988	0.260646	0.0229625	0.34436	0.00231869	0.489338	7.26677e-06	-0.632318	8.97385e-10	0.197772	0.0868014
LOC_Os08g27824	LOC_Os08g27824.1	NOL1/NOP2/sun family protein, putative, expressed	blue	-0.0247834	0.83171	-0.30937	0.00654041	-0.0258387	0.824656	-0.0292111	0.802209	0.268558	0.0189914	-0.201602	0.0807459	-0.00151783	0.989618	-0.360276	0.00138943	0.194829	0.0916936	-0.412249	0.000215313	0.721116	2.0341e-13	-0.499422	4.37765e-06
LOC_Os01g63220	LOC_Os01g63220.1	kinase, pfkB family, putative, expressed	blue	0.0247873	0.831684	-0.208854	0.0702037	-0.0709803	0.542322	0.0621834	0.593594	0.129527	0.264772	-0.157793	0.173401	0.0299746	0.797148	-0.349306	0.00198304	-0.270531	0.0180982	-0.383711	0.000622413	0.540321	4.70671e-07	0.0443104	0.703891
LOC_Os05g36270	LOC_Os05g36270.2	fructose-1,6-bisphosphatase, putative, expressed	blue	0.0248226	0.831448	0.332745	0.00331507	-0.0231486	0.842664	-0.0200688	0.86338	-0.0630117	0.588675	0.0963915	0.407486	0.0914455	0.432079	0.318815	0.00500127	0.453488	3.88927e-05	0.415678	0.000188299	-0.565169	1.04438e-07	0.00360486	0.975345
LOC_Os05g10414	LOC_Os05g10414.1	expressed protein	blue	-0.0248231	0.831444	-0.24218	0.035051	-0.199858	0.083459	-0.196671	0.088607	0.184173	0.111243	-0.266084	0.0201646	-0.167052	0.149205	-0.0357052	0.759445	0.426506	0.00012214	-0.505071	3.27218e-06	0.447515	5.0526e-05	-0.701693	1.65642e-12
LOC_Os11g20384	LOC_Os11g20384.1	SacI homology domain containing protein, expressed	blue	-0.0248852	0.831029	-0.436286	8.15696e-05	-0.289107	0.0113109	-0.0321159	0.783001	0.378695	0.000742901	-0.277039	0.0154029	-0.00173503	0.988132	-0.138452	0.23297	-0.210859	0.0674926	-0.908694	8.54889e-30	0.83286	1.07781e-20	-0.446586	5.26005e-05
LOC_Os04g34370	LOC_Os04g34370.1	serine/threonine-protein kinase receptor precursor, putative, expressed	blue	0.0249912	0.83032	0.0997994	0.391027	0.0533241	0.647319	-0.136744	0.23884	-0.203951	0.0772013	0.237686	0.0386885	0.0390621	0.73761	0.322892	0.00444284	0.132319	0.254523	0.233965	0.0419335	-0.363382	0.00125337	0.00471876	0.96773
LOC_Os05g40000	LOC_Os05g40000.1	expressed protein	blue	-0.0250186	0.830137	-0.128547	0.268437	-0.172144	0.137023	0.263416	0.0214981	0.488714	7.49428e-06	-0.287413	0.011821	0.248303	0.0305589	-0.128094	0.270139	-0.36037	0.0013851	-0.40864	0.000247554	0.389705	0.00050194	0.252727	0.027623
LOC_Os07g44190	LOC_Os07g44190.1	h/ACA ribonucleoprotein complex subunit 4, putative, expressed	blue	-0.0250501	0.829926	-0.437265	7.82852e-05	-0.169365	0.143575	0.0182818	0.875443	0.369617	0.00101607	-0.321489	0.00462835	-0.0963113	0.407878	-0.307704	0.00685139	-0.0758986	0.514631	-0.754318	3.62988e-15	0.913276	1.38369e-30	-0.483566	9.64327e-06
LOC_Os09g39350	LOC_Os09g39350.2	expressed protein	blue	-0.0250515	0.829917	-0.472646	1.62449e-05	-0.212273	0.0656326	-0.0026922	0.981586	0.352533	0.00178835	-0.262908	0.0217606	-0.153465	0.18565	-0.205391	0.0750902	-0.252258	0.0279224	-0.882157	6.59467e-26	0.891512	3.67531e-27	-0.443005	6.13656e-05
LOC_Os07g08170	LOC_Os07g08170.1	ruvB-like, putative, expressed	blue	-0.0250544	0.829897	-0.453709	3.8513e-05	-0.00462012	0.968404	-0.044969	0.699698	0.228895	0.0467142	-0.120202	0.301004	-0.0191395	0.869649	-0.496343	5.11902e-06	-0.0961388	0.408722	-0.577002	4.87746e-08	0.908763	8.32519e-30	-0.442567	6.25269e-05
LOC_Os02g16709	LOC_Os02g16709.1	peptidase, putative, expressed	blue	-0.0250929	0.82964	-0.294396	0.00983931	-0.0890227	0.444426	0.131968	0.255796	0.205667	0.074691	-0.355515	0.00162389	-0.0381692	0.743399	-0.26326	0.0215785	-0.102841	0.376677	-0.505489	3.20193e-06	0.684855	8.94737e-12	-0.224967	0.0507208
LOC_Os07g42450	LOC_Os07g42450.1	ribosomal protein S2, putative, expressed	blue	0.0251323	0.829377	-0.336771	0.0029332	-0.151822	0.19046	0.0891362	0.443844	0.284037	0.0128978	-0.253802	0.026947	-0.0440819	0.705347	-0.320898	0.0047086	-0.288507	0.0114892	-0.574666	5.68214e-08	0.853953	1.09201e-22	-0.313121	0.00588528
LOC_Os11g33330	LOC_Os11g33330.1	peptidase, M24 family protein, putative, expressed	blue	-0.0251763	0.829082	-0.439374	7.16215e-05	-0.198725	0.0852608	-0.0155582	0.893883	0.377868	0.000764671	-0.2112	0.0670402	0.0300834	0.796428	-0.140606	0.22571	-0.14284	0.218347	-0.79456	1.06723e-17	0.792431	1.49948e-17	-0.455942	3.48784e-05
LOC_Os02g42880	LOC_Os02g42880.1	remorin C-terminal domain containing protein, putative, expressed	blue	0.0252386	0.828666	0.339171	0.00272472	0.0380001	0.744497	0.0913488	0.432568	-0.0285722	0.80645	0.268338	0.0190932	0.156228	0.177759	0.557256	1.70949e-07	-0.0427834	0.713646	0.425891	0.000125233	-0.712893	5.04775e-13	0.391554	0.00046932
LOC_Os04g45940	LOC_Os04g45940.1	transcription factor like protein, putative, expressed	blue	-0.0252928	0.828303	0.288595	0.0114631	-0.0325616	0.780064	0.112052	0.335198	-0.149605	0.19709	-0.14531	0.210408	-0.208643	0.0704945	0.308845	0.00663694	0.0897233	0.440836	0.361801	0.00132104	-0.470877	1.76476e-05	0.289152	0.0112976
LOC_Os02g44104	LOC_Os02g44104.1	F-box family protein, putative, expressed	blue	0.025308	0.828202	0.428782	0.00011131	-0.198999	0.0848223	-0.173034	0.134973	-0.331733	0.00341777	0.149897	0.19621	-0.241687	0.035435	0.134002	0.248478	0.373451	0.000891166	0.424772	0.00013104	-0.529737	8.62235e-07	0.0593149	0.610771
LOC_Os09g14880	LOC_Os09g14880.1	transposon protein, putative, Pong sub-class, expressed	blue	0.0253281	0.828067	-0.0434164	0.709597	-0.128903	0.2671	0.0930987	0.423767	0.0960381	0.409216	-0.00474778	0.967532	-0.314887	0.00559741	-0.151065	0.192706	-0.171596	0.138296	-0.249954	0.029434	0.282722	0.0133393	-0.0934389	0.422067
LOC_Os10g36470	LOC_Os10g36470.2	peptidase, M24 family protein, putative, expressed	blue	-0.0253478	0.827936	-0.0340717	0.77014	0.117535	0.311931	0.0193736	0.868069	-0.236778	0.0394599	0.0671211	0.564547	-0.358975	0.00145024	-0.18159	0.116436	0.150916	0.193149	0.101692	0.38206	0.153018	0.186949	-0.148831	0.199446
LOC_Os09g38100	LOC_Os09g38100.1	phosphate carrier protein, mitochondrial precursor, putative, expressed	blue	-0.0253548	0.827889	-0.143832	0.215132	-0.160391	0.166339	0.137963	0.234638	0.330183	0.00358057	-0.159802	0.167921	0.0907848	0.435426	-0.176442	0.127337	-0.357156	0.00153932	-0.29776	0.00899277	0.445247	5.5734e-05	0.0306384	0.792755
LOC_Os03g01216	LOC_Os03g01216.1	phosphatidylserine decarboxylase, putative, expressed	blue	0.0253634	0.827832	-0.263688	0.021359	0.0246315	0.832727	-0.0258015	0.824905	-0.0611081	0.600007	-0.113384	0.32945	-0.128823	0.267399	-0.556709	1.768e-07	-0.110482	0.342057	-0.254084	0.0267721	0.634296	7.66439e-10	-0.245371	0.0326451
LOC_Os01g01312	LOC_Os01g01312.1	retrotransposon protein, putative, Ty1-copia subclass, expressed	blue	0.0255479	0.826598	0.26322	0.0215995	0.074873	0.520345	-0.0188544	0.871575	-0.328155	0.00380393	0.201021	0.0816419	-0.433995	8.9759e-05	0.145324	0.210362	-0.00481404	0.967079	0.343588	0.00237544	-0.415037	0.000193104	0.361199	0.00134764
LOC_Os05g37190	LOC_Os05g37190.1	ZOS5-08 - C2H2 zinc finger protein, expressed	blue	0.0255999	0.826252	-0.183178	0.113222	0.0393902	0.735487	-0.0761213	0.513395	0.140645	0.225577	-0.129046	0.266565	-0.09301	0.42421	-0.00796788	0.945537	-0.0566402	0.626978	-0.0845088	0.467949	0.333533	0.00323692	-0.291982	0.0104887
LOC_Os08g42730	LOC_Os08g42730.1	radical SAM enzyme, putative, expressed	blue	-0.0256452	0.825949	-0.409571	0.000238842	0.00152288	0.989583	-0.0225746	0.846518	0.162286	0.161324	-0.222236	0.0536688	-0.0875538	0.452007	-0.476933	1.32654e-05	-0.134297	0.247426	-0.520762	1.41793e-06	0.796583	7.69552e-18	-0.326114	0.00404129
LOC_Os12g02950	LOC_Os12g02950.1	EMB2748, putative, expressed	blue	0.0256497	0.825918	-0.310553	0.00632704	-0.165874	0.152135	0.0265911	0.819635	0.155664	0.17935	-0.165677	0.152629	-0.163736	0.157562	-0.423541	0.000137711	-0.253591	0.0270789	-0.577043	4.86424e-08	0.809382	8.90063e-19	-0.266857	0.0197915
LOC_Os03g05430	LOC_Os03g05430.2	peptidase, putative, expressed	blue	0.0256549	0.825884	-0.107924	0.353418	0.03778	0.745926	-0.0691377	0.55288	0.0271975	0.815594	-0.171973	0.137418	0.0599762	0.606791	-0.398896	0.000358029	0.0930903	0.423809	-0.108974	0.348727	0.407713	0.000256522	-0.119971	0.301939
LOC_Os01g73470	LOC_Os01g73470.1	growth inhibition and differentiation-related protein 88, putative, expressed	blue	0.0256688	0.825791	0.00435651	0.970206	-0.148745	0.199706	0.270283	0.0182085	0.445557	5.49941e-05	-0.116436	0.316512	0.00785836	0.946285	-0.116955	0.314344	-0.217973	0.0585494	-0.223228	0.0525818	0.265091	0.0206526	0.145933	0.208436
LOC_Os02g08380	LOC_Os02g08380.1	CR084 protein, putative, expressed	blue	0.0257473	0.825266	-0.372122	0.000932808	-0.271053	0.0178678	0.0798615	0.492855	0.500017	4.24649e-06	-0.314341	0.00568508	-0.011339	0.922555	0.0294746	0.800461	-0.152892	0.187316	-0.822634	7.98088e-20	0.768448	5.36128e-16	-0.408393	0.000249915
LOC_Os08g44450	LOC_Os08g44450.2	L1P family of ribosomal proteins domain containing protein, expressed	blue	0.025766	0.825142	-0.158274	0.172077	-0.119053	0.305679	0.214209	0.0631533	0.194651	0.0919965	-0.320104	0.00481839	-0.0821983	0.480245	-0.439029	7.26737e-05	-0.332472	0.00334245	-0.281559	0.0137412	0.66224	7.27768e-11	-0.000848565	0.994195
LOC_Os06g49860	LOC_Os06g49860.1	methyltransferase, putative, expressed	blue	0.0258032	0.824893	0.0437914	0.707201	0.149967	0.195996	0.0883177	0.448056	-0.00921333	0.93704	0.15823	0.172199	0.186204	0.107288	0.0172322	0.882542	-0.0408532	0.726043	0.214356	0.0629684	-0.23812	0.0383235	0.226386	0.0492417
LOC_Os03g19020	LOC_Os03g19020.3	PHD-finger family protein, expressed	blue	0.0258412	0.824639	0.363279	0.0012577	0.0164248	0.888009	-0.0764354	0.511653	-0.264383	0.0210064	0.0978543	0.400372	-0.132337	0.254459	0.43132	0.000100281	0.269302	0.0186502	0.470914	1.76167e-05	-0.614403	3.56298e-09	0.164824	0.154781
LOC_Os03g62820	LOC_Os03g62820.1	expressed protein	blue	0.0258686	0.824457	-0.0520197	0.655392	-0.102542	0.378074	-0.0703891	0.545699	-0.00341985	0.97661	-0.077308	0.506831	-0.142627	0.219042	-0.150601	0.194093	0.0772778	0.506997	-0.138112	0.234129	0.208783	0.0703012	-0.167807	0.147349
LOC_Os06g01980	LOC_Os06g01980.1	AAA family ATPase, putative, expressed	blue	0.0258815	0.82437	-0.381855	0.000664759	-0.164932	0.154509	-0.0842866	0.469124	0.196428	0.0890093	-0.159097	0.169831	-0.0720433	0.536276	-0.488345	7.632e-06	-0.211552	0.0665759	-0.657158	1.1374e-10	0.912911	1.60548e-30	-0.381465	0.000673972
LOC_Os05g49390	LOC_Os05g49390.1	expressed protein	blue	-0.0259701	0.823779	-0.250464	0.0290932	0.111168	0.339048	0.174528	0.131584	0.096509	0.406912	0.0285666	0.806487	0.145108	0.211047	-0.236307	0.0398655	-0.146798	0.205723	-0.242423	0.0348625	0.299886	0.00849123	0.0167962	0.885493
LOC_Os03g14254	LOC_Os03g14254.1	expressed protein	blue	-0.0260064	0.823537	-0.312882	0.00592514	-0.211492	0.0666546	-0.025678	0.82573	0.437096	7.88445e-05	-0.178255	0.123414	-0.0427742	0.713705	-0.216621	0.0601699	-0.201779	0.0804733	-0.692822	4.08584e-12	0.689843	5.49343e-12	-0.315998	0.00542269
LOC_Os07g01620	LOC_Os07g01620.1	dirigent, putative, expressed	blue	-0.026012	0.823499	0.201284	0.081235	0.0814695	0.484159	0.0602886	0.604916	0.0996354	0.39181	0.0863866	0.458082	0.53772	5.4721e-07	0.437593	7.72108e-05	-0.127591	0.27204	0.269135	0.0187262	-0.575361	5.43049e-08	0.445275	5.56653e-05
LOC_Os12g31470	LOC_Os12g31470.1	retrotransposon protein, putative, unclassified, expressed	blue	-0.0260418	0.8233	-0.365115	0.00118287	-0.309257	0.00656095	-0.0706664	0.544113	0.312374	0.00601094	-0.322999	0.00442893	-0.0318471	0.784773	-0.211434	0.066732	-0.156336	0.177457	-0.798174	5.93621e-18	0.806025	1.59176e-18	-0.425277	0.000128385
LOC_Os12g01850	LOC_Os12g01850.1	pentatricopeptide, putative, expressed	blue	0.0260527	0.823228	-0.00114706	0.992154	0.0857647	0.461337	0.206686	0.0732316	0.104597	0.36854	0.223606	0.0521728	-0.1538	0.184679	-0.112776	0.332063	-0.0590596	0.61231	0.0631209	0.588028	-0.034988	0.764135	0.0429738	0.712427
LOC_Os03g48820	LOC_Os03g48820.1	expressed protein	blue	-0.0260956	0.822941	-0.270037	0.0183185	-0.00367495	0.974866	-0.0781429	0.502239	0.307024	0.0069819	-0.250797	0.0288731	0.226835	0.0487811	-0.117657	0.311429	0.0918161	0.430207	-0.392386	0.000455287	0.506919	2.97175e-06	-0.371745	0.000944923
LOC_Os11g29920	LOC_Os11g29920.1	NB-ARC domain containing protein, expressed	blue	-0.0261562	0.822537	0.144551	0.212824	0.321464	0.00463175	0.0114197	0.922006	-0.391638	0.000467889	0.302149	0.00798444	-0.141729	0.221987	0.143291	0.216881	0.260628	0.0229721	0.538523	5.22429e-07	-0.529932	8.52839e-07	0.166061	0.151666
LOC_Os05g46280	LOC_Os05g46280.1	expressed protein	blue	0.0262186	0.82212	-0.247888	0.0308466	0.0842633	0.469247	0.236857	0.0393922	0.399078	0.000355611	-0.070958	0.542449	0.148048	0.201845	-0.370276	0.000993546	-0.230014	0.0456219	-0.355441	0.00162781	0.570273	7.54786e-08	0.0166935	0.886188
LOC_Os06g41790	LOC_Os06g41790.1	RNA recognition motif containing protein, putative, expressed	blue	0.026236	0.822004	0.181982	0.115636	-0.0425848	0.714919	-0.128784	0.267546	-0.0832875	0.474427	0.181355	0.116917	0.0735757	0.527619	0.109554	0.34615	0.371123	0.000965219	0.206998	0.07279	-0.24845	0.0304572	-0.204369	0.076584
LOC_Os04g39629	LOC_Os04g39629.1	RNA recognition motif containing protein, putative, expressed	blue	0.0262369	0.821998	-0.108218	0.352101	-0.194948	0.0914915	-0.17595	0.128419	-0.167554	0.147968	-0.0155026	0.894259	-0.210915	0.0674181	-0.535715	6.14092e-07	0.00260963	0.98215	-0.365838	0.00115449	0.463596	2.46969e-05	-0.279183	0.0145941
LOC_Os01g52390	LOC_Os01g52390.1	plasminogen activator inhibitor 1 RNA-binding protein, putative, expressed	blue	0.0262424	0.821961	-0.23682	0.0394242	-0.121572	0.295487	0.0274555	0.813875	0.0936213	0.421158	-0.220127	0.0560399	-0.233974	0.0419249	-0.398026	0.000369822	-0.0817681	0.482554	-0.378306	0.000753065	0.735694	3.74049e-14	-0.349936	0.00194361
LOC_Os03g59530	LOC_Os03g59530.1	protein Kinase-associated protein phosphatase, putative, expressed	blue	0.0262479	0.821924	-0.042611	0.714751	-0.151197	0.192313	0.110855	0.340421	0.133189	0.251387	-0.0291475	0.802631	-0.0331304	0.776322	-0.212625	0.065176	-0.0484755	0.677527	-0.319923	0.00484368	0.36397	0.00122906	-0.0645532	0.57957
LOC_Os07g41190	LOC_Os07g41190.1	WD domain, G-beta repeat domain containing protein, expressed	blue	-0.0262602	0.821843	-0.362379	0.00129594	-0.0628148	0.589843	-0.016291	0.888915	0.208053	0.071311	-0.240984	0.0359893	-0.154159	0.183644	-0.424362	0.000133227	-0.148352	0.200913	-0.507344	2.90627e-06	0.834738	7.35391e-21	-0.328267	0.00379135
LOC_Os04g20210	LOC_Os04g20210.2	expressed protein	blue	-0.0263883	0.820988	-0.307394	0.00691067	-0.170767	0.140241	0.0787362	0.498989	0.285975	0.0122697	-0.113079	0.33076	0.138346	0.233329	-0.177472	0.125098	-0.38045	0.000698532	-0.527917	9.54867e-07	0.611194	4.52016e-09	-0.0941231	0.418662
LOC_Os05g28120	LOC_Os05g28120.1	transposon protein, putative, unclassified, expressed	blue	-0.0264237	0.820752	-0.376524	0.000801314	-0.287975	0.0116495	-0.0695749	0.550366	0.328002	0.00382127	-0.243021	0.0344029	-0.036984	0.751104	-0.184155	0.111279	-0.19061	0.0990827	-0.813199	4.53237e-19	0.751651	5.13368e-15	-0.404409	0.000290983
LOC_Os03g25620	LOC_Os03g25620.1	LTV1, putative, expressed	blue	-0.0264404	0.82064	-0.38925	0.000510282	-0.0578223	0.619793	-0.023766	0.838524	0.0845896	0.467522	-0.154959	0.181352	-0.160014	0.167352	-0.48873	7.48833e-06	-0.0292705	0.801815	-0.552268	2.31712e-07	0.857553	4.64089e-23	-0.479037	1.19981e-05
LOC_Os06g03780	LOC_Os06g03780.1	NUC153 domain containing protein, expressed	blue	0.0265215	0.820099	-0.34092	0.00258122	-0.150112	0.195561	-0.0797542	0.493438	0.232044	0.0436948	-0.233509	0.0423461	-0.128679	0.267939	-0.334272	0.00316529	-0.0364172	0.754797	-0.600721	9.64899e-09	0.844825	8.66157e-22	-0.491986	6.37105e-06
LOC_Os03g55620	LOC_Os03g55620.3	CAMK_CAMK_like_Aur_like.2 - CAMK includes calcium/calmodulin depedent protein kinases, expressed	blue	0.0265318	0.820031	-0.0180653	0.876906	0.0457047	0.695024	0.0773821	0.506422	0.0178904	0.878089	0.302381	0.00793394	-0.0596382	0.608824	-0.104854	0.367359	-0.0252262	0.828749	-0.0577832	0.62003	0.134987	0.244986	0.0495975	0.670489
LOC_Os08g05880	LOC_Os08g05880.1	Brix domain containing protein, putative, expressed	blue	0.0266659	0.819137	-0.308621	0.00667861	-0.089088	0.444091	-0.0136012	0.907167	0.149402	0.197705	-0.167874	0.147186	-0.0888138	0.4455	-0.474401	1.49566e-05	-0.0137645	0.906057	-0.495165	5.43257e-06	0.791075	1.85841e-17	-0.437204	7.84874e-05
LOC_Os08g03590	LOC_Os08g03590.1	expressed protein	blue	0.0266696	0.819112	-0.161214	0.164146	-0.117633	0.311527	0.146422	0.2069	0.374604	0.000856449	-0.198755	0.085213	0.0232917	0.841704	-0.175821	0.128704	-0.0162112	0.889456	-0.332924	0.00329716	0.534301	6.65795e-07	-0.254787	0.02634
LOC_Os03g42650	LOC_Os03g42650.1	vegetative storage protein, putative, expressed	blue	-0.0267068	0.818864	-0.174074	0.132607	-0.0412982	0.723179	-0.336481	0.00295932	-0.317365	0.00521441	0.155367	0.180192	-0.293934	0.0099606	-0.337061	0.00290727	0.257173	0.0249169	-0.171076	0.139514	0.395333	0.000408615	-0.489641	7.15869e-06
LOC_Os04g28210	LOC_Os04g28210.1	verticillium wilt disease resistance protein, putative, expressed	blue	-0.0267789	0.818383	-0.423895	0.000135761	-0.178164	0.123608	-0.127164	0.273661	0.199539	0.0839635	0.0842774	0.469173	-0.167535	0.148015	-0.243153	0.0343021	-0.096716	0.405901	-0.735316	3.91369e-14	0.803205	2.57138e-18	-0.565949	9.94169e-08
LOC_Os06g17890	LOC_Os06g17890.1	expressed protein	blue	0.0267808	0.81837	-0.320161	0.00481042	-0.124003	0.285864	0.0465786	0.689488	0.524815	1.13466e-06	-0.199759	0.0836161	0.00333244	0.977207	-0.0141822	0.90322	-0.108354	0.351492	-0.569867	7.74687e-08	0.565935	9.9503e-08	-0.316446	0.00535371
LOC_Os05g48500	LOC_Os05g48500.3	expressed protein	blue	-0.026818	0.818123	-0.320272	0.004795	-0.155106	0.180935	-0.208992	0.0700142	0.00671606	0.954084	-0.135693	0.242501	-0.191269	0.0978977	-0.236642	0.0395767	-0.126822	0.274964	-0.545617	3.44968e-07	0.535149	6.34324e-07	-0.394646	0.000419085
LOC_Os08g03450	LOC_Os08g03450.1	ribosomal protein L37, putative, expressed	blue	-0.0268302	0.818041	-0.0843394	0.468844	0.0890631	0.444219	0.275752	0.0159066	0.170202	0.141578	-0.343932	0.00234998	0.0593743	0.610412	-0.300588	0.00833099	-0.253958	0.0268502	0.0520736	0.655058	0.365669	0.00116106	0.178549	0.122785
LOC_Os01g57350	LOC_Os01g57350.2	diacylglycerol kinase, putative, expressed	blue	-0.0268666	0.817798	0.119897	0.302238	-0.129238	0.265851	0.213853	0.0636027	0.386196	0.000569596	-0.117376	0.312592	0.687725	6.76607e-12	0.357994	0.00149769	-0.2204	0.0557276	-0.0243125	0.834863	-0.235588	0.0404908	0.348763	0.00201767
LOC_Os10g34680	LOC_Os10g34680.1	vacuolar protein sorting-associated protein 52, putative, expressed	blue	-0.0269116	0.817499	0.174734	0.131122	0.189247	0.101566	0.130961	0.259476	-0.116694	0.315431	0.0179334	0.877798	0.169131	0.144136	0.0605029	0.603631	-0.257346	0.0248159	0.340071	0.00265002	-0.4341	8.93679e-05	0.582974	3.28312e-08
LOC_Os01g48770	LOC_Os01g48770.2	60S ribosomal protein L37a, putative, expressed	blue	0.0269472	0.817261	-0.229143	0.0464709	-0.138285	0.233537	0.217122	0.0595647	0.37442	0.000861895	-0.317744	0.00515804	-0.0336617	0.772831	-0.395604	0.000404543	-0.352207	0.0018072	-0.412787	0.000210856	0.762368	1.24087e-15	-0.076852	0.509348
LOC_Os03g06350	LOC_Os03g06350.1	DUF623 domain containing protein, expressed	blue	-0.0269682	0.817121	0.145516	0.209754	0.303499	0.00769481	-0.146306	0.207262	-0.216195	0.0606887	0.200229	0.0828766	0.149483	0.19746	0.265337	0.0205307	0.170426	0.141045	0.466921	2.12033e-05	-0.555769	1.8727e-07	0.202926	0.0787321
LOC_Os07g03900	LOC_Os07g03900.1	lectin-like receptor kinase, putative, expressed	blue	-0.026973	0.81709	-0.267666	0.0194072	0.0117463	0.919782	-0.0716955	0.53825	0.0344912	0.767389	-0.208852	0.0702062	-0.168276	0.146206	-0.230093	0.045546	-0.150559	0.194217	-0.272788	0.0171209	0.440011	6.97144e-05	-0.209742	0.0689925
LOC_Os06g12170	LOC_Os06g12170.4	expressed protein	blue	-0.0269956	0.816939	-0.433983	8.98051e-05	-0.270401	0.0181557	-0.0762903	0.512457	0.31613	0.00540236	-0.250567	0.0290248	-0.0538249	0.64423	-0.234881	0.0411144	-0.187944	0.103986	-0.849016	3.40411e-22	0.852421	1.56077e-22	-0.471983	1.6758e-05
LOC_Os06g44880	LOC_Os06g44880.1	type II intron maturase protein, putative, expressed	blue	-0.0270712	0.816435	-0.40801	0.00025362	-0.0733813	0.528714	0.00131058	0.991035	0.17521	0.130059	-0.315281	0.00553488	0.00803861	0.945054	-0.377739	0.00076813	-0.203906	0.077268	-0.567298	9.12674e-08	0.80226	3.01439e-18	-0.341017	0.00257348
LOC_Os08g03640	LOC_Os08g03640.1	60S acidic ribosomal protein P0, putative, expressed	blue	-0.0270919	0.816297	-0.386099	0.000571581	-0.0594079	0.61021	0.0839266	0.471031	0.191294	0.0978535	-0.297373	0.00908664	-0.0823246	0.479569	-0.391767	0.000465692	-0.270083	0.0182975	-0.500195	4.20804e-06	0.843812	1.08102e-21	-0.270923	0.0179248
LOC_Os07g39114	LOC_Os07g39114.1	expressed protein	blue	0.0271623	0.815829	-0.380763	0.000690861	-0.323796	0.00432666	-0.0519782	0.65565	0.396156	0.000396374	-0.250852	0.0288367	-0.0485471	0.677077	-0.191678	0.0971686	-0.188819	0.102356	-0.87028	1.84571e-24	0.829295	2.19903e-20	-0.458114	3.16504e-05
LOC_Os06g17900	LOC_Os06g17900.1	disease resistance protein RPM1, putative, expressed	blue	0.0272048	0.815545	-0.196066	0.0896116	-0.103125	0.375354	-0.0563511	0.62874	0.345772	0.002218	-0.216469	0.0603548	0.0236795	0.839104	-0.0223333	0.848138	0.108411	0.351237	-0.331401	0.00345206	0.404963	0.000284923	-0.377057	0.000786589
LOC_Os01g04690	LOC_Os01g04690.1	expressed protein	blue	-0.0273078	0.814859	-0.107501	0.355316	0.161629	0.16305	0.031861	0.784681	0.106665	0.359095	0.102331	0.379059	0.368095	0.00106989	-0.0394087	0.735367	-0.056985	0.624878	0.00668679	0.954283	-0.0146839	0.899814	0.0508188	0.66286
LOC_Os01g13300	LOC_Os01g13300.1	B3 DNA binding domain containing protein, expressed	blue	0.0273231	0.814757	-0.373319	0.000895232	-0.329542	0.00364983	-0.0187268	0.872436	0.408919	0.000244911	-0.285079	0.0125568	-0.0306681	0.792559	-0.196574	0.088766	-0.1458	0.208858	-0.880686	1.01563e-25	0.861518	1.75881e-23	-0.486038	8.54796e-06
LOC_Os02g49800	LOC_Os02g49800.1	eukaryotic aspartyl protease domain containing protein, expressed	blue	0.0273274	0.814729	-0.331132	0.00348003	0.0280835	0.809698	-0.0104995	0.928273	0.07179	0.537713	-0.146783	0.205768	-0.193957	0.0931838	-0.433771	9.05991e-05	-0.258873	0.023943	-0.418389	0.000169194	0.677074	1.87903e-11	-0.108119	0.352544
LOC_Os01g01640	LOC_Os01g01640.1	Rer1 protein, putative, expressed	blue	0.0273907	0.814307	-0.0373976	0.748412	0.262557	0.0219434	0.0404904	0.728381	-0.0628149	0.589842	0.0666879	0.567069	-0.00540937	0.96301	-0.0110267	0.924681	-0.130564	0.260935	0.194165	0.0928262	-0.124668	0.283268	0.11591	0.318715
LOC_Os03g03400	LOC_Os03g03400.2	diacylglycerol kinase, putative, expressed	blue	-0.0274579	0.813859	-0.371235	0.000961555	-0.293882	0.00997453	0.0127891	0.912687	0.434646	8.73582e-05	-0.265479	0.0204603	0.0184824	0.874087	-0.185335	0.108966	-0.304813	0.0074221	-0.842326	1.49196e-21	0.786732	3.65635e-17	-0.306601	0.00706425
LOC_Os11g06400	LOC_Os11g06400.1	retrotransposon protein, putative, unclassified, expressed	blue	0.0275239	0.81342	-0.147005	0.205078	0.0245972	0.832956	0.101931	0.380939	0.027618	0.812794	-0.267978	0.019261	0.146317	0.207229	0.0523018	0.653643	0.124598	0.283539	-0.118706	0.307104	0.145337	0.210321	-0.227263	0.0483459
LOC_Os12g36400	LOC_Os12g36400.1	transposon protein, putative, Pong sub-class, expressed	blue	0.0275576	0.813196	-0.395573	0.000405014	-0.316103	0.00540652	-0.0485755	0.676899	0.373929	0.000876619	-0.263507	0.0214519	-0.028025	0.810087	-0.144735	0.212235	-0.189845	0.10047	-0.879863	1.28984e-25	0.805778	1.66039e-18	-0.476728	1.33957e-05
LOC_Os03g49750	LOC_Os03g49750.1	protein kinase family protein, putative, expressed	blue	-0.0275784	0.813058	-0.141042	0.224258	0.0537236	0.644854	-0.0690732	0.553251	-0.0514485	0.65894	0.3379	0.00283341	-0.245994	0.0321919	-0.109681	0.345588	0.142941	0.218019	-0.0838583	0.471394	0.144851	0.211865	-0.204676	0.0761325
LOC_Os07g35870	LOC_Os07g35870.2	basic helix-loop-helix DND-binding domain containing protein, expressed	blue	-0.0276423	0.812633	0.23503	0.0409825	0.129279	0.265698	-0.134332	0.247305	-0.449342	4.66629e-05	0.263401	0.0215059	-0.264054	0.0211728	0.0826342	0.477912	0.3252	0.00415173	0.461473	2.72014e-05	-0.505691	3.1683e-06	0.0146423	0.900096
LOC_Os05g47490	LOC_Os05g47490.1	MDR-like ABC transporter, putative, expressed	blue	-0.027667	0.812468	0.325385	0.00412918	0.341813	0.00251063	0.0629523	0.589027	-0.498211	4.65632e-06	0.281087	0.0139071	-0.0179722	0.877536	-0.0620939	0.594127	0.137081	0.237674	0.829866	1.96361e-20	-0.680049	1.41876e-11	0.470921	1.76115e-05
LOC_Os05g05440	LOC_Os05g05440.1	expressed protein	blue	-0.0276912	0.812307	-0.206842	0.0730105	-0.0872417	0.453627	0.0965124	0.406895	0.332763	0.00331324	0.115022	0.322465	0.140481	0.226127	-0.0499183	0.668482	-0.144805	0.212012	-0.480481	1.11944e-05	0.370655	0.000980796	-0.0510561	0.661382
LOC_Os10g10980	LOC_Os10g10980.1	OsFBX379 - F-box domain containing protein, expressed	blue	-0.0277037	0.812224	0.0974716	0.402226	-0.0276541	0.812554	-0.00886287	0.939431	-0.0727948	0.532022	0.0785192	0.500177	-0.552421	2.29588e-07	0.228393	0.0472111	0.219617	0.0566254	0.0112334	0.923274	-0.216774	0.0599847	-0.0848139	0.466338
LOC_Os07g32350	LOC_Os07g32350.1	WD domain, G-beta repeat domain containing protein, expressed	blue	0.0277129	0.812162	-0.348487	0.00203546	-0.182795	0.11399	0.0288991	0.804279	0.260725	0.0229191	-0.215406	0.0616579	-0.0751948	0.518549	-0.431567	9.92662e-05	-0.165222	0.153776	-0.631472	9.59659e-10	0.92761	2.24545e-33	-0.413458	0.000205406
LOC_Os03g04590	LOC_Os03g04590.1	ribosomal protein, putative, expressed	blue	-0.0278068	0.811538	-0.301856	0.00804849	0.0278623	0.811169	0.154726	0.182018	0.281611	0.0137228	-0.248147	0.0306665	-0.0770787	0.508096	-0.459715	2.94515e-05	-0.285623	0.0123816	-0.331214	0.0034715	0.748001	8.19172e-15	-0.085987	0.460172
LOC_Os03g42600	LOC_Os03g42600.1	expressed protein	blue	0.027826	0.81141	-0.367851	0.00107878	-0.128432	0.268867	0.015821	0.8921	0.264703	0.0208459	-0.245492	0.0325571	-0.0871294	0.454211	-0.284616	0.0127071	-0.17351	0.133887	-0.643272	3.69338e-10	0.729367	7.90545e-14	-0.325841	0.004074
LOC_Os03g50430	LOC_Os03g50430.1	zinc finger family protein, putative, expressed	blue	0.0278335	0.811361	-0.0186879	0.872699	0.0154728	0.894461	0.197287	0.0875916	0.128934	0.266983	-0.128952	0.266916	0.172608	0.135951	-0.0513472	0.65957	-0.0149308	0.898138	-0.04344	0.709446	0.0851166	0.464742	0.103408	0.374039
LOC_Os01g45390	LOC_Os01g45390.2	HD domain containing protein 2, putative, expressed	blue	-0.0279065	0.810875	0.208681	0.0704409	0.185795	0.108076	0.05675	0.626309	-0.00116823	0.992009	-0.073553	0.527747	0.32481	0.00419978	0.316586	0.0053323	-0.054756	0.638503	0.43488	8.6508e-05	-0.561865	1.28496e-07	0.454088	3.78727e-05
LOC_Os05g06290	LOC_Os05g06290.1	expressed protein	blue	-0.0279581	0.810532	-0.180533	0.118614	-0.184771	0.110067	0.0145654	0.900618	0.310366	0.00636036	-0.115526	0.320335	0.0318074	0.785035	0.0409027	0.725725	-0.0465764	0.689502	-0.496747	5.01539e-06	0.362045	0.0013104	-0.240414	0.0364442
LOC_Os05g05840	LOC_Os05g05840.1	tRNA synthetase class II core domain containing protein, expressed	blue	0.0280507	0.809915	-0.323742	0.00433363	-0.228448	0.0471565	-0.0829624	0.47616	0.236722	0.0395085	-0.189872	0.100421	-0.171776	0.137876	-0.272224	0.0173606	-0.195236	0.0910035	-0.672332	2.92143e-11	0.775013	2.1043e-16	-0.438503	7.43085e-05
LOC_Os12g07050	LOC_Os12g07050.1	RNA polymerase II subunit A C-terminal domain phosphatase ssu72, putative, expressed	blue	0.028082	0.809707	-0.381527	0.000672498	-0.219637	0.0566027	0.0312354	0.78881	0.440167	6.92551e-05	-0.212214	0.0657089	-0.0583122	0.616825	-0.197436	0.0873492	-0.255312	0.0260211	-0.756305	2.79587e-15	0.858174	3.99406e-23	-0.407453	0.000259098
LOC_Os04g55190	LOC_Os04g55190.1	SPOC domain containing protein, putative, expressed	blue	-0.0281073	0.809539	0.297033	0.00917011	0.0533297	0.647284	-0.150724	0.193725	-0.511295	2.3602e-06	0.214257	0.0630928	-0.141856	0.221569	0.309192	0.00657294	0.212351	0.0655319	0.487136	8.10009e-06	-0.704423	1.24614e-12	0.18402	0.111546
LOC_Os03g57220	LOC_Os03g57220.2	hydroxyacid oxidase 1, putative, expressed	blue	-0.0281101	0.809521	0.245399	0.0326251	-0.0658186	0.572144	-0.0602784	0.604977	-0.205137	0.0754599	0.00820707	0.943905	-0.185684	0.108291	0.0568674	0.625594	-0.0817246	0.482788	0.223422	0.0523715	-0.385459	0.000584817	0.386015	0.000573299
LOC_Os12g31440	LOC_Os12g31440.1	expressed protein	blue	-0.0281128	0.809503	0.332458	0.00334392	0.0301797	0.79579	-0.287807	0.0117006	-0.526519	1.03229e-06	0.239979	0.0367948	-0.279437	0.0145007	0.23038	0.0452701	0.364653	0.00120128	0.509005	2.6636e-06	-0.669981	3.62505e-11	0.0439971	0.705888
LOC_Os08g09260	LOC_Os08g09260.1	tRNA synthetase, putative, expressed	blue	0.0281228	0.809436	-0.118522	0.30786	0.0679809	0.559559	0.28835	0.0115363	0.288963	0.0113536	-0.0313443	0.788091	0.215207	0.0619045	0.0474034	0.684278	-0.266942	0.0197507	-0.0600283	0.606479	0.123696	0.287068	0.090072	0.439055
LOC_Os05g32710	LOC_Os05g32710.1	Alpha amylase, catalytic domain containing protein, expressed	blue	0.0281478	0.80927	-0.262134	0.0221659	-0.183583	0.112414	-0.0121527	0.917016	0.33086	0.00350865	-0.325494	0.00411594	0.0452197	0.698104	-0.131072	0.259067	0.05793	0.61914	-0.496992	4.95361e-06	0.615082	3.38687e-09	-0.492984	6.06133e-06
LOC_Os09g13610	LOC_Os09g13610.1	PFT1, putative, expressed	blue	-0.0281868	0.809011	0.0171757	0.882924	0.0242456	0.83531	-0.152238	0.189232	-0.428997	0.000110334	0.167433	0.148266	-0.0601369	0.605827	-0.183624	0.112332	0.234752	0.0412287	0.0938402	0.420068	-0.0100345	0.931442	-0.111587	0.337219
LOC_Os03g63400	LOC_Os03g63400.1	transcription factor BTF3, putative, expressed	blue	0.0282279	0.808737	-0.35702	0.00154618	-0.15978	0.167981	0.137123	0.237527	0.389611	0.000503661	-0.29536	0.00958971	-0.0445453	0.702394	-0.243419	0.0340998	-0.255857	0.0256933	-0.612353	4.14913e-09	0.848079	4.20463e-22	-0.317384	0.00521156
LOC_Os06g49870	LOC_Os06g49870.1	tRNA-dihydrouridine synthase, putative, expressed	blue	0.0283238	0.8081	-0.281176	0.0138755	-0.19884	0.0850768	-0.0355801	0.760263	0.2823	0.013484	-0.131119	0.258897	-0.151466	0.191514	-0.309404	0.00653418	-0.252991	0.0274555	-0.583254	3.22222e-08	0.731989	5.81211e-14	-0.29006	0.0110324
LOC_Os07g42180	LOC_Os07g42180.1	exportin 1, putative, expressed	blue	0.0283344	0.80803	-0.246371	0.0319206	-0.192693	0.0953775	-0.177703	0.124598	-0.0868027	0.455912	-0.150251	0.195141	-0.169782	0.142577	-0.461721	2.68967e-05	-0.0662393	0.569685	-0.461434	2.72493e-05	0.652184	1.74652e-10	-0.398136	0.000368322
LOC_Os11g30790	LOC_Os11g30790.1	expressed protein	blue	-0.0283518	0.807914	-0.198864	0.0850389	-0.204222	0.0768001	0.0660328	0.570892	0.291719	0.0105618	-0.415316	0.000190998	0.191282	0.0978746	-0.093615	0.421189	0.223271	0.0525351	-0.465757	2.23705e-05	0.473861	1.53425e-05	-0.351885	0.00182597
LOC_Os05g06980	LOC_Os05g06980.1	expressed protein	blue	0.0284137	0.807503	0.125765	0.279018	0.230988	0.0446893	0.0315692	0.786606	-0.258062	0.0244032	0.139131	0.230664	0.297422	0.0090747	0.159711	0.168168	0.275824	0.0158778	0.350299	0.00192118	-0.403659	0.000299367	0.0272196	0.815446
LOC_Os05g05280	LOC_Os05g05280.1	zinc finger family protein, putative, expressed	blue	-0.0284421	0.807314	-0.406441	0.000269324	-0.236634	0.0395837	-0.0799055	0.492617	0.415173	0.000192072	-0.208195	0.0711129	-0.000169575	0.99884	-0.115427	0.320752	-0.0724364	0.534049	-0.823782	6.41499e-20	0.747949	8.24538e-15	-0.52715	9.96623e-07
LOC_Os04g31190	LOC_Os04g31190.1	dynamin family protein, putative, expressed	blue	-0.0284934	0.806973	-0.403068	0.000306139	-0.0586237	0.614941	-0.136102	0.241074	0.115614	0.319962	0.0280802	0.809719	-0.28742	0.0118188	-0.418202	0.00017045	-0.188629	0.102709	-0.532336	7.44553e-07	0.823461	6.82026e-20	-0.447073	5.15028e-05
LOC_Os01g02750	LOC_Os01g02750.1	protein kinase domain containing protein, expressed	blue	0.02851	0.806863	-0.301968	0.008024	-0.331601	0.00343129	-0.0839937	0.470675	0.17586	0.128619	-0.241499	0.0355827	-0.0628928	0.58938	-0.194682	0.0919429	-0.0978272	0.400504	-0.759175	1.90893e-15	0.706703	9.80163e-13	-0.433519	9.15551e-05
LOC_Os02g54110	LOC_Os02g54110.1	expressed protein	blue	-0.0285334	0.806707	-0.451182	4.30511e-05	-0.151959	0.190054	-0.0796246	0.494144	0.17399	0.132797	-0.23319	0.0426364	-0.130575	0.260894	-0.347157	0.00212309	-0.127269	0.273263	-0.728044	9.22033e-14	0.922578	2.46338e-32	-0.515797	1.85587e-06
LOC_Os01g25610	LOC_Os01g25610.1	40S ribosomal protein S4, putative, expressed	blue	0.0285773	0.806416	-0.0593651	0.610468	0.0451821	0.698343	0.266386	0.0200181	0.192455	0.095795	-0.130403	0.261527	0.0116004	0.920776	-0.445033	5.62493e-05	-0.226655	0.0489656	0.0181707	0.876194	0.464094	2.4142e-05	0.182225	0.115142
LOC_Os02g40860	LOC_Os02g40860.1	CK1_CaseinKinase_1.5 - CK1 includes the casein kinase 1 kinases, expressed	blue	-0.0285776	0.806414	0.318397	0.00506195	0.159676	0.168261	-0.0282762	0.808416	-0.260037	0.0232953	0.0283959	0.807621	-0.163618	0.157866	0.153788	0.184714	0.169972	0.142123	0.606044	6.58536e-09	-0.613332	3.85878e-09	0.271644	0.0176103
LOC_Os03g04890	LOC_Os03g04890.1	zinc finger family protein, putative, expressed	blue	-0.0285945	0.806302	-0.0329012	0.77783	0.0403652	0.729189	0.371428	0.000955232	0.11498	0.322642	-0.0883784	0.447743	-0.100079	0.389693	-0.051571	0.658178	-0.140994	0.224418	-0.0472294	0.685376	0.189519	0.101066	0.134915	0.245238
LOC_Os04g52850	LOC_Os04g52850.1	OTU-like cysteine protease family protein, putative, expressed	blue	0.0286212	0.806124	-0.119605	0.303427	-0.297629	0.00902439	-0.0631511	0.587849	0.173377	0.134189	-0.107408	0.355738	-0.282913	0.0132746	-0.199491	0.0840405	-0.129952	0.263196	-0.422169	0.000145523	0.577713	4.65494e-08	-0.297315	0.00910081
LOC_Os12g38630	LOC_Os12g38630.1	asparagine synthase family protein, expressed	blue	-0.0286437	0.805975	-0.222367	0.0535236	-0.0678777	0.560156	-0.128809	0.267452	-0.00308781	0.97888	-0.176658	0.126866	-0.0294657	0.800521	-0.473407	1.56743e-05	0.0563958	0.628468	-0.30722	0.00694405	0.686052	7.96655e-12	-0.385356	0.00058698
LOC_Os01g54870	LOC_Os01g54870.1	60S ribosomal protein L18a, putative, expressed	blue	0.0287572	0.805221	-0.292712	0.0102885	-0.145616	0.209438	0.073869	0.52597	0.136664	0.239118	-0.262666	0.0218865	-0.179747	0.120253	-0.421372	0.000150242	-0.236612	0.0396031	-0.508094	2.79429e-06	0.818143	1.84714e-19	-0.301589	0.00810734
LOC_Os04g52960	LOC_Os04g52960.1	nucleolin, putative, expressed	blue	-0.0288629	0.80452	-0.377278	0.00078058	-0.105587	0.364	0.0206164	0.859689	0.106876	0.358141	-0.292229	0.0104205	-0.183794	0.111994	-0.424249	0.000133839	-0.182615	0.114353	-0.581934	3.51956e-08	0.856525	5.93925e-23	-0.340289	0.00263216
LOC_Os07g46620	LOC_Os07g46620.1	WD repeat-containing protein 55, putative, expressed	blue	0.0288728	0.804454	-0.315488	0.00550234	-0.205061	0.0755707	0.0663678	0.568935	0.277286	0.0153078	-0.119111	0.305443	-0.12116	0.29714	-0.367136	0.00110512	-0.175365	0.129716	-0.634916	7.29315e-10	0.839745	2.59056e-21	-0.338325	0.0027966
LOC_Os02g34570	LOC_Os02g34570.1	exosome complex exonuclease, putative, expressed	blue	-0.0288773	0.804424	-0.460598	2.82996e-05	-0.140334	0.226616	-0.0227552	0.845305	0.379327	0.000726628	-0.230348	0.0453007	-0.0565963	0.627245	-0.324057	0.00429369	-0.111325	0.338361	-0.772858	2.87039e-16	0.918051	1.85763e-31	-0.464716	2.34643e-05
LOC_Os02g18550	LOC_Os02g18550.1	40S ribosomal protein S3a, putative, expressed	blue	-0.0288878	0.804354	-0.388484	0.000524601	-0.0439031	0.706488	0.0848765	0.466008	0.247912	0.0308298	-0.249115	0.0300011	-0.190233	0.099765	-0.475961	1.38925e-05	-0.157977	0.172895	-0.514649	1.97387e-06	0.87158	1.30285e-24	-0.285473	0.0124297
LOC_Os10g35750	LOC_Os10g35750.1	pentatricopeptide, putative, expressed	blue	-0.0288996	0.804276	-0.0956835	0.410955	0.229569	0.0460538	0.0452978	0.697608	0.0317508	0.785408	0.0894466	0.442252	-0.0398554	0.73248	-0.189514	0.101075	0.0595851	0.609143	0.147764	0.202723	0.236313	0.0398602	-0.0572677	0.623159
LOC_Os06g08910	LOC_Os06g08910.2	glutamate receptor 2.8 precursor, putative, expressed	blue	0.0289479	0.803955	-0.321273	0.00465762	-0.185876	0.107919	-0.0722208	0.53527	0.231963	0.0437703	-0.147854	0.202444	-0.195456	0.0906336	-0.322318	0.00451789	-0.270782	0.017987	-0.649233	2.24421e-10	0.763812	1.01893e-15	-0.264119	0.0211399
LOC_Os08g07290	LOC_Os08g07290.1	HEAT repeat family protein, putative, expressed	blue	-0.0289507	0.803936	-0.327164	0.00391765	0.0274643	0.813817	-0.0888487	0.445321	-0.078577	0.49986	-0.0436008	0.708418	-0.234406	0.0415375	-0.582995	3.27845e-08	0.00146328	0.989991	-0.331652	0.0034261	0.757167	2.49435e-15	-0.372133	0.000932443
LOC_Os06g16290	LOC_Os06g16290.1	ribosomal protein L7Ae, putative, expressed	blue	-0.0289564	0.803899	-0.396793	0.000387146	-0.0579384	0.619089	0.13574	0.24234	0.439942	6.99189e-05	-0.18783	0.104201	-0.0867659	0.456103	-0.294539	0.00980179	-0.286739	0.0120296	-0.573502	6.12839e-08	0.841262	1.87543e-21	-0.246548	0.0317933
LOC_Os12g17590	LOC_Os12g17590.1	expressed protein	blue	-0.0289634	0.803853	-0.344459	0.00231151	-0.241501	0.035581	-0.0422364	0.717152	0.412454	0.000213606	-0.0788502	0.498366	-0.00623569	0.957365	-0.0859597	0.460315	-0.138193	0.233851	-0.725315	1.26283e-13	0.633942	7.88464e-10	-0.422581	0.000143134
LOC_Os10g08011	LOC_Os10g08011.1	expressed protein	blue	0.0289869	0.803697	-0.362635	0.00128494	-0.293367	0.0101118	-0.0602515	0.605138	0.365413	0.00117108	-0.0279614	0.81051	-0.071431	0.539754	-0.1458	0.208857	-0.197527	0.0872004	-0.827555	3.09589e-20	0.746896	9.42142e-15	-0.433016	9.34848e-05
LOC_Os01g42690	LOC_Os01g42690.1	OsPOP2 - Putative Prolyl Oligopeptidase homologue, expressed	blue	0.0290287	0.803419	-0.103807	0.372186	-0.156869	0.175966	-0.0849193	0.465782	0.245115	0.0328331	-0.169585	0.143048	-0.126538	0.27605	0.0680842	0.55896	-0.164744	0.154986	-0.246361	0.0319277	0.274442	0.0164336	-0.240037	0.0367479
LOC_Os04g53770	LOC_Os04g53770.1	SDA1, putative, expressed	blue	0.0290439	0.803318	-0.273548	0.0168019	-0.167361	0.148443	-0.0309896	0.790434	0.18999	0.100206	-0.167138	0.148993	-0.140002	0.227729	-0.316528	0.00534115	0.0333174	0.775092	-0.523503	1.21993e-06	0.737248	3.10227e-14	-0.515285	1.9076e-06
LOC_Os02g13970	LOC_Os02g13970.1	Complex I intermediate-associated protein 30 domain containing protein, putative, expressed	blue	0.0290621	0.803197	0.221142	0.0548886	-0.193948	0.0931985	0.0106408	0.92731	-0.107293	0.356255	0.219313	0.056978	-0.0344745	0.767498	-0.206603	0.07335	-0.15693	0.175796	0.102438	0.378558	-0.138636	0.232343	0.277874	0.0150832
LOC_Os06g41380	LOC_Os06g41380.1	expressed protein	blue	0.029069	0.803152	0.194068	0.0929923	-0.0370658	0.750571	0.0362865	0.75565	-0.0261261	0.822737	0.0789136	0.49802	-0.269604	0.0185133	0.343172	0.00240654	0.107653	0.354633	0.1975	0.0872436	-0.280161	0.0142378	-0.0120066	0.918011
LOC_Os12g02730	LOC_Os12g02730.1	histidine triad family protein, putative, expressed	blue	0.0290971	0.802965	-0.00465249	0.968183	-0.0590598	0.612309	-0.110433	0.342273	-0.0276783	0.812393	0.148052	0.201833	-0.359315	0.00143411	-0.32767	0.00385923	0.0367238	0.752799	-0.0253398	0.82799	0.295454	0.00956576	-0.0645154	0.579792
LOC_Os02g44680	LOC_Os02g44680.1	allantoin permease, putative, expressed	blue	0.0291614	0.802539	0.195552	0.0904718	0.0796575	0.493964	0.0859249	0.460497	-0.0859207	0.460519	0.101945	0.380872	0.0966501	0.406223	0.466705	2.14152e-05	0.00883228	0.939639	0.352254	0.00180446	-0.545521	3.46925e-07	0.273457	0.0168399
LOC_Os05g38520	LOC_Os05g38520.1	60S ribosomal protein L36-2, putative, expressed	blue	-0.0292008	0.802278	-0.307234	0.0069414	0.014696	0.899732	0.0618268	0.595718	0.366276	0.00113761	-0.271667	0.0176006	0.161701	0.16286	-0.353614	0.00172709	-0.173292	0.134382	-0.343599	0.00237461	0.700276	1.91761e-12	-0.265572	0.0204149
LOC_Os05g10630	LOC_Os05g10630.1	O-sialoglycoprotein endopeptidase, putative, expressed	blue	-0.0292023	0.802267	-0.339752	0.00267626	-0.059544	0.609391	0.111488	0.337654	0.378946	0.000736391	-0.199833	0.0834999	-0.0594949	0.609687	-0.430594	0.000103329	-0.234531	0.0414252	-0.51136	2.35201e-06	0.82163	9.64718e-20	-0.219265	0.0570335
LOC_Os06g12640	LOC_Os06g12640.1	transposon protein, putative, unclassified, expressed	blue	-0.0292347	0.802053	-0.294359	0.00984899	-0.217828	0.0587213	-0.0943665	0.417454	0.158103	0.172549	-0.193008	0.0948267	0.00907771	0.937965	-0.223721	0.0520481	-0.07696	0.508751	-0.571071	7.17062e-08	0.641818	4.16377e-10	-0.415864	0.000186931
LOC_Os03g57280	LOC_Os03g57280.1	N-dimethylguanosine tRNA methyltransferase, putative, expressed	blue	0.0292762	0.801777	-0.359483	0.00142622	-0.212799	0.0649515	0.0321059	0.783067	0.3379	0.00283336	-0.276839	0.0154802	-0.112687	0.332449	-0.30751	0.00688838	-0.105563	0.364109	-0.710193	6.75631e-13	0.907573	1.31548e-29	-0.447706	5.01087e-05
LOC_Os07g47710	LOC_Os07g47710.1	60S ribosomal protein L22-2, putative, expressed	blue	0.0292841	0.801725	-0.265057	0.0206693	-0.149736	0.196694	0.222409	0.0534777	0.559611	1.47827e-07	-0.315014	0.00557718	0.0686831	0.5555	-0.332888	0.00330076	-0.306108	0.00716134	-0.524371	1.16288e-06	0.791073	1.85888e-17	-0.151689	0.190853
LOC_Os01g23740	LOC_Os01g23740.2	OsPDIL2-2 protein disulfide isomerase PDIL2-2, expressed	blue	0.0292972	0.801638	-0.346487	0.00216857	0.0115814	0.920904	0.0315715	0.786591	0.0662277	0.569753	-0.0926317	0.426105	-0.150853	0.193336	-0.582313	3.43159e-08	-0.134705	0.24598	-0.410429	0.000231061	0.784332	5.27859e-17	-0.318818	0.00500089
LOC_Os03g42440	LOC_Os03g42440.1	expressed protein	blue	-0.029339	0.80136	-0.305559	0.00727083	-0.0012116	0.991712	0.0514224	0.659103	0.393694	0.000433996	-0.234937	0.0410649	0.0957894	0.410435	-0.327939	0.00382849	-0.143561	0.216007	-0.421393	0.000150117	0.6843	9.44142e-12	-0.192215	0.0962176
LOC_Os03g53530	LOC_Os03g53530.1	WD domain, G-beta repeat domain containing protein, expressed	blue	-0.0293423	0.801339	-0.402338	0.000314689	-0.0728557	0.531678	0.0339697	0.770809	0.189688	0.100757	-0.113372	0.3295	-0.122782	0.290668	-0.467094	2.10348e-05	-0.188998	0.102026	-0.562868	1.20691e-07	0.885545	2.38623e-26	-0.365435	0.00117021
LOC_Os02g06140	LOC_Os02g06140.1	retrotransposon protein, putative, unclassified, expressed	blue	-0.0294215	0.800813	0.164385	0.155899	0.0615063	0.597629	-0.0967056	0.405952	-0.15923	0.169469	0.114524	0.324578	0.400254	0.000340312	-0.038703	0.739936	0.0782098	0.501872	0.246432	0.0318767	-0.347265	0.00211587	0.259936	0.0233506
LOC_Os12g33210	LOC_Os12g33210.1	OsFBL59 - F-box domain and LRR containing protein, expressed	blue	-0.0294359	0.800718	-0.106402	0.360288	0.201532	0.0808532	-0.105505	0.364371	-0.193725	0.0935836	0.10547	0.364533	-0.224868	0.0508249	0.0680459	0.559182	-0.155426	0.180025	0.0972456	0.403323	-0.0238315	0.838085	-0.0690713	0.553262
LOC_Os02g02480	LOC_Os02g02480.3	basic helix-loop-helix DND-binding domain containing protein, expressed	blue	0.0294486	0.800634	0.361659	0.00132726	0.0492203	0.672852	0.000717367	0.995093	-0.0412186	0.723691	0.249174	0.029961	0.0250827	0.829708	0.422987	0.000140819	-0.013702	0.906482	0.489947	7.05106e-06	-0.690117	5.34678e-12	0.43824	7.51377e-05
LOC_Os07g48080	LOC_Os07g48080.1	expressed protein	blue	0.0295822	0.799748	-0.103786	0.372282	-0.316753	0.00530681	0.0106302	0.927383	0.1591	0.169822	-0.130744	0.260271	-0.0862061	0.459026	-0.250841	0.028844	-0.369607	0.00101643	-0.450297	4.47542e-05	0.507469	2.88735e-06	-0.0483531	0.678296
LOC_Os08g20230	LOC_Os08g20230.1	hypothetical protein	blue	0.0296045	0.799601	0.267562	0.0194564	0.15739	0.174515	0.182264	0.115062	-0.0947453	0.415579	0.0128988	0.911941	0.422897	0.000141329	0.130715	0.260376	-0.043881	0.706629	0.446884	5.19268e-05	-0.558636	1.57017e-07	0.435792	8.32737e-05
LOC_Os07g41750	LOC_Os07g41750.1	40S ribosomal protein S3-1, putative, expressed	blue	-0.0296074	0.799581	-0.407266	0.000260963	-0.129146	0.266193	0.153967	0.184197	0.576618	5.00179e-08	-0.340011	0.00265493	0.115996	0.318356	-0.141981	0.221157	-0.388037	0.000533139	-0.697033	2.67241e-12	0.792172	1.56255e-17	-0.254101	0.0267612
LOC_Os01g70860	LOC_Os01g70860.1	esterase, putative, expressed	blue	-0.0296091	0.79957	-0.0966565	0.406192	-0.0055075	0.96234	0.351336	0.00185848	0.246246	0.0320102	-0.350742	0.0018942	0.496772	5.0092e-06	-0.180663	0.118344	-0.0969918	0.404558	-0.152139	0.189524	0.254826	0.0263161	0.0976347	0.401435
LOC_Os02g04270	LOC_Os02g04270.1	DNA polymerase V, putative, expressed	blue	0.0296105	0.799561	-0.34532	0.00224977	-0.0689769	0.553806	-0.0245179	0.833487	0.106808	0.358448	-0.0290184	0.803487	-0.239558	0.0371363	-0.462112	2.6424e-05	-0.0848478	0.466159	-0.493014	6.05208e-06	0.836477	5.13891e-21	-0.428452	0.000112824
LOC_Os11g09375	LOC_Os11g09375.1	expressed protein	blue	0.0296125	0.799547	0.262751	0.0218423	0.200316	0.0827394	0.256738	0.0251709	-0.216783	0.0599735	0.14133	0.223305	0.0716105	0.538733	0.104701	0.368061	0.0297516	0.798626	0.541142	4.48698e-07	-0.496916	4.9726e-06	0.354215	0.00169383
LOC_Os07g41400	LOC_Os07g41400.1	EGG APPARATUS-1, putative, expressed	blue	-0.0296544	0.799269	-0.365691	0.00116021	-0.0463887	0.69069	-0.124148	0.285294	0.254775	0.0263474	0.338167	0.00281023	-0.214236	0.0631191	-0.153331	0.186039	-0.293109	0.010181	-0.507161	2.93433e-06	0.525591	1.08692e-06	-0.252807	0.0275721
LOC_Os09g39700	LOC_Os09g39700.1	expressed protein	blue	-0.0297016	0.798957	-0.445585	5.49263e-05	-0.00146767	0.989961	-0.0827029	0.477545	0.241802	0.0353453	-0.120578	0.299483	0.0249169	0.830817	-0.382375	0.000652624	-0.0815414	0.483773	-0.579096	4.24918e-08	0.758842	1.99606e-15	-0.356731	0.00156084
LOC_Os03g06340	LOC_Os03g06340.2	XS domain containing protein, expressed	blue	0.0297019	0.798955	-0.0376447	0.746805	-0.240362	0.0364865	-0.146449	0.206815	-0.11469	0.323871	-0.108157	0.352375	-0.261156	0.0226867	-0.174877	0.130802	0.100865	0.385961	-0.254873	0.0262872	0.266705	0.0198642	-0.217988	0.0585312
LOC_Os08g08592	LOC_Os08g08592.2	expressed protein	blue	-0.0297601	0.798569	-0.247397	0.0311907	-0.156703	0.176429	0.0117207	0.919956	0.360465	0.00138075	-0.221677	0.0542891	0.143977	0.214665	-0.206074	0.0741054	-0.126338	0.276814	-0.479799	1.15673e-05	0.603245	8.05756e-09	-0.276203	0.0157282
LOC_Os12g40460	LOC_Os12g40460.1	zinc finger, C3HC4 type domain containing protein, expressed	blue	-0.0297823	0.798422	0.165151	0.153955	0.282972	0.0132545	0.0632311	0.587375	-0.0683026	0.557697	-0.0649743	0.577094	0.266095	0.0201593	0.100141	0.389397	0.177107	0.125887	0.482607	1.01027e-05	-0.474345	1.49966e-05	0.26503	0.0206826
LOC_Os07g01930	LOC_Os07g01930.1	2Fe-2S iron-sulfur cluster binding domain containing protein, expressed	blue	-0.0298828	0.797756	-0.122177	0.293073	-0.0534925	0.646279	0.176264	0.127728	0.264752	0.0208213	-0.216393	0.0604472	-0.135179	0.244307	-0.149817	0.196449	-0.324871	0.00419224	-0.239371	0.0372896	0.387484	0.000543845	0.165862	0.152165
LOC_Os07g38530	LOC_Os07g38530.1	STE_PAK_Ste20_Slob_Wnk.4 - STE kinases include homologs to sterile 7, sterile 11 and sterile 20 from yeast, expressed	blue	0.0299193	0.797515	0.173613	0.133652	-0.0234597	0.840577	-0.151246	0.192166	-0.323142	0.00441039	0.115231	0.321579	-0.356641	0.00156539	0.107216	0.356605	0.17813	0.123681	0.166671	0.150148	-0.311124	0.00622636	-0.0870009	0.45488
LOC_Os05g10625	LOC_Os05g10625.1	expressed protein	blue	-0.02994	0.797377	-0.210772	0.0676083	-0.0855733	0.462342	-0.107886	0.353586	0.249626	0.0296541	-0.260508	0.0230372	-0.0832687	0.474528	-0.0480661	0.680102	0.405051	0.000283969	-0.32753	0.00387531	0.341699	0.00251959	-0.592694	1.69432e-08
LOC_Os12g43880	LOC_Os12g43880.1	DNA binding protein, putative, expressed	blue	-0.0299451	0.797344	-0.217139	0.0595444	0.0252249	0.828758	-0.0495833	0.670578	0.132689	0.253185	-0.0443544	0.70361	-0.191252	0.0979284	-0.485413	8.81329e-06	-0.158488	0.171491	-0.270331	0.0181872	0.479	1.2019e-05	0.0560768	0.630415
LOC_Os12g07720	LOC_Os12g07720.1	RFC4 - Putative clamp loader of PCNA, replication factor C subunit 4, expressed	blue	0.0299701	0.797178	-0.350851	0.00188759	-0.108252	0.351948	0.0923164	0.427688	0.315396	0.0055168	-0.14289	0.218185	0.0688342	0.554628	-0.435092	8.57475e-05	-0.188299	0.103322	-0.578	4.56772e-08	0.832005	1.28073e-20	-0.354481	0.00167927
LOC_Os09g14019	LOC_Os09g14019.1	expressed protein	blue	-0.0299849	0.79708	-0.121931	0.29405	-0.150144	0.195462	-0.0579485	0.619028	-0.0764693	0.511465	0.0676258	0.561616	-0.482895	9.96228e-06	-0.242509	0.0347961	-0.061533	0.59747	-0.261519	0.0224922	0.323584	0.00435373	-0.0618391	0.595645
LOC_Os05g12450	LOC_Os05g12450.1	hydroquinone glucosyltransferase, putative, expressed	blue	-0.0300657	0.796545	-0.377427	0.000776528	-0.290881	0.0107971	-0.0919527	0.429519	0.471101	1.74638e-05	-0.288446	0.0115075	-0.051261	0.660107	-0.114181	0.326036	-0.00463985	0.968269	-0.819115	1.54327e-19	0.772109	3.19466e-16	-0.575601	5.34596e-08
LOC_Os05g41930	LOC_Os05g41930.3	N-rich protein, putative, expressed	blue	0.0300657	0.796545	0.29837	0.00884622	0.167703	0.147604	-0.0589328	0.613075	-0.201662	0.0806538	0.0650628	0.576574	-0.0947765	0.415425	0.12366	0.287206	0.171157	0.139323	0.55335	2.17013e-07	-0.536487	5.87475e-07	0.29327	0.0101377
LOC_Os02g07260	LOC_Os02g07260.2	phosphoglycerate kinase protein, putative, expressed	blue	-0.0300816	0.79644	-0.293666	0.0100319	0.115722	0.319508	0.353442	0.00173666	0.336564	0.00295175	0.196949	0.0881479	-0.0221029	0.849687	-0.102957	0.376136	-0.577715	4.65414e-08	-0.287697	0.0117343	0.3869	0.000555381	0.189147	0.101751
LOC_Os12g19180	LOC_Os12g19180.1	ATP binding protein, putative, expressed	blue	0.0301037	0.796294	0.325207	0.00415096	0.166213	0.151288	-0.00976303	0.933292	-0.449769	4.58001e-05	0.398175	0.000367775	-0.38959	0.000504036	0.0394338	0.735205	0.266677	0.0198778	0.59931	1.06649e-08	-0.533798	6.85177e-07	0.269517	0.0185524
LOC_Os02g28074	LOC_Os02g28074.2	XRN 5-3 exonuclease N-terminus family protein, expressed	blue	-0.0301604	0.795918	-0.0297811	0.79843	0.00912898	0.937615	-0.214332	0.0629981	-0.253547	0.027106	-0.0527714	0.650735	0.0325998	0.779813	0.205885	0.0743777	-0.0299283	0.797455	0.0958054	0.410357	-0.182114	0.115368	-0.0877788	0.450842
LOC_Os02g18830	LOC_Os02g18830.1	ribosome biogenesis protein NEP1, putative, expressed	blue	0.0302042	0.795628	-0.277819	0.015104	-0.151915	0.190186	0.012982	0.911376	0.288111	0.0116084	-0.063269	0.587151	-0.105605	0.363917	-0.421681	0.000148396	-0.216571	0.0602311	-0.506179	3.08875e-06	0.784736	4.96362e-17	-0.324753	0.00420677
LOC_Os06g05720	LOC_Os06g05720.1	expressed protein	blue	-0.0302171	0.795543	0.297174	0.00913536	0.112586	0.332887	-0.0499748	0.668129	-0.273254	0.0169246	0.320793	0.00472305	-0.168444	0.145798	0.22576	0.0498897	0.0427836	0.713645	0.504855	3.30912e-06	-0.69743	2.5666e-12	0.370853	0.000974169
LOC_Os08g28190	LOC_Os08g28190.1	actin, putative, expressed	blue	-0.0302214	0.795514	-0.0743502	0.523271	0.382772	0.000643517	0.148608	0.200128	-0.242151	0.0350736	0.144267	0.213734	0.100697	0.386758	-0.265784	0.0203106	-0.321865	0.00457806	0.330179	0.00358098	-0.096539	0.406765	0.411966	0.000217699
LOC_Os01g49250	LOC_Os01g49250.1	methyltransferase, putative, expressed	blue	-0.0302798	0.795128	-0.120642	0.299224	0.0512576	0.660128	0.0538103	0.64432	0.210716	0.0676839	-0.0542677	0.641504	0.232403	0.0433614	-0.11023	0.343167	-0.0648231	0.577982	-0.14293	0.218055	0.239723	0.0370025	-0.0547516	0.63853
LOC_Os04g40430	LOC_Os04g40430.1	surfeit locus protein, putative, expressed	blue	-0.0302885	0.79507	-0.279938	0.0143184	-0.000734769	0.994974	0.0550289	0.636828	0.363003	0.00126933	-0.385947	0.000574695	0.242397	0.0348824	-0.292057	0.0104681	0.10111	0.384806	-0.326064	0.00404725	0.60058	9.74613e-09	-0.347217	0.00211908
LOC_Os01g73550	LOC_Os01g73550.1	mitochondrial-processing peptidase subunit alpha, mitochondrial precursor, putative, expressed	blue	-0.030289	0.795067	-0.416929	0.00017925	-0.107096	0.357146	-0.0701708	0.546948	0.154909	0.181496	-0.146016	0.208176	-0.309754	0.00647043	-0.409303	0.00024132	-0.128791	0.267519	-0.617374	2.85184e-09	0.897677	4.7279e-28	-0.436379	8.12533e-05
LOC_Os10g35210	LOC_Os10g35210.1	expressed protein	blue	-0.0303077	0.794943	-0.415681	0.000188279	-0.204524	0.0763556	-0.00275729	0.98114	0.340505	0.00261465	-0.188772	0.102444	0.0280141	0.810159	-0.279626	0.0144317	-0.342558	0.0024531	-0.770719	3.89282e-16	0.785211	4.61712e-17	-0.277795	0.0151131
LOC_Os07g37800	LOC_Os07g37800.2	bromodomain domain containing protein, expressed	blue	0.0303469	0.794684	0.228264	0.0473401	0.0970819	0.404119	-0.0565442	0.627563	-0.093731	0.420611	0.193911	0.0932626	-0.0851552	0.46454	0.461841	2.67502e-05	0.421255	0.000150948	0.344132	0.00233531	-0.523227	1.23866e-06	-0.0297589	0.798577
LOC_Os03g12430	LOC_Os03g12430.1	PPR repeat containing protein, putative, expressed	blue	0.0303621	0.794583	0.14073	0.225296	0.0354776	0.760933	0.0457274	0.694881	-0.277931	0.0150617	0.364953	0.00118929	-0.385509	0.000583781	0.0638205	0.58389	-0.233977	0.0419227	0.208159	0.0711627	-0.312273	0.00602798	0.350304	0.00192089
LOC_Os02g49620	LOC_Os02g49620.1	expressed protein	blue	0.0304379	0.794082	-0.343675	0.00236897	-0.091233	0.433154	-0.0123895	0.915405	0.122201	0.292977	-0.151657	0.190947	-0.156301	0.177556	-0.497421	4.84707e-06	-0.0113867	0.92223	-0.524963	1.12539e-06	0.860495	2.26552e-23	-0.476974	1.32397e-05
LOC_Os03g52750	LOC_Os03g52750.1	cyclin, putative, expressed	blue	0.0304635	0.793912	-0.312452	0.00599758	0.0144429	0.90145	0.11665	0.315616	0.0491424	0.67334	-0.206387	0.0736582	-0.0537816	0.644496	-0.470883	1.76426e-05	-0.281724	0.0136834	-0.360147	0.00139532	0.648461	2.39516e-10	-0.0827337	0.477381
LOC_Os10g13870	LOC_Os10g13870.1	expressed protein	blue	0.0304997	0.793673	-0.337271	0.00288855	-0.237979	0.0384421	0.00848896	0.941981	0.530138	8.42974e-07	-0.214564	0.0627067	0.0884019	0.447622	-0.220838	0.0552308	-0.120982	0.297853	-0.709619	7.18573e-13	0.788033	2.99026e-17	-0.374257	0.000866752
LOC_Os05g49120	LOC_Os05g49120.2	NLI interacting factor-like phosphatase, putative, expressed	blue	-0.0306328	0.792792	-0.395777	0.000401977	-0.128776	0.267577	0.0247471	0.831953	0.352256	0.00180438	-0.112341	0.333947	0.105845	0.362822	-0.192757	0.095266	-0.209414	0.0694384	-0.636119	6.62113e-10	0.781821	7.71286e-17	-0.359155	0.00144169
LOC_Os04g27860	LOC_Os04g27860.1	40S ribosomal protein S27, putative, expressed	blue	0.0306446	0.792714	-0.252789	0.0275838	-0.171836	0.137737	0.23937	0.0372901	0.323303	0.00438973	-0.400014	0.00034339	0.0299151	0.797542	-0.375566	0.000828395	-0.323678	0.00434173	-0.548579	2.89252e-07	0.776698	1.64684e-16	-0.0783622	0.501036
LOC_Os05g39980	LOC_Os05g39980.1	expressed protein	blue	-0.0306471	0.792698	0.203447	0.0779514	0.106456	0.360043	-0.00938334	0.935881	-0.0986288	0.396636	0.25552	0.0258952	0.173228	0.13453	0.284019	0.0129037	-0.251152	0.0286398	0.338174	0.0028096	-0.492734	6.13758e-06	0.425723	0.000126087
LOC_Os07g19190	LOC_Os07g19190.1	ribosomal protein L24, putative, expressed	blue	-0.0306555	0.792642	-0.315057	0.00557028	-0.244663	0.0331668	0.0498667	0.668804	0.443404	6.03266e-05	-0.425868	0.000125349	0.0209547	0.857411	-0.221734	0.0542257	-0.257759	0.0245772	-0.679409	1.50763e-11	0.80642	1.48724e-18	-0.287052	0.0119322
LOC_Os04g34280	LOC_Os04g34280.1	expressed protein	blue	0.0306691	0.792552	0.0405629	0.727914	-0.0618771	0.595418	0.0948819	0.414904	0.284203	0.0128429	0.0154985	0.894287	0.0628747	0.589488	-0.0337271	0.772401	0.0709074	0.542738	-0.0582577	0.617155	0.127432	0.272643	-0.0582291	0.617328
LOC_Os02g08370	LOC_Os02g08370.1	ubiquitin carboxyl-terminal hydrolase, family 1, putative, expressed	blue	0.0307303	0.792148	-0.268051	0.0192267	-0.220633	0.0554632	0.0209133	0.85769	0.430185	0.000105085	-0.162441	0.160919	0.248174	0.0306476	-0.160595	0.165794	-0.0867286	0.456298	-0.641441	4.29495e-10	0.666359	5.03562e-11	-0.374358	0.000863747
LOC_Os07g27180	LOC_Os07g27180.1	tetratricopeptide repeat domain containing protein, expressed	blue	-0.0307516	0.792007	-0.374014	0.000874055	0.0552174	0.635672	-0.057282	0.623072	0.0841736	0.469722	-0.0810754	0.486283	-0.063664	0.584814	-0.577129	4.83688e-08	0.041302	0.723154	-0.363827	0.00123494	0.783031	6.42872e-17	-0.397116	0.000382534
LOC_Os01g08770	LOC_Os01g08770.1	WD domain, G-beta repeat domain containing protein, expressed	blue	-0.030772	0.791872	-0.330767	0.00351839	-0.13217	0.255063	0.0223507	0.848021	0.167768	0.147445	-0.203444	0.0779551	-0.149192	0.198344	-0.390382	0.000489764	-0.150488	0.194431	-0.54492	3.59466e-07	0.836852	4.75414e-21	-0.333132	0.00327652
LOC_Os06g06730	LOC_Os06g06730.1	methyltransferase-like protein 5, putative, expressed	blue	-0.0308308	0.791483	-0.320018	0.00483042	-0.0824858	0.478706	0.16342	0.158376	0.408338	0.000250448	-0.134414	0.247011	0.0811623	0.485815	-0.177991	0.12398	-0.227347	0.0482611	-0.479247	1.18776e-05	0.589391	2.12662e-08	-0.226044	0.0495946
LOC_Os11g29990	LOC_Os11g29990.1	NBS-LRR type disease resistance protein, putative, expressed	blue	-0.0309143	0.790931	0.0984399	0.397545	0.161378	0.163714	-0.114972	0.322674	-0.283912	0.012939	-0.0776391	0.505007	-0.0030926	0.978847	-0.0954005	0.412347	0.398983	0.000356875	0.269471	0.0185736	-0.177879	0.124219	-0.141019	0.224336
LOC_Os03g17910	LOC_Os03g17910.1	kinesin like protein, putative, expressed	blue	0.0309308	0.790822	-0.393831	0.00043183	-0.227889	0.0477147	-0.0438808	0.70663	0.350966	0.00188061	-0.228054	0.0475497	-0.0126074	0.913923	-0.311953	0.00608279	-0.174829	0.130909	-0.784711	4.98298e-17	0.912283	2.07038e-30	-0.475777	1.4014e-05
LOC_Os02g30070	LOC_Os02g30070.1	expressed protein	blue	0.0309799	0.790498	-0.249766	0.02956	-0.291189	0.0107102	0.0545877	0.639536	0.316033	0.00541732	0.0589111	0.613206	-0.237602	0.038759	-0.179501	0.12077	-0.326437	0.00400291	-0.664944	5.71845e-11	0.630058	1.07312e-09	-0.170998	0.139697
LOC_Os07g06530	LOC_Os07g06530.1	expressed protein	blue	-0.0309963	0.790389	-0.170152	0.141695	-0.188993	0.102035	-0.0582965	0.61692	0.0502304	0.666532	-0.0662576	0.569578	-0.0401066	0.730858	-0.171849	0.137707	-0.221144	0.054886	-0.415136	0.000192351	0.407301	0.000260605	-0.144804	0.212017
LOC_Os12g33415	LOC_Os12g33415.1	expressed protein	blue	0.0310242	0.790205	-0.392245	0.000457646	-0.20935	0.0695244	0.0114199	0.922004	0.474305	1.50242e-05	-0.227124	0.048487	0.0857547	0.46139	-0.157973	0.172904	-0.170762	0.140251	-0.75944	1.84235e-15	0.72253	1.73413e-13	-0.3847	0.000600877
LOC_Os01g66310	LOC_Os01g66310.1	expressed protein	blue	-0.0311606	0.789304	0.285031	0.0125723	-0.0162917	0.88891	0.205156	0.0754325	-0.0305857	0.793104	-0.29356	0.0100599	0.464774	2.34017e-05	0.224384	0.0513389	0.229827	0.0458034	0.326436	0.00400298	-0.509897	2.54133e-06	0.300849	0.0082721
LOC_Os12g33160	LOC_Os12g33160.1	RGH1A, putative, expressed	blue	-0.0311978	0.789058	-0.145888	0.208578	-0.219095	0.0572308	0.0376284	0.746912	0.294187	0.00989414	-0.155544	0.179691	0.126859	0.274825	-0.120283	0.300676	0.118774	0.306823	-0.424733	0.000131243	0.372466	0.000921859	-0.181588	0.116441
LOC_Os06g35910	LOC_Os06g35910.2	FYVE zinc finger domain containing protein, expressed	blue	0.0312414	0.78877	0.249252	0.0299074	0.0791005	0.496999	-0.017466	0.880959	-0.0820015	0.481301	0.389929	0.000497891	-0.0381682	0.743405	0.397828	0.000372557	-0.0420503	0.718346	0.343759	0.00236272	-0.589909	2.05255e-08	0.420233	0.000157236
LOC_Os01g02740	LOC_Os01g02740.1	retrotransposon protein, putative, unclassified, expressed	blue	0.0312497	0.788715	-0.297295	0.00910579	-0.310421	0.00635053	-0.0852849	0.463857	0.226777	0.0488406	-0.209853	0.0688424	-0.0388047	0.739277	-0.161218	0.164136	-0.115407	0.320836	-0.740798	2.01315e-14	0.697241	2.61667e-12	-0.412794	0.000210795
LOC_Os12g02814	LOC_Os12g02814.1	retrotransposon protein, putative, unclassified, expressed	blue	0.0312718	0.78857	-0.149773	0.196584	-0.147843	0.202477	0.152465	0.188567	0.317943	0.00512862	-0.227785	0.0478194	-0.0809032	0.487213	-0.0698741	0.548648	-0.196158	0.0894581	-0.343279	0.00239849	0.430058	0.000105635	-0.0751151	0.518994
LOC_Os02g08190	LOC_Os02g08190.1	CYPRO4, putative, expressed	blue	0.0313545	0.788023	-0.133331	0.250874	-0.0146525	0.900027	0.0783114	0.501315	0.134022	0.248406	-0.0197503	0.865528	0.124937	0.282222	-0.159697	0.168206	-0.0912838	0.432897	-0.130263	0.262043	0.239166	0.0374573	-0.0760827	0.513609
LOC_Os08g05490	LOC_Os08g05490.1	tRNA synthetase, putative, expressed	blue	0.0313819	0.787843	-0.312032	0.00606913	-0.101424	0.383321	0.129147	0.26619	0.382268	0.000655124	-0.000594808	0.995931	-0.0913778	0.432421	-0.320884	0.0047106	-0.167535	0.148014	-0.576271	5.11686e-08	0.781804	7.73278e-17	-0.265357	0.0205206
LOC_Os01g15740	LOC_Os01g15740.1	expressed protein	blue	-0.0315511	0.786726	-0.0695993	0.550226	-0.157408	0.174467	-0.106128	0.36153	-0.102914	0.376339	-0.123332	0.288497	-0.118961	0.306058	-0.148364	0.200875	-0.155177	0.180731	-0.200424	0.0825704	0.153367	0.185934	-0.073465	0.528242
LOC_Os05g43650	LOC_Os05g43650.1	expressed protein	blue	-0.0315528	0.786714	0.316999	0.00526957	-0.0151221	0.89684	-0.0421097	0.717965	-0.457064	3.31747e-05	0.126076	0.27782	-0.0949417	0.414609	-0.221157	0.0548709	0.0314613	0.787319	0.422361	0.000144403	-0.476462	1.35656e-05	0.428253	0.000113748
LOC_Os03g63020	LOC_Os03g63020.2	protein kinase domain containing protein, expressed	blue	-0.0315834	0.786512	0.257604	0.0246667	0.121834	0.29444	-0.145211	0.210719	-0.350325	0.00191958	0.376426	0.000804044	-0.362728	0.00128098	0.419434	0.000162313	0.308409	0.0067181	0.434482	8.79558e-05	-0.610605	4.72071e-09	0.104867	0.367296
LOC_Os10g33640	LOC_Os10g33640.1	AGC_AGC_other_NDRh_TRCd.3 - ACG kinases include homologs to PKA, PKG and PKC, expressed	blue	-0.0315983	0.786414	-0.219731	0.0564949	-0.124562	0.283678	0.0342143	0.769204	0.118448	0.308163	-0.131207	0.258573	0.0425407	0.715201	-0.0792256	0.496317	-0.0269466	0.817265	-0.404654	0.00028829	0.45848	3.11346e-05	-0.274263	0.0165068
LOC_Os05g27940	LOC_Os05g27940.1	40S ribosomal protein S7, putative, expressed	blue	0.0316436	0.786116	-0.0641027	0.582224	0.0220611	0.849967	0.192054	0.0965029	0.0470635	0.686423	-0.170864	0.140013	-0.106388	0.360351	-0.331629	0.00342847	-0.236316	0.0398578	0.00145961	0.990016	0.422254	0.000145026	0.0276824	0.812365
LOC_Os04g55360	LOC_Os04g55360.1	ubiquitin carboxyl-terminal hydrolase domain containing protein, expressed	blue	-0.0317263	0.78557	-0.347577	0.00209508	-0.173112	0.134794	-0.0252572	0.828542	0.140284	0.226782	-0.243613	0.0339526	-0.0874398	0.452599	-0.206358	0.073699	-0.0910275	0.434195	-0.583103	3.2549e-08	0.654566	1.42366e-10	-0.414566	0.000196701
LOC_Os03g37010	LOC_Os03g37010.1	glycosyltransferase, putative, expressed	blue	-0.0317439	0.785454	0.213955	0.0634737	0.194731	0.0918598	0.0282546	0.80856	-0.145928	0.208451	0.116995	0.314176	0.177191	0.125706	0.672085	2.98852e-11	0.0572443	0.623302	0.418099	0.000171146	-0.758898	1.98108e-15	0.302738	0.00785694
LOC_Os10g21346	LOC_Os10g21346.1	chloroplast 30S ribosomal protein S3, putative, expressed	blue	-0.0317903	0.785148	0.108446	0.351081	0.184647	0.11031	-0.0530381	0.649086	-0.0616132	0.596991	0.0363139	0.755471	-0.0424949	0.715495	0.298103	0.00891015	-0.0157852	0.892343	0.313583	0.00580877	-0.336029	0.00300046	0.272877	0.0170831
LOC_Os03g07750	LOC_Os03g07750.1	expressed protein	blue	-0.0317949	0.785117	-0.434648	8.73492e-05	-0.25652	0.0252996	-0.0351329	0.763187	0.370987	0.000969716	-0.209146	0.0698037	-0.106471	0.359972	-0.255515	0.0258984	-0.303336	0.00772942	-0.86935	2.36254e-24	0.852636	1.48486e-22	-0.365032	0.00118614
LOC_Os05g32130	LOC_Os05g32130.1	expressed protein	blue	-0.0318299	0.784886	0.256836	0.025114	0.00407702	0.972117	-0.10119	0.384425	-0.164705	0.155085	-0.103182	0.37509	-0.180804	0.118053	0.436814	7.97829e-05	0.465361	2.27805e-05	0.40749	0.000258727	-0.564418	1.09499e-07	-0.0595051	0.609625
LOC_Os07g10300	LOC_Os07g10300.2	expressed protein	blue	-0.0318515	0.784744	-0.360137	0.00139579	0.0168212	0.885324	0.0526836	0.651278	0.149541	0.197284	-0.225332	0.0503371	-0.10095	0.38556	-0.474553	1.48499e-05	-0.133346	0.250821	-0.369754	0.00101136	0.833515	9.43844e-21	-0.298	0.00893472
LOC_Os02g42210	LOC_Os02g42210.1	membrane-associated salt-inducible protein like, putative, expressed	blue	-0.0318867	0.784512	-0.486274	8.44985e-06	-0.16958	0.143059	-0.0237673	0.838515	0.36731	0.00109868	-0.259288	0.0237105	-0.071696	0.538248	-0.263875	0.0212639	-0.206075	0.0741048	-0.818885	1.61059e-19	0.932486	1.8589e-34	-0.460494	2.8434e-05
LOC_Os01g69250	LOC_Os01g69250.4	mitochondrial import receptor subunit TOM20, putative, expressed	blue	-0.031891	0.784483	-0.392833	0.000447909	0.0712199	0.540956	0.10078	0.386366	0.271243	0.0177846	-0.185151	0.109324	0.0629564	0.589003	-0.506638	3.01566e-06	-0.253078	0.0274006	-0.403774	0.000298069	0.783274	6.19747e-17	-0.20163	0.0807017
LOC_Os02g56740	LOC_Os02g56740.1	translation initiation factor eIF-2B subunit epsilon, putative, expressed	blue	-0.0319091	0.784364	-0.329654	0.00363767	0.0657825	0.572355	0.0216542	0.852704	0.0142568	0.902714	0.079349	0.495644	-0.0456302	0.695497	-0.531042	8.01103e-07	-0.162446	0.160904	-0.354515	0.00167743	0.690504	5.14595e-12	-0.171575	0.138345
LOC_Os06g45350	LOC_Os06g45350.5	protein kinase domain containing protein, expressed	blue	0.0319359	0.784188	0.290934	0.0107822	0.139139	0.230637	0.0544053	0.640657	-0.192556	0.0956177	0.251088	0.0286816	-0.17123	0.139151	0.326167	0.00403497	0.289703	0.0111359	0.468795	1.94425e-05	-0.509517	2.59283e-06	0.201109	0.081506
LOC_Os01g72049	LOC_Os01g72049.2	retrotransposon, putative, centromere-specific, expressed	blue	-0.0319477	0.784109	-0.347349	0.00211023	0.0545095	0.640017	-0.115732	0.319464	-0.0277213	0.812107	-0.000434728	0.997026	-0.195215	0.09104	-0.587706	2.38565e-08	-0.0602327	0.605252	-0.319767	0.00486563	0.760559	1.58523e-15	-0.344099	0.00233771
LOC_Os07g40870	LOC_Os07g40870.1	igA FC receptor precursor, putative, expressed	blue	0.0319573	0.784046	-0.118391	0.308397	0.140657	0.225537	0.166745	0.149964	0.136668	0.239104	-0.0306312	0.792803	-0.125518	0.279973	-0.135759	0.242273	-0.0625953	0.591145	-0.0640952	0.582268	0.250931	0.0287847	-0.0224935	0.847062
LOC_Os05g05950	LOC_Os05g05950.1	TOC159, putative, expressed	blue	0.0319834	0.783874	-0.282606	0.0133792	-0.245385	0.0326349	-0.124041	0.285712	-0.045332	0.697391	-0.0084285	0.942394	-0.245662	0.0324332	-0.459927	2.91708e-05	-0.196794	0.0884022	-0.625926	1.48259e-09	0.757349	2.43482e-15	-0.357097	0.00154231
LOC_Os03g54170	LOC_Os03g54170.1	OsMADS34 - MADS-box family gene with MIKCc type-box, expressed	blue	-0.0320273	0.783585	-0.202463	0.0794322	-0.228909	0.0467004	0.0171422	0.883151	0.434475	8.79817e-05	-0.161998	0.162079	-0.027396	0.814272	-0.0463465	0.690957	-0.0802607	0.490689	-0.551038	2.49575e-07	0.531115	7.97788e-07	-0.299063	0.00868237
LOC_Os02g40680	LOC_Os02g40680.1	mis12 protein, expressed	blue	-0.0320444	0.783472	-0.12842	0.268912	-0.0172465	0.882445	0.0886657	0.446263	0.276123	0.0157599	0.262903	0.0217633	0.23601	0.040123	-0.14642	0.206906	0.0152261	0.896135	-0.172136	0.137042	0.22383	0.0519318	-0.0536273	0.645448
LOC_Os01g61110	LOC_Os01g61110.1	ulp1 protease family, C-terminal catalytic domain containing protein, expressed	blue	-0.0320565	0.783392	0.139633	0.228969	0.269281	0.0186596	-0.0401502	0.730576	-0.107707	0.35439	0.521137	1.38918e-06	0.154884	0.181566	0.238383	0.0381043	-0.0365196	0.75413	0.486793	8.2375e-06	-0.608807	5.38599e-09	0.383953	0.000617079
LOC_Os02g21280	LOC_Os02g21280.1	POEI30 - Pollen Ole e I allergen and extensin family protein precursor, expressed	blue	-0.0320806	0.783233	0.00169678	0.988394	0.30481	0.00742256	0.217013	0.0596967	0.208653	0.0704801	-0.0154704	0.894478	0.348071	0.0020625	0.0967105	0.405928	-0.0958957	0.409914	0.282454	0.013431	-0.223721	0.0520489	0.285661	0.0123695
LOC_Os07g20580	LOC_Os07g20580.1	DEAD-box ATP-dependent RNA helicase, putative, expressed	blue	0.0320843	0.783209	-0.367131	0.00110534	-0.251265	0.0285655	0.0166778	0.886295	0.347701	0.00208684	-0.235979	0.0401496	-0.0516747	0.657534	-0.381623	0.000670222	-0.161554	0.163248	-0.750352	6.06785e-15	0.938305	7.35446e-36	-0.44109	6.6591e-05
LOC_Os03g57970	LOC_Os03g57970.1	LTPL73 - Protease inhibitor/seed storage/LTP family protein precursor, expressed	blue	0.0321677	0.782659	-0.106449	0.360075	0.126635	0.275681	0.22724	0.0483692	0.239809	0.0369326	-0.0411482	0.724144	-0.0500369	0.667741	0.045046	0.699208	-0.0248057	0.831561	-0.0734676	0.528227	0.18699	0.105787	-0.106423	0.360192
LOC_Os06g43690	LOC_Os06g43690.1	WD repeat-containing protein, putative, expressed	blue	-0.0321758	0.782606	-0.312654	0.00596347	-0.0658657	0.571868	-0.0173756	0.881571	0.0652171	0.575668	-0.140898	0.224738	-0.263265	0.021576	-0.466827	2.12956e-05	-0.121814	0.29452	-0.407691	0.000256742	0.810899	6.81958e-19	-0.326677	0.00397452
LOC_Os04g17064	LOC_Os04g17064.2	expressed protein	blue	-0.0321805	0.782575	-0.406358	0.000270179	-0.249925	0.0294529	-0.088005	0.449671	0.201312	0.0811913	-0.237927	0.0384855	-0.0464506	0.690298	-0.234964	0.0410409	-0.178093	0.12376	-0.785467	4.43955e-17	0.780868	8.89513e-17	-0.423185	0.000139698
LOC_Os04g52990	LOC_Os04g52990.1	expressed protein	blue	0.0322241	0.782287	-0.142864	0.218269	-0.166676	0.150134	0.0418989	0.719318	0.0378477	0.745487	-0.265394	0.0205026	-0.173024	0.134996	-0.17341	0.134115	-0.29682	0.00922256	-0.295708	0.00950113	0.409762	0.000237089	-0.00394287	0.973034
LOC_Os10g10434	LOC_Os10g10434.1	dimethyladenosine transferase, putative, expressed	blue	-0.0324363	0.780889	-0.305226	0.00733791	-0.151979	0.189995	0.0954637	0.412036	0.580131	3.96788e-08	-0.270289	0.0182059	-0.0444312	0.703121	-0.188161	0.103579	-0.259965	0.0233352	-0.609958	4.95051e-09	0.720228	2.24742e-13	-0.214043	0.0633622
LOC_Os08g17090	LOC_Os08g17090.1	retrotransposon protein, putative, unclassified, expressed	blue	-0.0324409	0.78086	-0.458769	3.07319e-05	-0.203048	0.0785492	-0.0946428	0.416086	0.282571	0.013391	-0.220585	0.0555174	-0.0747071	0.521273	-0.249636	0.0296479	-0.171938	0.137499	-0.805408	1.76902e-18	0.836294	5.33702e-21	-0.444419	5.77545e-05
LOC_Os01g33700	LOC_Os01g33700.1	retrotransposon protein, putative, unclassified	blue	0.0324709	0.780662	0.30142	0.00814469	0.119673	0.30315	-0.0327667	0.778715	-0.205201	0.0753669	0.425455	0.000127462	-0.383772	0.000621068	0.142275	0.220193	0.043763	0.707382	0.529164	8.90453e-07	-0.45106	4.32824e-05	0.236046	0.0400916
LOC_Os03g50320	LOC_Os03g50320.1	phosphatidylinositol 4-kinase PI4K, putative, expressed	blue	0.032496	0.780497	0.385375	0.000586582	-0.0337891	0.771994	-0.0488085	0.675435	-0.400582	0.000336164	-0.00621737	0.95749	-0.0651969	0.575786	0.54175	4.33039e-07	0.273673	0.0167502	0.475897	1.39345e-05	-0.738857	2.55219e-14	0.157935	0.17301
LOC_Os09g25970	LOC_Os09g25970.1	expressed protein	blue	-0.0325179	0.780352	-0.0746151	0.521787	0.0290775	0.803095	-0.0386428	0.740326	-0.08848	0.447219	-0.0271126	0.816159	-0.0696997	0.549649	-0.136452	0.239853	0.0633875	0.586449	-0.00782153	0.946536	0.14942	0.197653	-0.0816288	0.483303
LOC_Os06g05660	LOC_Os06g05660.1	NAP domain containing protein, putative, expressed	blue	0.0325714	0.78	-0.290903	0.010791	0.00351541	0.975956	0.111514	0.337537	0.241961	0.0352207	-0.0471202	0.686065	-0.0408856	0.725835	-0.456316	3.43014e-05	-0.0581069	0.618068	-0.373318	0.00089528	0.76222	1.26609e-15	-0.325241	0.00414671
LOC_Os05g04860	LOC_Os05g04860.2	agenet domain containing protein, putative, expressed	blue	-0.0326233	0.779658	-0.0622235	0.593355	0.0263447	0.821279	0.169972	0.142123	0.00615915	0.957887	-0.174005	0.132764	0.214419	0.0628884	-0.140967	0.224507	-0.0173296	0.881883	-0.0460848	0.692614	0.12728	0.273221	0.0878352	0.45055
LOC_Os12g12950	LOC_Os12g12950.1	expressed protein	blue	0.0326885	0.779229	-0.144597	0.212677	-0.0612774	0.598996	0.0417384	0.720349	0.0706558	0.544174	-0.0669315	0.56565	-0.0706434	0.544245	-0.214859	0.0623382	-0.116347	0.316881	-0.267114	0.0196688	0.393009	0.000445031	-0.167915	0.147086
LOC_Os04g28990	LOC_Os04g28990.1	dehydrogenase, putative, expressed	blue	-0.0327032	0.779132	0.266212	0.0201021	0.0778643	0.503769	-0.0342341	0.769075	-0.10814	0.352451	0.0324072	0.781081	0.0870279	0.454739	0.54267	4.10338e-07	0.415558	0.000189192	0.472803	1.61254e-05	-0.656165	1.23986e-10	0.0713843	0.54002
LOC_Os06g08490	LOC_Os06g08490.1	X0001, putative, expressed	blue	0.0327435	0.778867	0.0531239	0.648556	0.111676	0.336834	-0.132882	0.25249	-0.0564825	0.627939	0.400756	0.000333979	-0.115251	0.321496	0.0885294	0.446965	-0.0445804	0.702171	0.170466	0.140952	-0.25797	0.0244562	0.171612	0.13826
LOC_Os01g67550	LOC_Os01g67550.1	FAD binding domain containing protein, expressed	blue	-0.0327916	0.77855	-0.331684	0.00342282	-0.148964	0.19904	0.114968	0.322691	0.324659	0.00421841	-0.287521	0.011788	0.0196721	0.866055	-0.254108	0.0267573	-0.26446	0.0209678	-0.580392	3.89971e-08	0.704945	1.1797e-12	-0.209459	0.0693772
LOC_Os07g49090	LOC_Os07g49090.1	WD-40 repeat family protein, putative, expressed	blue	0.0328063	0.778454	-0.113664	0.328249	-0.0318419	0.784807	0.0054825	0.96251	0.0949408	0.414613	-0.268049	0.0192278	0.0123919	0.915389	0.206143	0.0740065	0.140879	0.224801	-0.156893	0.175897	0.136025	0.24134	-0.182934	0.113711
LOC_Os12g22810	LOC_Os12g22810.2	transposon protein, putative, CACTA, En/Spm sub-class, expressed	blue	0.0328254	0.778328	-0.399919	0.000344616	-0.260533	0.0230237	-0.0121869	0.916784	0.362448	0.00129299	-0.290898	0.0107925	0.0344307	0.767785	-0.262176	0.0221434	-0.178821	0.122207	-0.805928	1.61845e-18	0.86241	1.40836e-23	-0.441754	6.47361e-05
LOC_Os01g52500	LOC_Os01g52500.4	NADP-dependent malic enzyme, putative, expressed	blue	-0.0328378	0.778247	-0.363152	0.00126303	-0.0898215	0.440334	-0.099231	0.393744	0.207942	0.0714654	-0.137184	0.237319	-0.0278853	0.811016	-0.281036	0.0139249	-0.0465846	0.68945	-0.546556	3.26289e-07	0.68248	1.12491e-11	-0.348295	0.00204785
LOC_Os04g01600	LOC_Os04g01600.2	erythronate-4-phosphate dehydrogenase domain containing protein, expressed	blue	0.0328391	0.778238	0.0312414	0.78877	-0.314843	0.00560443	-0.132765	0.252912	0.31192	0.0060884	-0.236178	0.0399776	-0.303226	0.00775258	0.289248	0.0112694	0.403345	0.000302948	-0.341032	0.0025723	0.161793	0.162617	-0.507178	2.93167e-06
LOC_Os04g58830	LOC_Os04g58830.1	ribosome biogenesis regulatory protein, putative, expressed	blue	-0.0328472	0.778184	-0.445828	5.43533e-05	-0.0732508	0.529448	0.0311159	0.789599	0.319201	0.00494585	-0.214056	0.0633465	-0.0659979	0.571096	-0.393295	0.000440405	-0.0923265	0.427637	-0.638662	5.38952e-10	0.917576	2.28046e-31	-0.471849	1.68636e-05
LOC_Os05g42010	LOC_Os05g42010.1	TraB family protein, putative, expressed	blue	0.0328867	0.777925	-0.17494	0.130661	0.0226811	0.845802	0.245748	0.0323703	0.384956	0.000595427	-0.141819	0.221689	0.214532	0.0627468	-0.102749	0.377106	-0.0896034	0.441449	-0.235688	0.040404	0.348378	0.00204246	-0.000435023	0.997024
LOC_Os09g14800	LOC_Os09g14800.1	transposon protein, putative, unclassified, expressed	blue	0.0328945	0.777873	-0.0628623	0.589561	-0.206689	0.0732281	0.142408	0.219757	0.25079	0.0288778	-0.204248	0.0767615	0.143192	0.217201	-0.041339	0.722917	-0.180935	0.117781	-0.30486	0.00741234	0.273329	0.0168934	0.0102117	0.930234
LOC_Os01g66990	LOC_Os01g66990.1	expressed protein	blue	0.032898	0.777851	-0.0838471	0.471453	0.129982	0.263084	0.204221	0.0768015	0.280704	0.014043	-0.199005	0.0848138	0.254694	0.0263967	-0.0983835	0.397817	-0.00489574	0.96652	0.027011	0.816836	0.173806	0.133214	0.0531465	0.648416
LOC_Os05g31530	LOC_Os05g31530.1	disease resistance protein RGA4, putative, expressed	blue	-0.0329115	0.777762	-0.130226	0.262181	-0.0920532	0.429012	-0.0882595	0.448356	0.154623	0.182314	0.00836697	0.942814	0.0910792	0.433933	-0.145717	0.209117	0.274858	0.0162645	-0.266741	0.019847	0.352164	0.00180968	-0.350864	0.00188679
LOC_Os04g26841	LOC_Os04g26841.1	importin-8, putative, expressed	blue	-0.0329314	0.777631	-0.245602	0.0324767	0.156893	0.175897	-0.256825	0.0251204	-0.251565	0.02837	-0.121689	0.295019	-0.0798773	0.49277	-0.386555	0.000562308	0.243704	0.0338838	-0.0643022	0.581048	0.395584	0.000404838	-0.395835	0.000401114
LOC_Os08g02060	LOC_Os08g02060.1	expressed protein	blue	0.0329829	0.777292	0.0384466	0.741599	-0.00493726	0.966236	0.359367	0.00143164	0.384806	0.000598622	-0.0212454	0.855454	0.0761932	0.512996	-0.134041	0.248338	-0.532434	7.40398e-07	-0.00675604	0.953811	0.151996	0.189947	0.522945	1.25804e-06
LOC_Os09g12660	LOC_Os09g12660.1	glucose-1-phosphate adenylyltransferase large subunit, chloroplast precursor, putative, expressed	blue	0.0330228	0.777029	-0.0821141	0.480697	0.0300933	0.796362	-0.0448069	0.700729	-0.019994	0.863884	0.108942	0.348871	-0.336899	0.00292171	0.0828786	0.476607	0.0188647	0.871505	-0.00101375	0.993066	0.143439	0.216404	-0.237381	0.038946
LOC_Os03g10450	LOC_Os03g10450.2	Sua5/YciO/YrdC/YwlC family protein, putative, expressed	blue	-0.0330618	0.776773	-0.368618	0.00105111	-0.0163057	0.888815	-0.0825372	0.478431	0.0871209	0.454255	-0.0103143	0.929535	-0.167783	0.147408	-0.641086	4.42193e-10	-0.0343635	0.768226	-0.45907	3.03194e-05	0.843485	1.16084e-21	-0.376975	0.000788841
LOC_Os06g02160	LOC_Os06g02160.2	AMP-binding enzyme family protein, expressed	blue	0.0330673	0.776737	-0.277015	0.015412	-0.122362	0.292337	-0.137246	0.237102	0.114766	0.323548	-0.264409	0.0209934	0.248483	0.0304339	-0.123326	0.288522	0.19464	0.0920145	-0.463048	2.53217e-05	0.491393	6.56232e-06	-0.524546	1.1517e-06
LOC_Os05g04620	LOC_Os05g04620.1	expressed protein	blue	-0.033098	0.776535	-0.291892	0.0105138	-0.288772	0.0114102	-0.113347	0.329607	0.160536	0.165953	-0.12145	0.295977	-0.212602	0.0652061	-0.384163	0.000612485	-0.142862	0.218274	-0.685879	8.10153e-12	0.700688	1.83783e-12	-0.316103	0.00540652
LOC_Os03g46610	LOC_Os03g46610.1	DEAD-box ATP-dependent RNA helicase, putative, expressed	blue	-0.0331743	0.776033	-0.452548	4.05408e-05	-0.150279	0.195057	0.054869	0.637809	0.422806	0.000141846	-0.247764	0.0309336	0.0259995	0.823582	-0.294318	0.00985959	-0.266672	0.0198801	-0.780311	9.66591e-17	0.904843	3.6736e-29	-0.377922	0.000763238
LOC_Os07g47400	LOC_Os07g47400.1	SRC2 protein, putative, expressed	blue	0.0331956	0.775893	-0.00888375	0.939288	0.0968507	0.405245	0.126914	0.274614	0.337224	0.00289272	0.0805007	0.489389	0.474554	1.4849e-05	0.175709	0.128952	0.0504817	0.664962	0.0414039	0.722499	-0.19461	0.0920653	0.0827639	0.47722
LOC_Os01g01890	LOC_Os01g01890.1	expressed protein	blue	-0.0332168	0.775754	0.185262	0.109108	0.0124662	0.914883	-0.0454686	0.696523	-0.0577279	0.620365	-0.391133	0.000476572	0.202305	0.0796721	0.272581	0.0172084	0.498037	4.69773e-06	0.269921	0.0183704	-0.402354	0.000314498	0.0321146	0.783009
LOC_Os12g11620	LOC_Os12g11620.1	expressed protein	blue	0.0332266	0.77569	-0.119457	0.304031	0.0507308	0.663409	-0.0159235	0.891406	-0.0339509	0.770932	0.0554294	0.634374	-0.118028	0.309893	-0.0704438	0.545386	0.0641218	0.582112	-0.0681086	0.55882	0.168963	0.144541	-0.0832422	0.474669
LOC_Os10g12050	LOC_Os10g12050.1	expressed protein	blue	0.0332398	0.775603	-0.275854	0.015866	-0.322922	0.00443895	-0.119691	0.303079	0.262275	0.0220913	-0.185494	0.108658	-0.00316387	0.97836	0.0583909	0.616349	-0.153731	0.18488	-0.726521	1.09949e-13	0.546395	3.29413e-07	-0.465661	2.24686e-05
LOC_Os02g34870	LOC_Os02g34870.1	expressed protein	blue	0.0332447	0.77557	-0.00174346	0.988074	-0.153075	0.186782	0.0789757	0.497681	0.131006	0.259308	-0.0905186	0.43678	0.142393	0.219805	0.0571566	0.623835	-0.0733073	0.52913	-0.21109	0.0671862	0.173571	0.133747	-0.0395514	0.734444
LOC_Os07g46160	LOC_Os07g46160.1	MBTB14 - Bric-a-Brac, Tramtrack, Broad Complex BTB domain with Meprin and TRAF Homology MATH domain, expressed	blue	0.0332461	0.775561	0.284116	0.0128714	0.0478813	0.681265	-0.219626	0.056615	-0.332489	0.00334078	0.37337	0.000893649	-0.353005	0.00176133	0.398554	0.00036263	0.248214	0.0306206	0.428523	0.000112497	-0.680142	1.4063e-11	0.0775776	0.505346
LOC_Os12g25640	LOC_Os12g25640.1	SAP domain containing protein, expressed	blue	-0.0333116	0.77513	0.389808	0.000500069	0.230121	0.0455186	0.10961	0.345903	-0.32595	0.00406091	0.0817438	0.482684	-0.0371498	0.750025	0.133599	0.249918	0.155373	0.180175	0.757553	2.36999e-15	-0.729383	7.89096e-14	0.460644	2.8241e-05
LOC_Os01g32680	LOC_Os01g32680.1	transposon protein, putative, unclassified, expressed	blue	-0.0333386	0.774954	-0.229576	0.0460472	-0.0813244	0.484941	-0.19079	0.098757	-0.0169207	0.88465	-0.0715074	0.539319	-0.241144	0.035863	-0.0912175	0.433232	-0.0853418	0.463558	-0.301596	0.00810575	0.374589	0.000856889	-0.297922	0.00895359
LOC_Os11g37610	LOC_Os11g37610.1	expressed protein	blue	0.0334307	0.774348	-0.360463	0.00138085	-0.274212	0.0165276	-0.038497	0.741272	0.380756	0.000691041	-0.0293736	0.801131	-0.0877337	0.451075	-0.214939	0.0622381	-0.154992	0.181258	-0.808823	9.81304e-19	0.806509	1.46466e-18	-0.47399	1.52497e-05
LOC_Os01g64350	LOC_Os01g64350.1	expressed protein	blue	0.0334503	0.774219	0.309685	0.00648297	0.0597492	0.608156	-0.0433432	0.710064	-0.340368	0.00262574	0.0976035	0.401586	-0.360401	0.00138368	0.103074	0.375589	0.232508	0.0432641	0.403196	0.00030466	-0.525682	1.08141e-06	0.143163	0.217295
LOC_Os01g40680	LOC_Os01g40680.1	pentatricopeptide, putative, expressed	blue	-0.0334635	0.774132	-0.256239	0.0254661	-0.232043	0.0436956	-0.02871	0.805535	0.318525	0.00504326	-0.195812	0.0900352	-0.077484	0.505861	-0.135915	0.241725	-0.0764868	0.511368	-0.610994	4.5874e-09	0.600447	9.83867e-09	-0.383157	0.000634788
LOC_Os11g24530	LOC_Os11g24530.1	pentatricopeptide, putative, expressed	blue	-0.0335257	0.773724	-0.182774	0.114032	0.118691	0.307166	0.0121502	0.917033	0.110698	0.341108	-0.155179	0.180727	0.0699964	0.547947	-0.17972	0.120309	-0.132213	0.254908	-0.0952643	0.413018	0.279218	0.0145812	0.0115453	0.92115
LOC_Os01g35030	LOC_Os01g35030.1	MDR-like ABC transporter, putative, expressed	blue	-0.0335509	0.773559	0.116528	0.316125	0.0884139	0.44756	-0.0527764	0.650704	-0.205348	0.0751523	0.255933	0.0256476	-0.343191	0.00240505	0.242454	0.0348386	0.00149818	0.989752	0.293591	0.0100519	-0.367836	0.00107931	0.139689	0.228779
LOC_Os07g05720	LOC_Os07g05720.1	TCP family transcription factor, putative, expressed	blue	-0.0335621	0.773485	-0.216241	0.0606326	0.172641	0.135875	-0.0262074	0.822195	-0.0416195	0.721113	-0.0290799	0.80308	-0.17864	0.122591	0.0208465	0.858139	0.165773	0.152388	-0.0216757	0.852559	0.15887	0.170447	-0.235141	0.0408838
LOC_Os03g32160	LOC_Os03g32160.1	calmodulin binding protein, putative, expressed	blue	0.0335716	0.773422	0.0773563	0.506564	-0.00385821	0.973613	-0.137013	0.237908	-0.179271	0.121254	0.167983	0.146918	-0.123486	0.287892	-0.0418208	0.719819	0.0019267	0.986821	0.0795486	0.494557	-0.129477	0.26496	0.121425	0.296075
LOC_Os07g37990	LOC_Os07g37990.1	glycosyltransferase sugar-binding region containing DXD motif, putative, expressed	blue	0.0335988	0.773244	0.270001	0.0183343	-0.00884267	0.939568	-0.120686	0.299048	-0.259025	0.0238578	0.325496	0.00411566	-0.340098	0.00264779	0.428096	0.000114479	0.107911	0.353476	0.37045	0.000987654	-0.530621	8.2035e-07	0.0773691	0.506494
LOC_Os10g20235	LOC_Os10g20235.1	expressed protein	blue	0.0336151	0.773137	-0.101516	0.382891	-0.199878	0.0834285	-0.146378	0.207038	0.246621	0.0317411	-0.0276641	0.812487	-0.0621492	0.593798	-0.244822	0.0330488	0.151925	0.190154	-0.270595	0.0180697	0.436031	8.24456e-05	-0.393464	0.000437681
LOC_Os10g34920	LOC_Os10g34920.1	secretory protein, putative, expressed	blue	0.0336681	0.772789	0.179716	0.120318	0.273502	0.0168213	0.246318	0.0319586	-0.0785579	0.499965	0.018181	0.876124	0.317355	0.00521597	-0.0144706	0.901262	-0.109121	0.348072	0.485461	8.79299e-06	-0.40346	0.000301628	0.486248	8.46064e-06
LOC_Os02g55550	LOC_Os02g55550.1	F-box/LRR-repeat protein 14, putative, expressed	blue	0.0337031	0.772559	-0.0714666	0.539552	0.0344902	0.767396	0.134269	0.247528	0.106975	0.357692	0.109526	0.346274	-0.0106778	0.927058	-0.398292	0.000366183	-0.17199	0.137379	-0.107948	0.353312	0.367129	0.00110538	0.0315533	0.786711
LOC_Os02g15920	LOC_Os02g15920.1	expressed protein	blue	0.0337409	0.772311	0.0202044	0.862466	-0.14758	0.20329	-0.048114	0.6798	0.243058	0.0343745	-0.0992683	0.393566	0.138397	0.233154	-0.0596315	0.608864	0.0616341	0.596867	-0.158886	0.170403	0.156749	0.176301	-0.115219	0.321631
LOC_Os09g27080	LOC_Os09g27080.1	growth regulator related protein, putative, expressed	blue	-0.0338347	0.771695	-0.276407	0.0156483	-0.175574	0.129252	-0.0403336	0.729393	0.175267	0.129933	-0.166436	0.150731	-0.0786261	0.499591	-0.268682	0.0189339	-0.143104	0.217487	-0.518063	1.64221e-06	0.643357	3.66767e-10	-0.303158	0.00776713
LOC_Os03g59310	LOC_Os03g59310.1	ribosomal protein, putative, expressed	blue	-0.0339288	0.771077	-0.263386	0.021514	-0.0191135	0.869825	0.131914	0.255993	0.192105	0.0964129	-0.257804	0.0245514	-0.105465	0.364558	-0.409943	0.000235433	-0.280145	0.0142435	-0.293563	0.0100592	0.704466	1.24056e-12	-0.1332	0.251345
LOC_Os01g02840	LOC_Os01g02840.1	resistance-related receptor-like kinase, putative, expressed	blue	0.0339309	0.771064	-0.0915709	0.431445	-0.192901	0.0950138	-0.119816	0.302568	0.186763	0.106218	-0.271552	0.0176501	-0.111556	0.337354	-0.162854	0.159843	0.318403	0.00506112	-0.356497	0.00157279	0.385232	0.000589573	-0.356013	0.00159779
LOC_Os12g43550	LOC_Os12g43550.2	ras-related protein, putative, expressed	blue	-0.0339313	0.771061	0.105042	0.366496	0.253603	0.0270709	0.247195	0.0313337	0.204854	0.0758728	0.0288636	0.804515	0.234975	0.0410307	0.384154	0.000612693	-0.048218	0.679146	0.319109	0.00495908	-0.454464	3.72465e-05	0.393636	0.000434928
LOC_Os07g26700	LOC_Os07g26700.1	UPF0041 domain containing protein, putative, expressed	blue	-0.0339501	0.770938	0.000751314	0.994861	-0.0845745	0.467602	0.0714695	0.539535	-0.0516984	0.657387	0.272545	0.0172236	-0.288386	0.0115257	-0.137594	0.235906	-0.0569004	0.625394	-0.0273373	0.814662	0.120918	0.298112	-0.0940671	0.41894
LOC_Os09g33670	LOC_Os09g33670.1	zinc finger, C3HC4 type domain containing protein, expressed	blue	0.0340088	0.770552	0.379167	0.000730708	-0.0302342	0.795429	-0.078725	0.49905	-0.256462	0.0253339	0.298683	0.00877195	-0.203466	0.0779219	0.420203	0.000157425	0.254616	0.0264444	0.464257	2.39622e-05	-0.676467	1.98923e-11	0.121296	0.296591
LOC_Os03g14520	LOC_Os03g14520.1	nucleotide-sensitive chloride conductance regulator containing protein, expressed	blue	-0.034015	0.770512	-0.453734	3.84706e-05	-0.0812268	0.485467	-0.0139777	0.904609	0.386108	0.0005714	-0.126134	0.277598	0.0264172	0.820795	-0.363778	0.00123695	-0.0798142	0.493113	-0.6848	8.99512e-12	0.880229	1.15992e-25	-0.470338	1.80966e-05
LOC_Os12g05660	LOC_Os12g05660.3	dual specificity protein phosphatase, putative, expressed	blue	-0.0341439	0.769666	0.0594193	0.610142	0.052857	0.650205	-0.0503128	0.666017	-0.310856	0.00627342	0.116475	0.316347	-0.166438	0.150727	0.00869383	0.940584	-0.356947	0.00154986	0.192439	0.0958235	-0.269305	0.018649	0.354017	0.0017047
LOC_Os11g09590	LOC_Os11g09590.1	OsFBX404 - F-box domain containing protein, expressed	blue	-0.0341544	0.769597	-0.203735	0.0775221	-0.211802	0.0662481	-0.0462704	0.691439	0.221142	0.0548883	-0.132489	0.253907	0.010357	0.929244	-0.0588633	0.613494	-0.119281	0.304749	-0.525501	1.09235e-06	0.448741	4.79026e-05	-0.251352	0.0285086
LOC_Os11g45930	LOC_Os11g45930.1	NBS-LRR type disease resistance protein, putative, expressed	blue	0.0342405	0.769033	-0.142048	0.220937	-0.14131	0.223371	0.0987737	0.395939	0.1666	0.150323	-0.283516	0.0130711	-0.271745	0.0175668	-0.179812	0.120118	-0.073985	0.525319	-0.39075	0.00048326	0.438906	7.30547e-05	-0.0578405	0.619682
LOC_Os05g28750	LOC_Os05g28750.1	60S ribosomal protein L29-2, putative, expressed	blue	-0.0342481	0.768983	-0.326824	0.00395726	-0.158819	0.170587	0.17978	0.120183	0.503216	3.60244e-06	-0.427815	0.0001158	-0.0502009	0.666716	-0.216819	0.0599302	-0.23597	0.0401579	-0.58089	3.77285e-08	0.789582	2.34952e-17	-0.231439	0.0442619
LOC_Os07g25700	LOC_Os07g25700.1	expressed protein	blue	0.0342676	0.768854	0.258865	0.0239474	0.170706	0.140385	0.171367	0.138832	-0.0224432	0.8474	0.188715	0.102549	0.32852	0.00376285	0.445781	5.44631e-05	-0.0343135	0.768553	0.557347	1.70002e-07	-0.604397	7.41739e-09	0.282546	0.0133997
LOC_Os05g34130	LOC_Os05g34130.1	expressed protein	blue	-0.0342682	0.768851	-0.419864	0.000159563	-0.278986	0.0146667	-0.00420385	0.97125	0.518408	1.61183e-06	-0.241447	0.035624	0.0281636	0.809165	-0.105718	0.363402	-0.179504	0.120763	-0.874749	5.48277e-25	0.807196	1.30121e-18	-0.457805	3.20914e-05
LOC_Os03g57330	LOC_Os03g57330.1	IQ calmodulin-binding motif domain containing protein, expressed	blue	-0.0343576	0.768265	-0.268404	0.0190624	0.0992477	0.393664	0.312072	0.0060624	0.318679	0.005021	-0.185464	0.108716	0.261445	0.0225315	-0.324611	0.00422434	-0.0387724	0.739487	-0.255495	0.0259107	0.511723	2.30722e-06	-0.15901	0.170066
LOC_Os11g19250	LOC_Os11g19250.1	AARP2CN domain containing protein, expressed	blue	-0.0344022	0.767972	-0.360305	0.00138808	-0.0940185	0.419182	-0.0383097	0.742487	0.0994708	0.392597	-0.214888	0.0623014	-0.0953685	0.412504	-0.472969	1.60006e-05	-0.100004	0.390054	-0.527122	9.98178e-07	0.866367	5.15201e-24	-0.410073	0.000234254
LOC_Os10g35540	LOC_Os10g35540.1	hydrolase, alpha/beta fold family domain containing protein, expressed	blue	-0.0344284	0.7678	0.164643	0.155241	0.217477	0.0591396	0.155771	0.179049	-0.0185502	0.873629	-0.169701	0.142771	0.358624	0.00146704	0.310882	0.00626886	-0.128321	0.269285	0.44618	5.35334e-05	-0.502844	3.67226e-06	0.46161	2.70328e-05
LOC_Os05g31000	LOC_Os05g31000.1	nascent polypeptide-associated complex subunit alpha, putative, expressed	blue	0.034452	0.767646	-0.26367	0.0213683	-0.10314	0.375286	0.214134	0.0632478	0.415883	0.00018679	-0.291161	0.010718	0.0303614	0.794588	-0.335663	0.00303409	-0.282049	0.0135704	-0.431108	0.000101162	0.755162	3.24974e-15	-0.197665	0.0869742
LOC_Os02g06010	LOC_Os02g06010.1	integral membrane protein, putative, expressed	blue	0.0344897	0.767399	-0.281842	0.0136425	-0.135659	0.24262	0.0308616	0.791279	0.252458	0.0277947	-0.275344	0.0160691	0.266706	0.019864	-0.178621	0.122632	-0.31373	0.00578454	-0.425967	0.000124843	0.575708	5.30877e-08	-0.268715	0.018919
LOC_Os01g51530	LOC_Os01g51530.1	methyltransferase domain containing protein, expressed	blue	-0.0344997	0.767333	0.221883	0.0540597	0.063792	0.584058	0.093457	0.421977	-0.237861	0.0385408	0.05663	0.62704	0.0494581	0.671362	0.0946499	0.416051	-0.11521	0.32167	0.453651	3.86122e-05	-0.424365	0.000133211	0.356779	0.00155836
LOC_Os09g32150	LOC_Os09g32150.1	expressed protein	blue	0.0344998	0.767333	-0.134014	0.248435	-0.0491516	0.673283	0.0546778	0.638983	0.448805	4.77687e-05	-0.0678026	0.560592	0.338708	0.00276388	0.125938	0.278351	0.249719	0.0295915	-0.245639	0.0324497	0.26345	0.0214808	-0.342298	0.00247303
LOC_Os06g40950	LOC_Os06g40950.1	DNA-directed RNA polymerase I subunit RPA1, putative, expressed	blue	0.0345194	0.767204	-0.293672	0.0100301	-0.0781873	0.501995	-0.00793913	0.945733	0.157566	0.174028	-0.168644	0.145311	-0.214689	0.0625495	-0.482165	1.03209e-05	-0.0258103	0.824846	-0.437093	7.88526e-05	0.809036	9.45535e-19	-0.341816	0.00251042
LOC_Os03g63290	LOC_Os03g63290.1	oxidoreductase, short chain dehydrogenase/reductase family protein, putative, expressed	blue	-0.0345333	0.767113	-0.0106711	0.927104	0.0729576	0.531103	0.176362	0.127513	0.229632	0.0459928	-0.0518936	0.656175	0.324344	0.00425769	0.166298	0.151074	0.112422	0.333593	-0.0391048	0.737334	-0.141256	0.223549	0.120668	0.29912
LOC_Os12g01430	LOC_Os12g01430.1	ribosomal protein L10, putative, expressed	blue	-0.0345563	0.766962	-0.37844	0.000749554	-0.183716	0.11215	-0.0515455	0.658337	0.33668	0.00294133	-0.286104	0.0122289	-0.231722	0.0439957	-0.201722	0.0805609	-0.0877536	0.450972	-0.683336	1.03611e-11	0.837814	3.88977e-21	-0.473785	1.53973e-05
LOC_Os02g48400	LOC_Os02g48400.1	expressed protein	blue	-0.0346971	0.76604	-0.313127	0.00588431	-0.13394	0.2487	-0.0930128	0.424196	0.195625	0.0903493	-0.0946809	0.415898	-0.0272929	0.814958	-0.309495	0.00651755	-0.0638261	0.583857	-0.531925	7.62093e-07	0.761836	1.33387e-15	-0.425454	0.00012747
LOC_Os01g46500	LOC_Os01g46500.2	OsFBX21 - F-box domain containing protein, expressed	blue	-0.0347392	0.765764	0.28573	0.0123477	0.205782	0.0745258	-0.0231297	0.842791	-0.489177	7.32485e-06	0.272488	0.0172479	-0.250522	0.0290547	0.125535	0.279906	0.154105	0.1838	0.542997	4.02555e-07	-0.705424	1.12179e-12	0.358418	0.001477
LOC_Os06g16030	LOC_Os06g16030.1	amidase family protein, putative, expressed	blue	-0.0347953	0.765397	-0.310475	0.00634099	-0.296003	0.0094266	-0.00918515	0.937232	0.388254	0.000528975	-0.189214	0.101626	-0.0457758	0.694573	-0.104775	0.36772	-0.212982	0.0647159	-0.777627	1.43727e-16	0.703006	1.44515e-12	-0.326554	0.00398902
LOC_Os02g44100	LOC_Os02g44100.2	expressed protein	blue	0.0348175	0.765251	-0.178588	0.122702	-0.142142	0.220628	0.228725	0.0468827	0.375459	0.000831477	-0.266512	0.0199573	0.271066	0.0178622	-0.443312	6.05664e-05	-0.405932	0.000274603	-0.345157	0.00226137	0.680128	1.4082e-11	-0.0118024	0.9194
LOC_Os10g25320	LOC_Os10g25320.1	initiation factor 2 subunit family domain containing protein, expressed	blue	-0.0348665	0.764931	-0.371117	0.000965437	0.114587	0.324307	-0.190206	0.099814	-0.103425	0.373957	0.050053	0.66764	-0.284996	0.0125837	-0.495968	5.2169e-06	0.0936023	0.421253	-0.266203	0.0201066	0.684908	8.90222e-12	-0.473995	1.52461e-05
LOC_Os05g24000	LOC_Os05g24000.1	expressed protein	blue	0.0348814	0.764833	0.294326	0.00985744	0.118859	0.306475	-0.00679847	0.953521	-0.102342	0.37901	0.172157	0.136994	0.117488	0.312129	0.328743	0.00373798	0.36431	0.00121517	0.450059	4.52227e-05	-0.60028	9.95615e-09	0.0392028	0.736699
LOC_Os01g33540	LOC_Os01g33540.2	transposon protein, putative, unclassified, expressed	blue	-0.0349221	0.764567	-0.204659	0.0761571	-0.0629229	0.589202	-0.0186968	0.872639	0.221934	0.0540025	0.0171055	0.883399	0.00610952	0.958226	-0.36865	0.00104999	0.0492554	0.672632	-0.319606	0.00488834	0.556007	1.84565e-07	-0.176906	0.126324
LOC_Os02g31080	LOC_Os02g31080.1	hydroxyproline-rich glycoprotein family protein, putative, expressed	blue	-0.0350035	0.764034	-0.0630969	0.58817	0.0939479	0.419532	-0.106486	0.359908	0.0632722	0.587132	-0.0763406	0.512179	0.332513	0.00333835	0.0175368	0.88048	0.0981381	0.399001	0.0359361	0.757937	-0.00681546	0.953405	-0.011107	0.924134
LOC_Os07g31410	LOC_Os07g31410.1	expressed protein	blue	0.0351173	0.763289	-0.020858	0.858062	-0.0954561	0.412073	0.107445	0.35557	0.147799	0.202615	0.124327	0.284594	0.0600752	0.606197	-0.0494626	0.671334	-0.0391076	0.737316	-0.180556	0.118565	0.167059	0.149188	0.0218819	0.851172
LOC_Os03g22460	LOC_Os03g22460.1	expressed protein	blue	0.0352017	0.762737	-0.300379	0.0083785	-0.165921	0.152017	0.243055	0.0343771	0.394776	0.000417079	-0.291072	0.0107432	-0.0326543	0.779454	-0.34682	0.00214584	-0.332603	0.00332924	-0.583295	3.21324e-08	0.832216	1.2276e-20	-0.178049	0.123854
LOC_Os07g46540	LOC_Os07g46540.1	condensin complex subunit 1, putative, expressed	blue	-0.0352288	0.762559	-0.101702	0.382013	0.268305	0.0191085	0.110284	0.342927	-0.0749501	0.519915	-0.0163117	0.888775	0.231622	0.0440899	0.0512822	0.659975	-0.128038	0.270351	0.0460872	0.692599	-0.153451	0.185689	0.201299	0.081212
LOC_Os01g74030	LOC_Os01g74030.1	pumilio-family RNA binding protein, putative, expressed	blue	-0.0352341	0.762525	-0.295926	0.0094458	0.120689	0.299034	0.0937284	0.420625	0.162411	0.160997	-0.00537322	0.963257	-0.0994537	0.392679	-0.351648	0.00183994	-0.11853	0.307826	-0.25232	0.0278828	0.60736	5.98558e-09	-0.15887	0.170447
LOC_Os04g12744	LOC_Os04g12744.1	expressed protein	blue	-0.0353211	0.761956	-0.431241	0.00010061	-0.275136	0.0161527	-0.0645566	0.57955	0.354919	0.0016556	-0.258578	0.0241099	-0.0306707	0.792542	-0.213394	0.0641875	-0.174011	0.13275	-0.860982	2.00895e-23	0.845311	7.78355e-22	-0.463409	2.49086e-05
LOC_Os03g05180	LOC_Os03g05180.1	expressed protein	blue	-0.035474	0.760956	0.156586	0.176757	0.0767811	0.50974	-0.173426	0.134077	-0.120782	0.298659	-0.0125971	0.913993	-0.14898	0.198991	0.398999	0.000356661	0.329246	0.00368226	0.310968	0.00625383	-0.42777	0.000116014	-0.113728	0.327972
LOC_Os12g14080	LOC_Os12g14080.1	expressed protein	blue	0.0354804	0.760914	-0.145764	0.208969	-0.00755884	0.948329	0.32957	0.00364685	0.265764	0.0203207	-0.148607	0.200129	-0.0548361	0.638011	-0.397814	0.000372753	-0.400503	0.000337155	-0.16332	0.158636	0.529928	8.5303e-07	0.14444	0.213181
LOC_Os12g15590	LOC_Os12g15590.2	heat shock protein DnaJ, putative, expressed	blue	0.0355095	0.760724	-0.267322	0.0195698	0.0759383	0.51441	0.0166658	0.886377	0.176498	0.127215	0.0298452	0.798006	0.284893	0.0126169	-0.26011	0.023255	-0.330204	0.00357831	-0.297321	0.00909936	0.422918	0.000141211	-0.0193934	0.867936
LOC_Os06g48640	LOC_Os06g48640.2	proteasome/cyclosome repeat containing protein, expressed	blue	-0.0355438	0.7605	-0.170421	0.141059	0.0328019	0.778483	0.196109	0.0895392	0.0806956	0.488335	-0.36738	0.00109606	0.217253	0.0594083	-0.295693	0.00950482	-0.199412	0.084165	-0.199868	0.0834438	0.363379	0.00125354	0.0825342	0.478447
LOC_Os10g08010	LOC_Os10g08010.1	expressed protein	blue	-0.0356096	0.76007	-0.119119	0.305412	-0.184692	0.110222	-0.0307415	0.792074	0.191856	0.0968524	0.0137764	0.905977	0.0865701	0.457124	0.0124025	0.915317	0.0928903	0.424809	-0.399264	0.000353152	0.295223	0.00962477	-0.297807	0.00898135
LOC_Os01g68310	LOC_Os01g68310.1	sas10/Utp3 family protein, expressed	blue	-0.0356146	0.760037	-0.350396	0.00191524	-0.116759	0.315162	0.00761108	0.947972	0.109302	0.347271	-0.209338	0.0695413	-0.0960601	0.409108	-0.378873	0.000738279	-0.107059	0.357312	-0.510994	2.39806e-06	0.826554	3.76263e-20	-0.379266	0.000728178
LOC_Os03g25490	LOC_Os03g25490.1	cytochrome P450 72A1, putative, expressed	blue	-0.0356381	0.759883	-0.117061	0.313903	0.0452188	0.698109	0.290427	0.0109268	0.114577	0.324349	-0.163397	0.158435	-0.031556	0.786693	-0.0369977	0.751014	0.133711	0.249515	-0.116104	0.317903	0.187358	0.105089	-0.170983	0.139733
LOC_Os10g30944	LOC_Os10g30944.2	expressed protein	blue	0.0356511	0.759799	0.303034	0.00779362	0.184162	0.111264	0.10093	0.385655	-0.408812	0.000245929	0.133022	0.251986	0.109349	0.347059	0.273289	0.0169102	0.372396	0.000924064	0.625631	1.51688e-09	-0.679953	1.4318e-11	0.147176	0.204544
LOC_Os07g25440	LOC_Os07g25440.2	WD domain, G-beta repeat domain containing protein, expressed	blue	-0.0356616	0.75973	-0.467409	2.0731e-05	-0.0558037	0.632084	-0.0334742	0.774063	0.247909	0.0308325	-0.227632	0.0479736	-0.0729385	0.53121	-0.393044	0.000444466	-0.13617	0.240834	-0.650318	2.04719e-10	0.923556	1.56671e-32	-0.442056	6.39064e-05
LOC_Os07g10660	LOC_Os07g10660.1	ribosomal protein, putative, expressed	blue	0.0356778	0.759624	-0.290519	0.0109003	-0.175064	0.130384	0.148565	0.200259	0.427833	0.000115712	-0.277971	0.0150466	-0.0643495	0.580769	-0.322434	0.00450268	-0.218532	0.0578889	-0.550227	2.62059e-07	0.843395	1.1836e-21	-0.295253	0.00961711
LOC_Os03g46070	LOC_Os03g46070.1	thaumatin, putative, expressed	blue	0.0357286	0.759292	-0.378745	0.000741604	-0.113507	0.328922	0.090222	0.43829	0.388391	0.000526369	-0.265328	0.0205348	0.157487	0.174247	-0.193108	0.0946539	-0.219376	0.0569045	-0.659107	9.59361e-11	0.72477	1.34417e-13	-0.262157	0.0221537
LOC_Os07g31850	LOC_Os07g31850.1	zinc finger, C3HC4 type domain containing protein, expressed	blue	0.0357483	0.759164	0.316486	0.00534763	-0.0333917	0.774604	-0.31719	0.00524075	-0.580399	3.89793e-08	0.358654	0.00146563	-0.416967	0.000178981	0.317098	0.00525453	0.332548	0.00333479	0.396068	0.000397666	-0.641091	4.41999e-10	-0.0363352	0.755333
LOC_Os08g15444	LOC_Os08g15444.2	expressed protein	blue	0.0358808	0.758298	0.0410028	0.72508	-0.203835	0.0773726	-0.0530768	0.648846	0.0551984	0.635789	-0.337852	0.00283756	0.449814	4.57097e-05	-0.101272	0.384041	0.358422	0.0014768	-0.111454	0.337802	0.181578	0.11646	-0.33115	0.00347815
LOC_Os11g16560	LOC_Os11g16560.1	expressed protein	blue	0.0359323	0.757961	0.213785	0.0636899	-0.0638659	0.583621	0.0410813	0.724575	-0.0270298	0.816711	-0.257945	0.0244703	-0.374727	0.000852808	0.220953	0.055101	0.0498922	0.668645	0.225831	0.0498164	-0.23855	0.0379654	0.136118	0.241018
LOC_Os02g24330	LOC_Os02g24330.1	eukaryotic translation initiation factor 4B, putative, expressed	blue	0.0359484	0.757857	0.106501	0.359839	-0.016503	0.887479	-0.237166	0.0391287	-0.308643	0.00667452	0.00929612	0.936476	-0.389434	0.000506888	-0.140232	0.226957	0.190307	0.0996312	0.177913	0.124146	0.0934186	0.422168	-0.215987	0.0609424
LOC_Os10g17790	LOC_Os10g17790.1	remorin C-terminal domain containing protein, putative, expressed	blue	0.0359754	0.75768	0.26222	0.0221206	-0.0133996	0.908537	-0.145933	0.208436	-0.242179	0.0350518	0.026334	0.82135	-0.311542	0.0061536	0.377024	0.000787493	0.594904	1.45324e-08	0.376908	0.000790687	-0.509466	2.59978e-06	-0.180897	0.11786
LOC_Os07g06500	LOC_Os07g06500.1	OsFBL34 - F-box domain and LRR containing protein, expressed	blue	-0.0360473	0.757211	-0.288323	0.0115445	-0.251334	0.0285209	-0.0872035	0.453826	0.163925	0.157077	-0.181633	0.116348	-0.0291408	0.802675	-0.160414	0.166279	-0.14608	0.207974	-0.658595	1.00336e-10	0.585037	2.85824e-08	-0.350902	0.0018845
LOC_Os03g15250	LOC_Os03g15250.1	lectin-like receptor kinase, putative, expressed	blue	-0.036058	0.757141	-0.268825	0.0188684	0.0713582	0.540169	-0.184038	0.11151	-0.103918	0.371671	-0.11258	0.332912	-0.254588	0.0264617	-0.476361	1.36311e-05	0.191151	0.0981095	-0.18566	0.108336	0.588642	2.23821e-08	-0.42825	0.000113761
LOC_Os08g30590	LOC_Os08g30590.1	C1-like domain containing protein, expressed	blue	0.0360583	0.757139	-0.323984	0.00430292	-0.331207	0.00347219	-0.0598421	0.607597	0.318157	0.00509707	-0.202018	0.0801085	-0.0337319	0.77237	-0.142341	0.219975	-0.192922	0.0949782	-0.809185	9.21281e-19	0.729302	7.96566e-14	-0.411635	0.00022051
LOC_Os05g30980	LOC_Os05g30980.1	RNA recognition motif containing protein, putative, expressed	blue	-0.0360957	0.756895	-0.150603	0.194085	-0.133844	0.24904	-0.0847318	0.466771	0.313927	0.00575226	-0.125745	0.279096	0.024024	0.836795	0.404337	0.000291775	0.0392425	0.736443	-0.346817	0.00214608	0.179902	0.119929	-0.286534	0.0120934
LOC_Os02g07400	LOC_Os02g07400.1	retrotransposon protein, putative, unclassified, expressed	blue	-0.0361804	0.756342	0.318214	0.00508876	0.101379	0.383535	-0.115227	0.321594	-0.347506	0.00209979	-0.0374675	0.747957	-0.12244	0.292025	0.165691	0.152595	0.558098	1.62323e-07	0.574005	5.93161e-08	-0.581275	3.67756e-08	0.0069743	0.95232
LOC_Os04g53200	LOC_Os04g53200.1	exonuclease, putative, expressed	blue	-0.0362185	0.756094	0.015083	0.897105	0.265786	0.02031	0.113672	0.328215	-0.054836	0.638012	0.0190203	0.870454	0.158263	0.172109	0.263	0.0217133	0.113966	0.326957	0.323473	0.00436788	-0.326982	0.00393881	0.0997957	0.391045
LOC_Os08g04920	LOC_Os08g04920.1	OsDegp11 - Putative Deg protease homologue, expressed	blue	-0.0362442	0.755926	-0.426386	0.000122741	-0.0789393	0.497879	0.00626739	0.957148	0.163817	0.157355	-0.15376	0.184795	-0.102453	0.37849	-0.35135	0.00185765	-0.239296	0.0373507	-0.602008	8.80345e-09	0.815191	3.16675e-19	-0.383098	0.000636131
LOC_Os10g35980	LOC_Os10g35980.1	tetraspanin family protein, putative, expressed	blue	0.0362464	0.755912	0.0958114	0.410328	-0.0813206	0.484961	-0.221586	0.05439	-0.0153132	0.895544	0.0651721	0.575933	-0.077868	0.503749	0.391291	0.000473852	0.311849	0.00610065	0.0802666	0.490657	-0.312484	0.00599228	-0.236412	0.0397753
LOC_Os07g03230	LOC_Os07g03230.1	eukaryotic translation initiation factor 3 subunit C, putative, expressed	blue	0.0362825	0.755676	-0.161692	0.162885	-0.0246494	0.832607	0.0977255	0.400996	-0.143992	0.214618	-0.0557811	0.632222	-0.204145	0.0769138	-0.497171	4.90894e-06	-0.1184	0.308362	-0.197963	0.0864902	0.60112	9.37904e-09	-0.115682	0.319676
LOC_Os07g10410	LOC_Os07g10410.1	AP2 domain containing protein, expressed	blue	-0.036326	0.755392	-0.162678	0.1603	0.0644748	0.580031	0.0079161	0.94589	0.152216	0.189297	-0.136511	0.239647	0.0751012	0.519071	-0.122259	0.292747	-0.247462	0.0311452	-0.147291	0.204189	0.193457	0.094047	0.145123	0.210999
LOC_Os02g19450	LOC_Os02g19450.1	ATPase, AAA family protein, expressed	blue	-0.0363391	0.755307	-0.34128	0.00255254	-0.14175	0.221917	-0.00504095	0.965528	0.316746	0.00530789	-0.285708	0.0123545	0.108381	0.35137	-0.264732	0.0208311	-0.213793	0.0636798	-0.60974	5.03016e-09	0.706239	1.02945e-12	-0.276071	0.0157802
LOC_Os03g22950	LOC_Os03g22950.1	acyl carrier protein, putative, expressed	blue	-0.0363414	0.755292	-0.411135	0.000224829	-0.143355	0.216673	0.165044	0.154226	0.545488	3.47601e-07	-0.329353	0.00367058	-0.0230547	0.843295	-0.226679	0.0489412	-0.286779	0.0120169	-0.717357	3.094e-13	0.867741	3.60654e-24	-0.309762	0.00646904
LOC_Os02g48116	LOC_Os02g48116.1	expressed protein	blue	-0.0363657	0.755133	0.0448227	0.700628	0.0906769	0.435975	-0.232961	0.0428464	-0.377615	0.000771461	0.107462	0.355493	-0.0591091	0.612011	-0.0505327	0.664645	0.280882	0.0139795	0.261872	0.0223044	-0.24549	0.0325583	-0.00810956	0.94457
LOC_Os04g40010	LOC_Os04g40010.1	PPR repeat domain containing protein, putative, expressed	blue	0.0364486	0.754593	-0.245912	0.0322515	-0.181492	0.116636	-0.0404708	0.728508	0.13985	0.228237	-0.140958	0.224538	0.0168515	0.885118	-0.213248	0.0643741	-0.17578	0.128794	-0.495695	5.28944e-06	0.609296	5.19676e-09	-0.286145	0.0122159
LOC_Os09g07510	LOC_Os09g07510.1	HEAT repeat family protein, putative, expressed	blue	0.036481	0.754381	-0.182938	0.113702	-0.0422953	0.716774	-0.101693	0.382056	-0.160938	0.164881	0.0720809	0.536063	-0.412096	0.000216599	0.0220672	0.849927	-0.0387775	0.739453	-0.257168	0.0249199	0.305601	0.0072625	-0.41959	0.000161311
LOC_Os05g05020	LOC_Os05g05020.1	expressed protein	blue	0.0365295	0.754065	-0.285786	0.0123296	-0.0328847	0.777938	-0.135359	0.243673	0.432241	9.65369e-05	-0.076642	0.510509	-0.0153236	0.895473	0.0328509	0.77816	-0.0326703	0.779349	-0.385796	0.000577818	0.421586	0.000148959	-0.329233	0.00368374
LOC_Os05g51490	LOC_Os05g51490.1	SIT4 phosphatase-associated protein domain containing protein, expressed	blue	-0.0365346	0.754032	-0.0393276	0.735892	-0.201723	0.0805605	-0.313066	0.00589436	-0.401471	0.000325132	-0.00757751	0.948202	-0.214262	0.0630867	-0.186925	0.10591	0.015482	0.894399	-0.189976	0.100232	0.155719	0.179196	-0.239868	0.0368844
LOC_Os03g29430	LOC_Os03g29430.1	retrotransposon protein, putative, unclassified	blue	-0.0366304	0.753407	0.352064	0.00181552	0.141209	0.223705	0.0775758	0.505355	-0.28851	0.0114884	0.0792099	0.496402	0.116753	0.315186	0.345123	0.00226377	0.204453	0.0764604	0.63164	9.46967e-10	-0.760581	1.58053e-15	0.29151	0.01062
LOC_Os04g06850	LOC_Os04g06850.1	expressed protein	blue	-0.036654	0.753254	-0.0553891	0.634621	-0.045085	0.69896	0.0395832	0.734239	0.0290536	0.803254	0.186899	0.10596	-0.33886	0.00275092	-0.338911	0.00274661	-0.120108	0.301385	-0.172268	0.136736	0.232712	0.0430758	0.251794	0.0282213
LOC_Os06g35730	LOC_Os06g35730.1	ribosomal protein L5, putative, expressed	blue	-0.0366812	0.753077	-0.345996	0.0022024	-0.158916	0.170323	0.18917	0.101709	0.387223	0.000548987	-0.307385	0.00691229	-0.0673522	0.563204	-0.239138	0.0374799	-0.372074	0.000934318	-0.615694	3.23537e-09	0.806714	1.41406e-18	-0.16239	0.161053
LOC_Os08g38790	LOC_Os08g38790.1	expressed protein	blue	0.0367064	0.752912	-0.0621051	0.59406	-0.046121	0.692385	0.0303471	0.794682	0.23072	0.0449444	0.00210418	0.985607	-0.108587	0.350453	2.30602e-05	0.999842	-0.128898	0.26712	-0.139621	0.229007	0.131357	0.258025	0.0619274	0.595118
LOC_Os09g32976	LOC_Os09g32976.1	ribosomal protein L7Ae, putative, expressed	blue	-0.0367321	0.752745	-0.246416	0.0318883	0.0215881	0.853148	0.0952005	0.413332	0.056212	0.629589	-0.287874	0.0116804	-0.109356	0.34703	-0.438566	7.41097e-05	-0.238029	0.0383999	-0.205022	0.0756271	0.662967	6.82235e-11	-0.0999639	0.390243
LOC_Os03g14510	LOC_Os03g14510.2	immature colon carcinoma transcript 1 protein precursor, putative, expressed	blue	-0.0367995	0.752306	0.239638	0.0370718	-0.070188	0.54685	0.0349684	0.764263	-0.316646	0.00532307	0.0685049	0.556529	-0.126787	0.2751	-0.0631284	0.587983	0.0370612	0.750601	0.306303	0.00712283	-0.396292	0.000394387	0.235214	0.0408198
LOC_Os08g41300	LOC_Os08g41300.1	60S ribosomal protein L32, putative, expressed	blue	-0.0369123	0.751571	-0.08646	0.457699	0.0567669	0.626206	0.144484	0.21304	-0.0847622	0.466611	-0.278811	0.0147318	-0.154038	0.183992	-0.438506	7.42987e-05	-0.240726	0.0361949	0.0629136	0.589257	0.402432	0.000313572	0.104853	0.367363
LOC_Os09g28420	LOC_Os09g28420.1	alpha-amylase precursor, putative, expressed	blue	-0.036965	0.751228	-0.366726	0.0011205	-0.153755	0.18481	-0.0725241	0.533552	0.197816	0.0867298	-0.153691	0.184994	-0.0144467	0.901424	-0.290557	0.0108896	-0.187561	0.104707	-0.677958	1.72914e-11	0.698925	2.20306e-12	-0.301826	0.00805507
LOC_Os03g13220	LOC_Os03g13220.2	expressed protein	blue	0.0371538	0.749999	0.407924	0.000254458	0.141806	0.221733	0.0906723	0.435998	-0.174199	0.132325	0.174826	0.130917	0.287713	0.0117293	0.363675	0.00124122	0.000325776	0.997772	0.668344	4.20785e-11	-0.83214	1.24647e-20	0.46919	1.90897e-05
LOC_Os02g46800	LOC_Os02g46800.1	expressed protein	blue	0.0371559	0.749985	0.208701	0.0704133	0.0043048	0.97056	0.0352389	0.762494	0.0808982	0.48724	-0.0470312	0.686627	0.303589	0.00767599	0.068947	0.553978	0.279601	0.0144406	0.223681	0.0520921	-0.293041	0.0101992	0.140139	0.22727
LOC_Os01g05180	LOC_Os01g05180.1	expressed protein	blue	0.0372005	0.749694	0.0340098	0.770546	-0.137212	0.237221	0.096933	0.404844	0.0675187	0.562237	-0.0709117	0.542713	0.116044	0.318155	-0.109606	0.345923	-0.0401704	0.730446	-0.108126	0.352513	0.196739	0.0884932	0.0121097	0.917309
LOC_Os02g39890	LOC_Os02g39890.1	RNA recognition motif containing protein, putative, expressed	blue	-0.0372947	0.749082	0.12168	0.295056	-0.00601554	0.958868	-0.154667	0.182186	0.081668	0.483092	0.426654	0.00012141	-0.0977279	0.400984	0.211143	0.0671156	0.2817	0.0136918	0.106388	0.360351	-0.262961	0.0217334	-0.084194	0.469614
LOC_Os06g07160	LOC_Os06g07160.1	expressed protein	blue	0.0373425	0.748771	-0.236622	0.0395944	0.0815664	0.483638	0.139586	0.229126	-0.0105512	0.927921	-0.0174603	0.880998	-0.0688492	0.554542	-0.434211	8.89577e-05	-0.139815	0.228357	-0.17102	0.139646	0.590705	1.94338e-08	-0.120029	0.301702
LOC_Os03g61600	LOC_Os03g61600.1	phosphoribosylformylglycinamidine synthase, putative, expressed	blue	0.0373971	0.748416	-0.342503	0.00245724	-0.151968	0.190029	0.163432	0.158346	0.479381	1.18016e-05	-0.201268	0.0812603	-0.0198759	0.86468	-0.318234	0.00508574	-0.164981	0.154384	-0.622929	1.86872e-09	0.873906	6.91838e-25	-0.351319	0.00185945
LOC_Os08g30340	LOC_Os08g30340.2	PAS2, putative, expressed	blue	0.0374086	0.748341	-0.0738893	0.525856	-0.16995	0.142175	-0.015292	0.895687	-0.00519953	0.964444	0.14282	0.218413	-0.4356	8.39478e-05	-0.216189	0.0606953	-0.421837	0.00014747	-0.268691	0.0189301	0.306046	0.00717362	0.172751	0.135623
LOC_Os03g03650	LOC_Os03g03650.1	POLD2 - Putative DNA polymerase delta complex subunit, expressed	blue	-0.0374397	0.748138	-0.316607	0.00532911	-0.125509	0.280006	-0.0851198	0.464726	0.114862	0.323142	-0.0285044	0.8069	-0.27569	0.015931	-0.166775	0.14989	0.0293479	0.801302	-0.551593	2.41368e-07	0.601266	9.28208e-09	-0.389996	0.000496669
LOC_Os08g13690	LOC_Os08g13690.1	60S ribosomal protein L7, putative, expressed	blue	0.0375263	0.747575	-0.234644	0.0413243	-0.123268	0.288751	0.197085	0.0879233	0.309254	0.00656151	-0.274115	0.0165675	-0.0300672	0.796535	-0.365416	0.00117098	-0.339712	0.00267957	-0.407756	0.000256103	0.750823	5.7115e-15	-0.127089	0.273949
LOC_Os04g31330	LOC_Os04g31330.1	exo70 exocyst complex subunit domain containing protein, expressed	blue	0.0375702	0.74729	0.0822879	0.479765	0.0416394	0.720985	-0.181567	0.116483	0.133762	0.249333	0.360531	0.00137774	-0.181439	0.116744	0.29889	0.0087229	0.168494	0.145674	0.0914089	0.432264	-0.279282	0.0145578	-0.1151	0.322131
LOC_Os03g05720	LOC_Os03g05720.1	WD domain, G-beta repeat domain containing protein, expressed	blue	0.0375939	0.747136	-0.401175	0.000328761	-0.114961	0.32272	0.0313949	0.787757	0.234557	0.0414025	-0.163307	0.158668	-0.104067	0.370984	-0.455891	3.49579e-05	-0.121014	0.297726	-0.632481	8.85831e-10	0.927124	2.85131e-33	-0.441989	6.40899e-05
LOC_Os06g06190	LOC_Os06g06190.1	uncharacterized protein ycf45, putative, expressed	blue	-0.0376075	0.747047	0.335762	0.00302502	-0.141051	0.224229	-0.170353	0.141219	-0.371381	0.000956759	-0.103763	0.372392	-0.284534	0.012734	0.156973	0.175676	0.0400957	0.730928	0.325685	0.00409282	-0.523179	1.24188e-06	0.284315	0.0128058
LOC_Os05g35580	LOC_Os05g35580.1	amidophosphoribosyltransferase, chloroplast precursor, putative, expressed	blue	0.0376674	0.746658	-0.360784	0.00136626	-0.138254	0.233643	0.0979326	0.399993	0.416417	0.000182901	-0.213543	0.0639972	-0.0964168	0.407362	-0.117829	0.310714	-0.0670411	0.565012	-0.612186	4.2009e-09	0.778697	1.22788e-16	-0.458132	3.1624e-05
LOC_Os06g41710	LOC_Os06g41710.1	CW-type Zinc Finger, putative, expressed	blue	-0.0376801	0.746575	-0.180897	0.117861	-0.000666325	0.995442	0.113318	0.329731	0.383676	0.00062319	-0.154858	0.181642	0.389911	0.000498207	-0.114919	0.322899	-0.0677574	0.560853	-0.218985	0.0573586	0.333128	0.00327685	-0.0586271	0.614921
LOC_Os08g42320	LOC_Os08g42320.1	expressed protein	blue	-0.0376878	0.746526	-0.407033	0.000263298	-0.231602	0.044109	-0.0924851	0.426841	0.350251	0.00192418	-0.287138	0.0119057	-0.0355938	0.760173	-0.185405	0.108831	0.0175634	0.880301	-0.772525	3.01059e-16	0.81281	4.85775e-19	-0.568045	8.70319e-08
LOC_Os03g18620	LOC_Os03g18620.1	PPR repeat domain containing protein, putative, expressed	blue	0.0376879	0.746525	-0.314795	0.005612	-0.102518	0.378187	0.0395754	0.734289	0.103689	0.372732	-0.215632	0.0613788	-0.0591042	0.612041	-0.43011	0.000105408	-0.121594	0.295396	-0.514735	1.96472e-06	0.75028	6.1246e-15	-0.291712	0.0105636
LOC_Os02g54100	LOC_Os02g54100.1	expressed protein	blue	-0.0377782	0.745938	-0.128248	0.269561	-0.054126	0.642375	0.100778	0.386375	0.357369	0.00152862	-0.213473	0.0640872	0.0277164	0.812139	0.11809	0.309638	0.301836	0.00805278	-0.221179	0.054847	0.187786	0.104284	-0.340546	0.00261137
LOC_Os08g38570	LOC_Os08g38570.1	WD domain, G-beta repeat domain containing protein, expressed	blue	0.0377835	0.745904	-0.252858	0.02754	0.0927024	0.425751	-0.00530078	0.963752	-0.015898	0.891579	0.160031	0.167306	-0.176844	0.12646	-0.634944	7.27646e-10	-0.224299	0.0514291	-0.225065	0.0506167	0.640473	4.6496e-10	-0.0556651	0.632931
LOC_Os04g39700	LOC_Os04g39700.1	60S ribosomal protein L6, putative, expressed	blue	0.0377874	0.745878	-0.352699	0.00177881	-0.193965	0.0931699	0.136377	0.240114	0.358481	0.00147396	-0.342922	0.00242535	-0.0460157	0.693052	-0.339855	0.00266777	-0.263256	0.0215806	-0.663647	6.42117e-11	0.901703	1.15267e-28	-0.355842	0.00160667
LOC_Os05g07130	LOC_Os05g07130.2	6PF-2-K/Fru-2,6-P2ASE liver isozyme, putative, expressed	blue	-0.0378626	0.745389	0.337446	0.00287311	0.0262934	0.821621	-0.0477212	0.682274	-0.406948	0.000264148	0.165933	0.151987	-0.0482209	0.679128	0.163686	0.15769	0.0981585	0.398902	0.491995	6.36837e-06	-0.636462	6.44062e-10	0.362239	0.00130196
LOC_Os05g07700	LOC_Os05g07700.1	ribosomal protein, putative, expressed	blue	0.0378949	0.74518	-0.180617	0.11844	0.0134503	0.908193	0.0588124	0.613801	0.0332825	0.775322	-0.108076	0.352738	-0.13702	0.237885	-0.456936	3.33648e-05	-0.242241	0.0350032	-0.150836	0.193389	0.593498	1.60258e-08	-0.13735	0.236744
LOC_Os03g57870	LOC_Os03g57870.1	RFC3 - Putative clamp loader of PCNA, replication factor C subunit 3, expressed	blue	0.03795	0.744822	-0.369503	0.00102001	-0.222048	0.0538769	0.138722	0.23205	0.425002	0.000129827	-0.263113	0.0216543	0.0453224	0.697452	-0.366729	0.00112041	-0.253547	0.0271061	-0.745826	1.07816e-14	0.892121	3.01824e-27	-0.334509	0.00314253
LOC_Os04g17050	LOC_Os04g17050.1	glutaredoxin family protein, expressed	blue	0.0379609	0.744751	-0.306559	0.00707266	-0.282083	0.013559	0.04363	0.708232	0.196336	0.0891619	-0.177336	0.125392	-0.00706585	0.951695	-0.344349	0.00231949	-0.230545	0.0451116	-0.725069	1.29898e-13	0.75077	5.75054e-15	-0.262024	0.0222239
LOC_Os05g22790	LOC_Os05g22790.1	expressed protein	blue	0.0379648	0.744726	-0.0380529	0.744154	0.0192759	0.868729	0.046956	0.687102	-0.23309	0.042728	0.123584	0.287507	-0.436482	8.09009e-05	-0.149911	0.196164	-0.00584315	0.960046	-0.0310318	0.790155	0.211997	0.0659919	-0.0026741	0.981709
LOC_Os10g34910	LOC_Os10g34910.1	secretory protein, putative, expressed	blue	-0.0379964	0.744521	0.137496	0.236243	0.381438	0.000674614	0.149311	0.197981	-0.253828	0.0269305	0.0206759	0.859289	0.193351	0.0942311	-0.0977215	0.401015	-0.0500068	0.667928	0.609242	5.21743e-09	-0.392945	0.000446074	0.441502	6.54348e-05
LOC_Os03g58620	LOC_Os03g58620.1	small multi-drug export protein, putative, expressed	blue	-0.0380861	0.743938	0.269088	0.0187479	0.0627261	0.590369	0.124042	0.285712	-0.0291788	0.802423	0.140801	0.22506	0.033536	0.773656	0.460614	2.8279e-05	-0.228315	0.0472895	0.383029	0.000637689	-0.677618	1.78546e-11	0.622452	1.93849e-09
LOC_Os07g26740	LOC_Os07g26740.1	60S ribosomal protein L44, putative, expressed	blue	-0.0380945	0.743884	-0.404516	0.000289801	-0.21691	0.0598205	0.0455917	0.695742	0.509394	2.60964e-06	-0.285986	0.0122662	0.0370989	0.750356	-0.271431	0.017703	-0.203572	0.0777645	-0.791336	1.78353e-17	0.878355	1.98947e-25	-0.371722	0.000945654
LOC_Os04g19684	LOC_Os04g19684.2	methyl-CpG binding domain containing protein, expressed	blue	0.038138	0.743601	-0.118688	0.307175	-0.30596	0.00719079	0.0172457	0.88245	0.351518	0.00184765	-0.141093	0.224088	0.171479	0.13857	-0.147862	0.20242	0.0544331	0.640487	-0.545738	3.42498e-07	0.470505	1.79568e-05	-0.233408	0.0424378
LOC_Os08g40630	LOC_Os08g40630.1	mTERF domain containing protein, expressed	blue	0.0381724	0.743378	-0.349528	0.0019691	-0.102296	0.379224	0.0801698	0.491182	0.409312	0.000241235	-0.275005	0.0162054	-0.0526472	0.651503	-0.299167	0.00865789	-0.241808	0.0353403	-0.584274	3.00886e-08	0.828413	2.61621e-20	-0.299929	0.00848125
LOC_Os10g05220	LOC_Os10g05220.2	queuine tRNA-ribosyltransferase, putative, expressed	blue	-0.03823	0.743004	-0.433164	9.29139e-05	-0.0795248	0.494686	0.0171138	0.883343	0.298464	0.00882374	-0.215336	0.0617453	-0.0122491	0.91636	-0.470731	1.77677e-05	-0.169579	0.143062	-0.645198	3.14801e-10	0.892866	2.36798e-27	-0.337225	0.00289265
LOC_Os01g60040	LOC_Os01g60040.2	HEAT repeat family protein, putative, expressed	blue	-0.0382743	0.742717	0.199706	0.0836995	-0.14594	0.208415	0.015295	0.895667	-0.2465	0.0318279	0.0374853	0.747842	-0.0224904	0.847083	0.0868008	0.455921	0.0837402	0.472021	0.0954791	0.41196	-0.301828	0.0080546	0.229205	0.0464094
LOC_Os04g51809	LOC_Os04g51809.1	expressed protein	blue	0.0382779	0.742694	-0.259055	0.0238409	-0.208882	0.0701645	0.0432095	0.710919	0.473656	1.54912e-05	-0.183258	0.113063	-0.00546999	0.962596	-0.0978726	0.400283	-0.105097	0.366242	-0.600507	9.79727e-09	0.643129	3.7372e-10	-0.320042	0.00482707
LOC_Os03g27260	LOC_Os03g27260.1	40S ribosomal protein S6, putative, expressed	blue	0.0383945	0.741937	-0.153699	0.18497	-0.0258189	0.824788	0.154946	0.181389	0.116124	0.317819	-0.242622	0.034709	-0.0600672	0.606245	-0.464724	2.34552e-05	-0.259682	0.023491	-0.141494	0.222761	0.642884	3.81386e-10	-0.0398091	0.732779
LOC_Os12g17430	LOC_Os12g17430.1	NBS-LRR disease resistance protein, putative, expressed	blue	-0.038398	0.741914	-0.341281	0.00255246	-0.233292	0.0425433	-0.0971915	0.403586	0.175021	0.13048	-0.230909	0.0447637	-0.0643398	0.580826	-0.131256	0.258394	-0.117835	0.310692	-0.665203	5.58713e-11	0.649623	2.17136e-10	-0.405032	0.000284176
LOC_Os02g12420	LOC_Os02g12420.1	receptor-like protein kinase precursor, putative, expressed	blue	0.0384192	0.741777	-0.0670202	0.565134	-0.213863	0.063591	-0.097419	0.402481	-0.00640263	0.956224	-0.342783	0.00243592	-0.254395	0.0265798	-0.108052	0.352843	0.328911	0.00371931	-0.291847	0.0105261	0.345849	0.00221266	-0.55329	2.17807e-07
LOC_Os01g66830	LOC_Os01g66830.1	pectinacetylesterase domain containing protein, expressed	blue	-0.0384383	0.741653	-0.158735	0.170817	-0.0437569	0.707421	-0.028862	0.804526	-0.0295935	0.799673	0.0785148	0.500201	-0.299435	0.00859554	-0.129749	0.263946	-0.0832306	0.47473	-0.267893	0.0193006	0.211292	0.0669195	-0.0467513	0.688396
LOC_Os12g40300	LOC_Os12g40300.1	SKP1, putative, expressed	blue	-0.0384556	0.74154	0.298943	0.00871057	0.384908	0.000596434	0.119702	0.303033	-0.388005	0.000533751	0.24147	0.0356059	0.0524347	0.652819	-0.0773154	0.50679	0.0266437	0.819284	0.810302	7.57483e-19	-0.62063	2.22823e-09	0.57237	6.59475e-08
LOC_Os02g09220	LOC_Os02g09220.1	cytochrome P450, putative, expressed	blue	0.0384804	0.74138	-0.31263	0.00596747	-0.188569	0.10282	0.0403662	0.729182	0.380653	0.000693542	-0.178107	0.123731	-0.0454138	0.696871	-0.226986	0.0486274	-0.104789	0.367658	-0.659118	9.58386e-11	0.730999	6.53068e-14	-0.33943	0.00270303
LOC_Os02g01710	LOC_Os02g01710.3	peptidase family C78 domain containing protein, expressed	blue	-0.038489	0.741324	-0.355512	0.00162405	-0.115896	0.318776	0.0636817	0.58471	0.198469	0.0856722	-0.295509	0.00955181	-0.119527	0.303747	-0.317339	0.00521841	-0.121329	0.296462	-0.564908	1.06172e-07	0.740473	2.09511e-14	-0.319844	0.00485482
LOC_Os05g45170	LOC_Os05g45170.1	glucosyl transferase, putative, expressed	blue	0.0384895	0.74132	0.369197	0.00103069	0.224458	0.0512599	0.0153572	0.895246	-0.282567	0.0133922	0.156921	0.17582	0.121711	0.294929	0.309661	0.00648727	0.241426	0.0356404	0.743056	1.52357e-14	-0.801058	3.68522e-18	0.31063	0.00631346
LOC_Os11g03400	LOC_Os11g03400.1	ribosomal protein, putative, expressed	blue	-0.0384988	0.74126	-0.456779	3.35998e-05	-0.170758	0.140262	0.0647628	0.578337	0.388857	0.000517578	-0.312271	0.00602842	-0.0721968	0.535406	-0.302601	0.00788642	-0.243619	0.033948	-0.796967	7.23035e-18	0.940588	1.89886e-36	-0.401029	0.000330575
LOC_Os07g38030	LOC_Os07g38030.1	GRAS family transcription factor domain containing protein, expressed	blue	0.038499	0.741259	-0.131107	0.258939	-0.196532	0.0888364	-0.137966	0.234629	0.381512	0.000672857	0.0394254	0.73526	-0.0733547	0.528863	-0.0843922	0.468565	0.246814	0.0316034	-0.439526	7.11619e-05	0.377142	0.000784282	-0.438315	7.49e-05
LOC_Os10g31856	LOC_Os10g31856.1	midasin-related, putative, expressed	blue	0.0386066	0.740561	-0.137919	0.23479	-0.00640115	0.956234	-0.0302457	0.795354	-0.14944	0.197591	-0.105617	0.363863	-0.184548	0.110504	-0.63905	5.2222e-10	0.163405	0.158415	-0.141725	0.221998	0.615893	3.18743e-09	-0.264471	0.0209624
LOC_Os01g56540	LOC_Os01g56540.1	histone-lysine N-methyltransferase SUVR3, putative, expressed	blue	-0.0387067	0.739912	-0.126043	0.277947	-0.0762924	0.512446	0.104552	0.368745	0.342594	0.00245034	-0.01139	0.922208	-0.0571664	0.623775	-0.0647516	0.578402	-0.168382	0.145948	-0.24117	0.0358426	0.32867	0.00374609	-0.11034	0.342681
LOC_Os07g38100	LOC_Os07g38100.1	HVA22, putative, expressed	blue	0.0387155	0.739856	0.193287	0.0943421	-0.0621939	0.593532	-0.1074	0.355775	-0.29763	0.00902413	-0.046359	0.690878	-0.143985	0.214639	0.0287282	0.805414	0.238588	0.0379337	0.175154	0.130184	-0.256788	0.0251421	-0.0718603	0.537315
LOC_Os06g21390	LOC_Os06g21390.1	Zinc finger C-x8-C-x5-C-x3-H type domain containing protein, expressed	blue	0.0388323	0.739099	0.233941	0.0419547	0.130566	0.260925	-0.0497161	0.669747	-0.116982	0.31423	0.431922	9.7819e-05	-0.116551	0.316029	0.380837	0.000689062	0.125483	0.280107	0.472145	1.66308e-05	-0.60006	1.0113e-08	0.170161	0.141675
LOC_Os01g27730	LOC_Os01g27730.1	GTPase of unknown function domain containing protein, putative, expressed	blue	-0.0388943	0.738697	-0.312246	0.0060326	-0.0283036	0.808234	-0.0442133	0.70451	0.0815611	0.483667	-0.17162	0.13824	-0.145499	0.209809	-0.449107	4.71434e-05	-0.0988192	0.39572	-0.339178	0.00272414	0.76541	8.1804e-16	-0.31237	0.00601161
LOC_Os03g25960	LOC_Os03g25960.1	RNA recognition motif containing protein, putative, expressed	blue	-0.0388954	0.73869	-0.349377	0.00197859	0.0288741	0.804445	0.0327739	0.778667	0.2192	0.0571084	-0.209175	0.0697644	-0.172179	0.136941	-0.244831	0.033042	-0.192149	0.0963339	-0.431279	0.000100454	0.714986	4.0173e-13	-0.161498	0.163396
LOC_Os12g43670	LOC_Os12g43670.1	ergosterol biosynthetic protein 28, putative, expressed	blue	-0.0389203	0.738528	-0.266181	0.0201171	0.059778	0.607983	0.154577	0.182445	0.298457	0.00882538	-0.0866457	0.45673	0.0624873	0.591787	-0.234868	0.0411253	-0.301865	0.00804642	-0.329107	0.00369755	0.449125	4.71073e-05	0.0129688	0.911465
LOC_Os04g05430	LOC_Os04g05430.2	retrotransposon protein, putative, Ty1-copia subclass, expressed	blue	0.0391117	0.737289	-0.339089	0.00273163	-0.223384	0.0524122	-0.0588911	0.613327	0.353293	0.00174503	-0.185658	0.108341	-0.0818286	0.482229	-0.190346	0.0995598	-0.139606	0.22906	-0.689802	5.51565e-12	0.757068	2.52739e-15	-0.485184	8.91275e-06
LOC_Os12g07740	LOC_Os12g07740.1	eukaryotic translation initiation factor 2 subunit gamma, putative, expressed	blue	0.0391179	0.737249	-0.382788	0.000643158	-0.216348	0.0605018	0.034519	0.767207	0.23441	0.0415338	-0.192664	0.0954284	-0.152254	0.189186	-0.3526	0.00178447	-0.219812	0.0564008	-0.762818	1.16706e-15	0.8805	1.07209e-25	-0.443793	5.93303e-05
LOC_Os03g03140	LOC_Os03g03140.1	RNA recognition motif containing protein, putative, expressed	blue	0.0391199	0.737236	-0.340388	0.00262412	-0.0544178	0.64058	0.115734	0.319459	0.316722	0.00531152	-0.138333	0.233375	-0.0248989	0.830937	-0.422241	0.000145099	-0.230156	0.0454856	-0.516539	1.78319e-06	0.782312	7.16523e-17	-0.257521	0.0247146
LOC_Os01g61900	LOC_Os01g61900.1	CCT motif family protein, expressed	blue	0.0391561	0.737002	0.212698	0.0650814	0.0503861	0.665559	0.150186	0.195338	0.132504	0.253855	0.188864	0.102274	0.0241969	0.835636	0.178526	0.122834	0.0111962	0.923528	0.294293	0.00986608	-0.42999	0.000105929	0.366698	0.00112156
LOC_Os09g35910	LOC_Os09g35910.1	homeobox associated leucine zipper, putative, expressed	blue	-0.0391698	0.736913	0.126386	0.276633	0.0911213	0.43372	0.189911	0.10035	0.201571	0.0807934	0.0791008	0.496998	0.172078	0.137177	0.558834	1.55108e-07	0.0265608	0.819838	0.200399	0.0826098	-0.490825	6.75017e-06	0.241022	0.0359596
LOC_Os04g12560	LOC_Os04g12560.1	receptor-like protein kinase, putative, expressed	blue	0.0391723	0.736897	-0.333095	0.0032801	-0.131586	0.257189	-0.0830123	0.475894	0.202175	0.0798695	0.281571	0.0137368	-0.115479	0.320531	-0.246994	0.0314759	-0.125584	0.279715	-0.634522	7.52689e-10	0.618045	2.71103e-09	-0.314271	0.00569628
LOC_Os10g03540	LOC_Os10g03540.1	ribosomal protein L7Ae, putative, expressed	blue	-0.0392136	0.736629	-0.401298	0.000327246	-0.170111	0.141793	0.0918978	0.429796	0.395782	0.000401893	-0.330184	0.00358048	0.158658	0.171026	-0.0948429	0.415096	-0.143429	0.216436	-0.67907	1.55676e-11	0.776782	1.62672e-16	-0.473505	1.56018e-05
LOC_Os10g37400	LOC_Os10g37400.1	DUF538 domain containing protein, putative, expressed	blue	0.0392338	0.736499	-0.159258	0.169393	0.0721193	0.535845	0.191695	0.0971386	0.24296	0.0344491	-0.065093	0.576397	-0.0455836	0.695793	-0.0643859	0.580555	-0.128746	0.267687	-0.224766	0.0509332	0.312652	0.00596376	-0.106703	0.358923
LOC_Os03g61570	LOC_Os03g61570.2	expressed protein	blue	-0.0392657	0.736293	-0.0441428	0.704959	0.304446	0.00749743	0.0853133	0.463708	0.126548	0.276012	0.336802	0.00293041	0.321612	0.00461187	0.272322	0.0173189	-0.240199	0.036617	0.282317	0.0134782	-0.294491	0.00981434	0.256233	0.0254697
LOC_Os04g35910	LOC_Os04g35910.1	coiled-coil domain-containing protein 55, putative, expressed	blue	-0.0392895	0.736138	0.125693	0.279296	0.209183	0.0697528	-0.0985725	0.396906	-0.274985	0.0162132	0.203221	0.078289	0.0505638	0.66445	0.246296	0.0319741	0.257281	0.0248538	0.396	0.000398677	-0.56116	1.34274e-07	0.0673844	0.563017
LOC_Os05g50950	LOC_Os05g50950.1	pentatricopeptide repeat protein PPR986-12, putative, expressed	blue	0.0392973	0.736088	-0.181713	0.116184	-0.216334	0.0605196	0.0930949	0.423785	0.204196	0.0768385	-0.0797265	0.493589	-0.0726053	0.533093	-0.318372	0.00506554	-0.285021	0.0125756	-0.557028	1.73369e-07	0.582017	3.5001e-08	-0.00663354	0.954647
LOC_Os09g34910	LOC_Os09g34910.1	DEAD-box ATP-dependent RNA helicase 7, putative, expressed	blue	0.0393143	0.735978	-0.367353	0.00109707	-0.265614	0.0203943	0.0373493	0.748726	0.317521	0.0051912	-0.306621	0.00706037	-0.0483838	0.678103	-0.269283	0.018659	-0.218918	0.0574369	-0.758359	2.12891e-15	0.911716	2.60136e-30	-0.451304	4.2822e-05
LOC_Os11g36430	LOC_Os11g36430.2	zinc finger, C3HC4 type domain containing protein, expressed	blue	-0.0393587	0.735691	0.199488	0.0840454	-0.0173052	0.882047	-0.173819	0.133184	-0.286208	0.012196	0.446443	5.29274e-05	-0.261354	0.0225804	0.248735	0.030261	0.0663169	0.569232	0.297211	0.00912622	-0.457971	3.18536e-05	0.0991879	0.393951
LOC_Os10g34500	LOC_Os10g34500.1	ZOS10-05 - C2H2 zinc finger protein, expressed	blue	-0.0393594	0.735686	-0.405601	0.000278092	-0.234665	0.0413061	-0.00555877	0.961989	0.355257	0.00163753	-0.251175	0.0286248	0.0539152	0.643674	-0.186862	0.106029	-0.196776	0.0884325	-0.78851	2.77677e-17	0.756382	2.76736e-15	-0.355952	0.00160096
LOC_Os06g06940	LOC_Os06g06940.1	S-locus-like receptor protein kinase, putative, expressed	blue	0.0394332	0.735209	0.0630646	0.588361	-0.143318	0.216794	0.244683	0.0331518	0.110978	0.339881	-0.360809	0.00136515	-0.15884	0.170529	-0.0888305	0.445414	0.080126	0.491419	-0.0386386	0.740354	0.0893303	0.442848	0.159714	0.16816
LOC_Os04g44670	LOC_Os04g44670.1	AP2 domain containing protein, expressed	blue	-0.0394745	0.734942	-0.254473	0.0265321	-0.262194	0.0221343	-0.0447715	0.700954	0.280394	0.0141536	-0.16138	0.163709	-0.0716584	0.538461	-0.185883	0.107905	-0.21923	0.0570733	-0.556054	1.8404e-07	0.576488	5.04458e-08	-0.312283	0.00602635
LOC_Os10g15310	LOC_Os10g15310.5	expressed protein	blue	0.0395002	0.734776	0.256462	0.025334	0.140887	0.224771	0.154663	0.182199	0.193809	0.0934387	-0.149224	0.198247	0.363473	0.00124958	0.422391	0.000144232	0.171862	0.137677	0.450983	4.34289e-05	-0.532986	7.1759e-07	0.176045	0.12821
LOC_Os02g01880	LOC_Os02g01880.1	U5 small nuclear ribonucleoprotein 200 kDa helicase, putative, expressed	blue	0.0395201	0.734647	-0.266612	0.019909	-0.346806	0.00214678	-0.0431328	0.71141	0.298699	0.00876808	-0.373066	0.00090306	0.0282705	0.808454	-0.232058	0.0436819	-0.164909	0.154568	-0.713815	4.56587e-13	0.70314	1.42506e-12	-0.400391	0.000338576
LOC_Os03g46190	LOC_Os03g46190.2	parafibromin, putative, expressed	blue	-0.0395205	0.734644	-0.373321	0.000895172	0.189756	0.100634	0.0730367	0.530656	0.0564836	0.627933	-0.00101867	0.993032	-0.0942234	0.418164	-0.521971	1.32717e-06	-0.0765522	0.511006	-0.282903	0.0132778	0.647305	2.63965e-10	-0.19734	0.0875052
LOC_Os03g64360	LOC_Os03g64360.2	OsFBX113 - F-box domain containing protein, expressed	blue	0.0395332	0.734562	0.356364	0.00157959	-0.0944545	0.417018	-0.088174	0.448798	-0.439005	7.27487e-05	0.189114	0.101812	-0.367439	0.00109389	-0.0155266	0.894096	0.0180402	0.877076	0.34361	0.00237377	-0.515505	1.88524e-06	0.312671	0.00596069
LOC_Os07g09150	LOC_Os07g09150.1	expressed protein	blue	-0.0395487	0.734462	-0.449721	4.58976e-05	-0.258582	0.0241077	-0.0357443	0.75919	0.431818	9.82404e-05	-0.284649	0.0126964	-0.0364995	0.754261	-0.213999	0.0634188	-0.214011	0.0634035	-0.885185	2.66264e-26	0.854461	9.69181e-23	-0.434667	8.7281e-05
LOC_Os03g20750	LOC_Os03g20750.1	outer mitochondrial membrane porin, putative, expressed	blue	-0.039623	0.733982	-0.141198	0.22374	-0.121027	0.297672	0.00424385	0.970976	0.153229	0.186335	-0.0911215	0.433719	0.0273327	0.814693	-0.144092	0.214297	0.117766	0.310978	-0.22191	0.0540295	0.413944	0.000201548	-0.375642	0.000826218
LOC_Os01g56600	LOC_Os01g56600.1	signal recognition particle 54 kDa protein, putative, expressed	blue	0.0396454	0.733837	-0.251129	0.0286546	0.0945081	0.416753	-0.017566	0.880283	-0.119727	0.302931	0.043784	0.707248	-0.186259	0.107182	-0.529047	8.96308e-07	0.0882105	0.448609	-0.210993	0.0673147	0.551492	2.42832e-07	-0.33694	0.00291807
LOC_Os09g04384	LOC_Os09g04384.1	expressed protein	blue	0.0396687	0.733686	-0.107809	0.353932	-0.0220717	0.849896	0.129103	0.266351	0.0277375	0.811999	0.0827896	0.477082	-0.1297	0.264128	-0.302672	0.00787119	-0.0540548	0.642814	-0.22036	0.0557732	0.392303	0.000456678	-0.0411668	0.724024
LOC_Os05g43300	LOC_Os05g43300.3	expressed protein	blue	-0.03968	0.733613	0.300831	0.00827621	0.104568	0.368671	0.0574706	0.621927	-0.00929119	0.936509	0.383118	0.000635665	-0.0750323	0.519456	0.222983	0.0528487	-0.0234793	0.840446	0.465118	2.30355e-05	-0.583832	3.09968e-08	0.498644	4.55474e-06
LOC_Os02g40460	LOC_Os02g40460.1	S1 RNA binding domain containing protein, expressed	blue	-0.0396832	0.733592	-0.40285	0.00030866	-0.114624	0.324151	0.0758108	0.515119	0.322619	0.00447841	-0.232054	0.0436853	0.0157104	0.892851	-0.248536	0.0303978	-0.342075	0.00249027	-0.616151	3.12633e-09	0.812967	4.72353e-19	-0.279392	0.0145173
LOC_Os02g24634	LOC_Os02g24634.1	photosystem II D2 protein, putative, expressed	blue	-0.0397506	0.733157	-0.12447	0.284037	-0.128451	0.268795	0.124318	0.284629	0.273877	0.0166658	-0.0481939	0.679298	-0.0555864	0.633413	-0.00557757	0.961861	-0.0998587	0.390745	-0.334493	0.00314409	0.310133	0.00640218	-0.0611122	0.599983
LOC_Os04g01990	LOC_Os04g01990.1	pentatricopeptide domain containing protein, putative, expressed	blue	-0.0397852	0.732933	-0.365685	0.00116047	-0.101475	0.383083	-0.0105731	0.927771	0.347371	0.00210876	-0.162573	0.160575	-0.139804	0.228393	-0.341129	0.00256456	-0.121713	0.294923	-0.569035	8.17062e-08	0.742191	1.69585e-14	-0.33438	0.00315494
LOC_Os03g32550	LOC_Os03g32550.1	retrotransposon protein, putative, unclassified, expressed	blue	0.0399042	0.732164	0.301833	0.00805359	0.293952	0.00995589	-0.00634105	0.956645	-0.375388	0.000833539	0.211967	0.0660319	-0.031478	0.787208	0.186347	0.107012	0.234344	0.0415929	0.673686	2.57769e-11	-0.667669	4.47339e-11	0.25548	0.0259197
LOC_Os11g08940	LOC_Os11g08940.1	RNA polymerases N 8 kDa subunit, putative, expressed	blue	-0.039919	0.732069	-0.231698	0.0440188	-0.117515	0.312016	-0.0948437	0.415093	-0.0711464	0.541375	-0.103295	0.374564	-0.15857	0.171268	-0.269749	0.0184479	-0.111183	0.338982	-0.388387	0.000526443	0.428595	0.000112167	-0.222615	0.0532508
LOC_Os12g18760	LOC_Os12g18760.2	peptidase family C78 domain containing protein, expressed	blue	-0.0399486	0.731878	-0.180883	0.11789	0.116168	0.317633	0.0811001	0.48615	0.299966	0.00847285	-0.104996	0.366707	-0.137236	0.237138	-0.182494	0.114598	0.120799	0.29859	-0.0820629	0.480971	0.32135	0.00464715	-0.176991	0.12614
LOC_Os05g51810	LOC_Os05g51810.1	expressed protein	blue	-0.0400085	0.731491	-0.195615	0.0903658	0.0570548	0.624454	0.180896	0.117862	0.257504	0.0247245	-0.0704853	0.545148	0.104873	0.367271	-0.272366	0.0173	-0.184319	0.110956	-0.185248	0.109137	0.371395	0.0009563	0.0416127	0.721157
LOC_Os01g48210	LOC_Os01g48210.1	PAP/25A associated domain containing protein, putative, expressed	blue	0.0400111	0.731474	-0.0642884	0.581129	-0.12656	0.275965	0.0329687	0.777385	0.0234264	0.840801	-0.0224022	0.847676	-0.174631	0.131354	-0.088215	0.448586	0.0655356	0.573801	-0.196129	0.0895061	0.326345	0.0040138	-0.254499	0.0265161
LOC_Os04g51400	LOC_Os04g51400.2	zinc finger, C3HC4 type domain containing protein, expressed	blue	-0.0400457	0.731251	0.181554	0.116509	0.0794448	0.495122	-0.150492	0.194418	-0.136703	0.238983	0.0785746	0.499873	-0.0377787	0.745935	0.293632	0.0100408	0.280187	0.0142284	0.290418	0.0109292	-0.524001	1.18685e-06	0.151014	0.192858
LOC_Os03g45980	LOC_Os03g45980.1	expressed protein	blue	0.0400701	0.731093	0.209057	0.0699253	-0.0450197	0.699376	0.148699	0.199849	-0.00278367	0.98096	-0.0317435	0.785457	-0.0700844	0.547443	0.158348	0.171875	-0.368689	0.00104859	0.215876	0.0610796	-0.267712	0.0193858	0.502573	3.724e-06
LOC_Os12g31820	LOC_Os12g31820.1	phosphoserine phosphatase, chloroplast precursor, putative, expressed	blue	-0.0400947	0.730934	-0.0897252	0.440826	0.0070443	0.951842	0.231542	0.0441653	0.345885	0.00221016	0.0637108	0.584538	0.0585098	0.61563	-0.188309	0.103304	-0.535412	6.24841e-07	-0.144509	0.212957	0.240389	0.0364645	0.463433	2.48815e-05
LOC_Os09g35690	LOC_Os09g35690.1	zinc RING finger protein, putative, expressed	blue	-0.0401429	0.730623	-0.208617	0.0705292	0.178072	0.123805	-0.0218937	0.851093	-0.058442	0.61604	0.100059	0.38979	-0.232255	0.043498	-0.342899	0.00242709	0.016231	0.889321	-0.0035572	0.975671	0.438478	7.43866e-05	-0.171067	0.139535
LOC_Os06g45890	LOC_Os06g45890.1	MYB family transcription factor, putative, expressed	blue	0.0402102	0.730189	-0.0558128	0.632028	0.173736	0.133374	0.178362	0.123184	0.0565669	0.627424	0.144671	0.21244	-0.164422	0.155806	-0.326914	0.00394673	-0.151454	0.191549	0.078381	0.500934	0.27431	0.0164875	0.0960931	0.408946
LOC_Os02g05480	LOC_Os02g05480.1	CGMC_MAPKCMGC_2_SLT2y_ERK.1 - CGMC includes CDA, MAPK, GSK3, and CLKC kinases, expressed	blue	-0.0402546	0.729903	0.117163	0.313479	0.133655	0.249716	-0.201076	0.081557	-0.411639	0.000220476	0.410125	0.000233786	-0.386615	0.000561091	0.247319	0.0312463	0.248201	0.0306293	0.301851	0.00804959	-0.480089	1.14075e-05	0.000369841	0.99747
LOC_Os06g08570	LOC_Os06g08570.1	PPR repeat domain containing protein, putative, expressed	blue	0.0402806	0.729735	-0.351226	0.00186505	-0.258246	0.0242984	0.00636501	0.956481	0.353141	0.00175363	-0.278817	0.0147295	-0.0222729	0.848544	-0.217892	0.0586455	-0.184002	0.111582	-0.784166	5.41377e-17	0.747845	8.35576e-15	-0.365258	0.00117719
LOC_Os12g07260	LOC_Os12g07260.1	PPR repeat domain containing protein, putative, expressed	blue	-0.0402972	0.729628	-0.409403	0.000240396	-0.0773818	0.506424	0.0449241	0.699983	0.236714	0.0395154	-0.243686	0.0338973	-0.138509	0.232776	-0.424524	0.000132359	-0.168084	0.146672	-0.595916	1.3541e-08	0.879454	1.45164e-25	-0.34176	0.00251474
LOC_Os06g08510	LOC_Os06g08510.1	expressed protein	blue	-0.0403118	0.729533	0.212832	0.0649093	0.298085	0.00891429	0.0995532	0.392203	-0.174687	0.131229	0.0992847	0.393487	0.180536	0.118608	-0.0184737	0.874146	-0.0800374	0.4919	0.616325	3.0858e-09	-0.469397	1.89073e-05	0.493241	5.98383e-06
LOC_Os05g11550	LOC_Os05g11550.1	serine/threonine protein phosphatase 5, putative, expressed	blue	-0.0403606	0.729219	-0.328332	0.00378396	-0.168857	0.144797	0.0335089	0.773834	0.221156	0.0548718	-0.206357	0.0737	-0.106229	0.361071	-0.301935	0.0080311	-0.22321	0.0526017	-0.60036	9.89974e-09	0.786688	3.68101e-17	-0.304645	0.00745646
LOC_Os10g03669	LOC_Os10g03669.1	expressed protein	blue	-0.0403713	0.72915	-0.309065	0.00659636	-0.0806569	0.488544	-0.027534	0.813353	0.147631	0.203134	-0.368532	0.00105418	-0.00135889	0.990705	-0.283863	0.0129553	0.184961	0.109696	-0.439781	7.03991e-05	0.604145	7.55298e-09	-0.44329	6.06215e-05
LOC_Os05g16430	LOC_Os05g16430.1	SHR5-receptor-like kinase, putative, expressed	blue	-0.0403959	0.728991	-0.104665	0.368226	0.0267916	0.818299	-0.0893236	0.442882	-0.0977902	0.400683	-0.228108	0.0474956	-0.107925	0.353415	-0.264562	0.0209164	0.183238	0.113102	-0.0459142	0.693696	0.285038	0.0125699	-0.221368	0.0546347
LOC_Os06g22919	LOC_Os06g22919.3	DEFL9 - Defensin and Defensin-like DEFL family, expressed	blue	-0.0404186	0.728844	0.220872	0.0551925	-0.00306032	0.979068	-0.0214977	0.853756	-0.134618	0.24629	-0.0210269	0.856925	-0.0212652	0.855321	0.127124	0.273813	-0.0194409	0.867615	0.278424	0.014876	-0.378185	0.00075626	0.330064	0.00359327
LOC_Os07g14530	LOC_Os07g14530.1	PPR repeat containing protein, expressed	blue	0.0405175	0.728206	-0.0217795	0.851861	0.0986368	0.396597	-0.0431205	0.711489	-0.240479	0.0363923	0.184586	0.11043	-0.341079	0.00256852	-0.479267	1.18664e-05	-0.0919338	0.429614	0.0977291	0.400978	0.274649	0.0163494	0.0049878	0.965891
LOC_Os12g33240	LOC_Os12g33240.2	mitochondrial ribosomal protein S10, putative, expressed	blue	0.0406527	0.727335	-0.391825	0.000464712	-0.234979	0.0410271	0.0441917	0.704647	0.350952	0.0018815	-0.149025	0.198853	-0.135992	0.241456	-0.301681	0.008087	-0.244671	0.0331605	-0.783266	6.20439e-17	0.893118	2.18027e-27	-0.419188	0.00016391
LOC_Os08g07550	LOC_Os08g07550.1	hAT dimerisation domain-containing protein, putative, expressed	blue	-0.0406711	0.727217	-0.411298	0.000223409	-0.245181	0.0327846	-0.0124898	0.914723	0.46822	1.99675e-05	-0.244757	0.0330966	-0.0153193	0.895503	-0.161607	0.163109	-0.163456	0.158282	-0.818444	1.74742e-19	0.833218	1.00245e-20	-0.422144	0.000145666
LOC_Os08g09350	LOC_Os08g09350.1	gar2, putative, expressed	blue	0.040726	0.726863	-0.265008	0.0206937	-0.0759499	0.514346	0.0825405	0.478413	0.156111	0.178089	-0.156019	0.178348	-0.17145	0.138638	-0.442763	6.20051e-05	-0.184721	0.110166	-0.389222	0.000510806	0.783271	6.20024e-17	-0.257356	0.0248105
LOC_Os05g13950	LOC_Os05g13950.2	eukaryotic translation initiation factor 3 subunit E-interacting protein, putative, expressed	blue	-0.0407716	0.726569	-0.376195	0.000810524	-0.0165628	0.887074	0.0755968	0.516309	0.151005	0.192885	-0.239649	0.0370623	-0.127771	0.271361	-0.5365	5.87045e-07	-0.231331	0.0443637	-0.453754	3.84375e-05	0.847572	4.71087e-22	-0.250769	0.0288916
LOC_Os10g34720	LOC_Os10g34720.1	LOI1, putative, expressed	blue	-0.0407849	0.726483	-0.107247	0.356463	0.0993815	0.393024	0.00546477	0.962632	0.243466	0.0340638	-0.0033181	0.977306	0.0989238	0.395218	-0.0785098	0.500228	-0.0347724	0.765547	-0.0936553	0.420988	0.193123	0.0946271	-0.0303912	0.79439
LOC_Os07g29320	LOC_Os07g29320.1	rRNA-processing protein EBP2, putative, expressed	blue	-0.0408092	0.726327	-0.391126	0.000476699	-0.0776648	0.504866	0.0611408	0.599812	0.273892	0.0166595	-0.238262	0.0382056	-0.114305	0.325509	-0.384905	0.000596512	-0.156336	0.177456	-0.566671	9.49771e-08	0.876048	3.81988e-25	-0.329629	0.00364034
LOC_Os02g07240	LOC_Os02g07240.1	expressed protein	blue	-0.0409198	0.725614	-0.253711	0.0270036	-0.0843518	0.468779	0.118999	0.305903	0.130929	0.259592	-0.171153	0.139334	0.0619305	0.5951	-0.464549	2.36446e-05	-0.0746642	0.521513	-0.36599	0.00114864	0.735467	3.84347e-14	-0.27681	0.0154913
LOC_Os11g40249	LOC_Os11g40249.2	expressed protein	blue	-0.0410038	0.725074	-0.332019	0.0033884	-0.223246	0.0525628	0.171716	0.138016	0.415521	0.000189465	-0.347965	0.00206944	0.214513	0.0627707	-0.191397	0.0976693	-0.390555	0.000486699	-0.690357	5.22113e-12	0.647358	2.62807e-10	-0.000925328	0.99367
LOC_Os06g12990	LOC_Os06g12990.1	tRNA methyltransferase, putative, expressed	blue	-0.0410184	0.72498	-0.409105	0.000243166	0.0366148	0.753509	0.109709	0.345464	0.355192	0.001641	-0.23561	0.040472	0.108194	0.352206	-0.40567	0.000277353	-0.193309	0.0943036	-0.513888	2.05588e-06	0.752414	4.65106e-15	-0.197284	0.0875978
LOC_Os03g11520	LOC_Os03g11520.1	expressed protein	blue	-0.0410961	0.724479	0.306155	0.00715202	0.0613414	0.598614	-0.115446	0.320672	-0.594797	1.46419e-08	-0.0876849	0.451328	-0.139742	0.228602	0.0718264	0.537507	0.178886	0.122069	0.533627	6.91899e-07	-0.523519	1.21888e-06	0.27313	0.0169769
LOC_Os06g23800	LOC_Os06g23800.2	flavin-containing monooxygenase family protein, putative, expressed	blue	-0.0411062	0.724414	-0.316139	0.00540093	-0.128372	0.269092	-0.00526367	0.964006	0.101256	0.384115	-0.354659	0.00166966	-0.0495775	0.670614	-0.204801	0.0759498	0.0453728	0.697131	-0.496718	5.02274e-06	0.684216	9.51816e-12	-0.459235	3.00952e-05
LOC_Os10g36960	LOC_Os10g36960.1	transposon protein, putative, unclassified, expressed	blue	-0.0411363	0.724221	0.321143	0.00467524	0.243618	0.0339487	-0.0442206	0.704463	-0.403761	0.000298218	0.297207	0.00912726	-0.180244	0.119214	0.160386	0.166353	0.125332	0.280689	0.651575	1.83969e-10	-0.724113	1.44883e-13	0.435719	8.35291e-05
LOC_Os03g10340	LOC_Os03g10340.1	40S ribosomal protein S3a, putative, expressed	blue	-0.0412828	0.723278	-0.315416	0.00551354	0.00622819	0.957416	0.143516	0.216153	0.152109	0.189611	-0.328819	0.0037295	-0.0638682	0.583608	-0.446656	5.2442e-05	-0.296255	0.00936323	-0.328059	0.00381484	0.730922	6.59011e-14	-0.116529	0.316121
LOC_Os08g14660	LOC_Os08g14660.1	SET domain containing protein, expressed	blue	-0.0412934	0.72321	-0.482657	1.00779e-05	-0.165758	0.152426	-0.0773652	0.506516	0.31798	0.00512317	-0.353149	0.00175317	-0.0050384	0.965545	-0.251067	0.0286956	-0.00611063	0.958219	-0.780243	9.76439e-17	0.902269	9.40815e-29	-0.63362	8.08996e-10
LOC_Os11g10740	LOC_Os11g10740.1	tetratricopeptide-like helical, putative, expressed	blue	-0.0413198	0.72304	-0.279136	0.0146114	0.00689992	0.952828	0.170345	0.141238	0.130605	0.260785	-0.0790992	0.497006	0.190183	0.0998551	-0.422236	0.000145132	-0.371287	0.000959835	-0.351256	0.00186322	0.561604	1.30607e-07	0.0241355	0.836048
LOC_Os09g24220	LOC_Os09g24220.1	MSH-like DNA mismatch repair protein, putative, expressed	blue	-0.0413332	0.722953	-0.26929	0.0186557	0.01199	0.918123	-0.115453	0.32064	-0.145136	0.210961	-0.104184	0.370442	-0.0646583	0.578951	-0.503463	3.5568e-06	0.0044066	0.969864	-0.314126	0.00571988	0.62225	1.96873e-09	-0.312199	0.00604061
LOC_Os07g32430	LOC_Os07g32430.1	pre-mRNA-splicing factor ATP-dependent RNA helicase PRP16, putative, expressed	blue	-0.0414801	0.722009	-0.120593	0.299421	-0.0756304	0.516122	-0.145499	0.209807	-0.11514	0.321964	-0.158063	0.172658	0.252484	0.0277777	-0.290275	0.0109704	0.263691	0.0213576	-0.193458	0.0940451	0.33571	0.00302981	-0.330331	0.00356472
LOC_Os09g31280	LOC_Os09g31280.1	OTU-like cysteine protease family protein, putative, expressed	blue	-0.0415189	0.72176	-0.371595	0.000949771	-0.174808	0.130956	0.0749973	0.519651	0.303657	0.00766169	-0.224413	0.0513072	-0.0227796	0.845141	-0.302564	0.00789446	-0.294251	0.0098771	-0.701465	1.69586e-12	0.780633	9.21269e-17	-0.188103	0.103688
LOC_Os08g07080	LOC_Os08g07080.1	terpene synthase, putative, expressed	blue	0.0415273	0.721705	-0.269236	0.0186804	-0.202715	0.0790498	-0.0471475	0.685893	0.206359	0.0736974	-0.117304	0.31289	0.280387	0.0141564	0.057934	0.619115	-0.238479	0.0380243	-0.578958	4.28825e-08	0.438339	7.4823e-05	-0.192552	0.0956247
LOC_Os04g53160	LOC_Os04g53160.1	NBS-LRR disease resistance protein, putative, expressed	blue	0.0415337	0.721665	-0.142557	0.21927	-0.153144	0.186582	0.05304	0.649074	0.117572	0.31178	-0.145482	0.209863	0.102864	0.376569	-0.172551	0.136082	-0.233212	0.0426167	-0.382348	0.00065325	0.408724	0.000246762	-0.0136264	0.906996
LOC_Os10g36924	LOC_Os10g36924.1	aquaporin protein, putative, expressed	blue	0.0415368	0.721644	0.146174	0.207677	0.207794	0.0716709	0.0135738	0.907353	0.0231846	0.842423	0.158253	0.172134	0.260402	0.0230952	0.173725	0.133398	0.246927	0.0315233	0.40588	0.000275148	-0.365091	0.00118382	0.0222115	0.848957
LOC_Os03g19250	LOC_Os03g19250.1	AMP-binding enzyme, putative, expressed	blue	0.0415733	0.72141	-0.334191	0.003173	-0.295021	0.00967674	-0.0255415	0.826641	0.432817	9.42597e-05	-0.0964994	0.406958	-0.108204	0.352164	-0.269074	0.0187541	-0.161071	0.164527	-0.820746	1.13884e-19	0.779784	1.04536e-16	-0.39833	0.000365669
LOC_Os03g16369	LOC_Os03g16369.2	retrotransposon protein, putative, unclassified, expressed	blue	0.0415779	0.72138	-0.0847355	0.466751	-0.213213	0.0644187	0.00381378	0.973916	-0.220019	0.0561638	-0.259522	0.0235801	-0.260168	0.023223	-0.334408	0.00315226	-0.105911	0.362522	-0.294276	0.00987071	0.447715	5.00884e-05	-0.143353	0.216679
LOC_Os02g54500	LOC_Os02g54500.1	WD40-like, putative, expressed	blue	0.0416057	0.721202	-0.110049	0.343963	-0.180101	0.119513	-0.140857	0.224873	-0.0268761	0.817735	-0.249598	0.0296732	0.117375	0.312595	-0.147914	0.202261	0.457524	3.24979e-05	-0.311945	0.00608411	0.387203	0.000549381	-0.564798	1.06912e-07
LOC_Os04g54350	LOC_Os04g54350.1	SPRY-domain containing protein, putative, expressed	blue	0.0416373	0.720998	-0.170878	0.139978	-0.253882	0.0268971	0.00427096	0.970791	0.0657634	0.572467	-0.157327	0.17469	-0.0985782	0.396879	-0.107371	0.355903	0.129594	0.264523	-0.507574	2.87157e-06	0.43991	7.00137e-05	-0.347741	0.00208421
LOC_Os05g02880	LOC_Os05g02880.1	splicing factor, arginine/serine-rich 7, putative, expressed	blue	0.0416445	0.720952	0.0619851	0.594774	0.137403	0.236562	0.0744535	0.522692	-0.291616	0.0105905	-0.0707389	0.543699	-0.123108	0.289383	-0.54355	3.89683e-07	-0.0808403	0.487553	0.371759	0.000944469	0.202547	0.0793036	0.151312	0.19197
LOC_Os01g51390	LOC_Os01g51390.1	mitochondrial-processing peptidase subunit, mitochondrial precursor, putative, expressed	blue	-0.0416753	0.720755	-0.41497	0.000193606	-0.165246	0.153715	-0.143838	0.215114	0.191117	0.0981709	-0.133783	0.249258	-0.108638	0.350223	-0.469356	1.8943e-05	-0.140128	0.227306	-0.673872	2.53362e-11	0.864263	8.82934e-24	-0.48533	8.84926e-06
LOC_Os05g49250	LOC_Os05g49250.2	hhH-GPD superfamily base excision DNA repair protein, putative, expressed	blue	-0.0417624	0.720195	0.0745996	0.521874	0.35095	0.00188162	-0.0502376	0.666486	-0.36121	0.00134716	0.393426	0.000438286	-0.196282	0.0892505	-0.0870148	0.454807	-0.177488	0.125063	0.462292	2.62085e-05	-0.326391	0.00400828	0.307147	0.00695828
LOC_Os04g10924	LOC_Os04g10924.1	expressed protein	blue	-0.0418051	0.719921	-0.254927	0.0262544	-0.231233	0.0444568	-0.0122301	0.91649	0.51271	2.18919e-06	-0.277119	0.015372	0.037736	0.746212	0.0361007	0.756862	-0.136549	0.239515	-0.618251	2.66914e-09	0.513083	2.1462e-06	-0.246834	0.0315894
LOC_Os06g49380	LOC_Os06g49380.2	NBS-LRR disease resistance protein, putative, expressed	blue	0.0418501	0.719631	-0.368334	0.00106128	-0.310607	0.0063176	-0.0623639	0.592521	0.324129	0.00428465	-0.236108	0.0400378	-0.0455222	0.696183	-0.190393	0.0994747	-0.188435	0.103069	-0.827722	2.99609e-20	0.795286	9.49407e-18	-0.423084	0.000140268
LOC_Os09g32300	LOC_Os09g32300.3	KH domain-containing protein, putative, expressed	blue	-0.0418585	0.719578	-0.415552	0.000189236	-0.0136151	0.907073	-0.138557	0.232609	0.00631231	0.956841	-0.14316	0.217308	-0.166758	0.149931	-0.576738	4.96262e-08	0.00742228	0.949261	-0.523256	1.23665e-06	0.841259	1.87641e-21	-0.415003	0.000193357
LOC_Os10g35730	LOC_Os10g35730.1	pentatricopeptide repeat domain containing protein, putative, expressed	blue	-0.0418708	0.719499	-0.0816173	0.483365	0.0394875	0.734858	-0.0331138	0.776431	0.015206	0.896271	-0.335408	0.00305779	0.107496	0.355342	-0.419177	0.000163985	0.13766	0.235678	0.0198711	0.864713	0.33909	0.0027315	-0.0415555	0.721524
LOC_Os05g49020	LOC_Os05g49020.1	60S ribosomal protein L18a-1, putative, expressed	blue	-0.0419937	0.71871	0.160178	0.166911	0.152253	0.18919	0.0697937	0.54911	0.182947	0.113685	0.0639375	0.583199	0.333033	0.00328628	0.541933	4.2843e-07	0.105889	0.362621	0.263872	0.0212654	-0.555334	1.92321e-07	0.200554	0.082368
LOC_Os03g21550	LOC_Os03g21550.1	eukaryotic translation initiation factor 2 subunit beta, putative, expressed	blue	-0.0420843	0.718128	-0.381744	0.000667364	-0.221277	0.0547368	0.0412515	0.723479	0.398324	0.000365753	-0.278662	0.0147871	-0.0808093	0.48772	-0.251713	0.0282737	-0.280595	0.0140819	-0.709561	7.23008e-13	0.83294	1.06047e-20	-0.333918	0.00319942
LOC_Os04g30430	LOC_Os04g30430.1	nuclear transport factor 2, putative, expressed	blue	-0.0421095	0.717966	-0.295041	0.00967175	-0.0739916	0.525281	-0.177853	0.124276	0.0896982	0.440964	-0.227266	0.0483429	-0.124613	0.283478	-0.329721	0.00363041	0.318866	0.00499404	-0.437071	7.8927e-05	0.631272	9.75023e-10	-0.585814	2.71218e-08
LOC_Os01g65992	LOC_Os01g65992.1	expressed protein	blue	-0.0421466	0.717728	-0.0774792	0.505888	-0.0746899	0.521369	-0.170268	0.141421	-0.0506542	0.663887	0.0608717	0.601422	0.052157	0.654541	-0.0303239	0.794836	-0.0696255	0.550076	-0.190987	0.0984039	0.147402	0.203844	-0.0728225	0.531865
LOC_Os03g46250	LOC_Os03g46250.1	acetyltransferase, GNAT family, putative, expressed	blue	0.0422009	0.71738	0.0750757	0.519213	-0.136492	0.239714	0.15256	0.188288	0.0695619	0.55044	-0.068761	0.55505	0.00549629	0.962416	0.0132853	0.909314	-0.0936314	0.421108	-0.0929702	0.424409	0.139414	0.229705	-0.00274879	0.981199
LOC_Os01g24690	LOC_Os01g24690.2	60S ribosomal protein L23A, putative, expressed	blue	0.0422515	0.717055	-0.190203	0.0998196	-0.080665	0.4885	0.204369	0.0765833	0.17867	0.122529	-0.285048	0.0125665	-0.0878163	0.450648	-0.39666	0.000389054	-0.281595	0.0137285	-0.28997	0.0110585	0.678377	1.66217e-11	-0.0967574	0.4057
LOC_Os05g05220	LOC_Os05g05220.1	glioma tumor suppressor candidate region gene 2 protein, putative, expressed	blue	-0.0422554	0.71703	-0.320412	0.00477548	-0.179822	0.120097	-0.0397285	0.733299	0.209478	0.0693514	-0.200468	0.0825021	-0.0717371	0.538014	-0.424322	0.000133444	-0.110105	0.343715	-0.592848	1.67643e-08	0.85402	1.07494e-22	-0.417743	0.000173575
LOC_Os05g37884	LOC_Os05g37884.1	50S ribosomal protein L33, putative, expressed	blue	0.0423091	0.716686	0.248896	0.0301503	-0.218298	0.0581646	0.180802	0.118056	0.175521	0.129368	-0.258845	0.023959	0.37039	0.000989673	0.412336	0.000214584	-0.0592116	0.611393	0.055086	0.636478	-0.371488	0.000953262	0.29816	0.00889648
LOC_Os03g05225	LOC_Os03g05225.1	expressed protein	blue	-0.0424417	0.715836	-0.263973	0.0212136	0.0699565	0.548176	-0.00337301	0.97693	-0.0966741	0.406106	-0.212358	0.0655218	-0.0311184	0.789583	-0.449074	4.72109e-05	-0.143305	0.216836	-0.200197	0.0829262	0.498802	4.51828e-06	-0.0894079	0.44245
LOC_Os03g58810	LOC_Os03g58810.1	DEAD-box ATP-dependent RNA helicase, putative, expressed	blue	-0.042482	0.715577	-0.103558	0.373343	0.0693772	0.551502	-0.0263686	0.821119	-0.207107	0.072636	-0.328559	0.00375851	-0.148317	0.20102	-0.421528	0.000149307	0.110658	0.341284	0.0837085	0.472189	0.424029	0.000135032	-0.194764	0.0918037
LOC_Os07g44310	LOC_Os07g44310.2	heat shock protein DnaJ, putative, expressed	blue	0.0425207	0.715329	0.254586	0.0264627	0.0804341	0.489749	0.132817	0.252726	0.115437	0.320707	-0.0434483	0.709393	0.337715	0.00284953	0.40077	0.000333797	-0.0855902	0.462253	0.395971	0.000399101	-0.500332	4.17864e-06	0.420929	0.000152926
LOC_Os02g07960	LOC_Os02g07960.4	STRUBBELIG-RECEPTOR FAMILY 3 precursor, putative, expressed	blue	0.0425306	0.715265	0.315911	0.00543617	0.0636235	0.585054	0.26974	0.0184519	0.0524081	0.652984	-0.10915	0.347943	0.370615	0.000982119	0.412411	0.000213965	-0.117804	0.310818	0.430097	0.000105466	-0.581957	3.51399e-08	0.593863	1.56243e-08
LOC_Os02g05410	LOC_Os02g05410.1	splicing factor 3B subunit 1, putative, expressed	blue	0.0425733	0.714992	0.0904318	0.437221	0.0681736	0.558443	-0.0161716	0.889724	-0.15642	0.177222	-0.186296	0.107112	0.260781	0.022889	0.0670573	0.564918	0.00554307	0.962096	0.241288	0.0357493	-0.139277	0.230168	-0.0517761	0.656904
LOC_Os04g31870	LOC_Os04g31870.1	expressed protein	blue	0.0425742	0.714987	0.365046	0.00118558	0.025388	0.827667	-0.00278255	0.980968	-0.029185	0.802382	0.109462	0.34656	0.0906063	0.436334	0.433872	9.0221e-05	0.385937	0.000574895	0.502702	3.69934e-06	-0.649508	2.19267e-10	0.138795	0.231803
LOC_Os01g68320	LOC_Os01g68320.5	DEAD-box ATP-dependent RNA helicase 30, putative, expressed	blue	-0.0426079	0.71477	-0.149716	0.196756	-0.325453	0.00412088	-0.214814	0.062394	-0.0822353	0.480047	-0.391739	0.000466182	-0.234929	0.0410716	-0.134844	0.24549	-0.0178467	0.878385	-0.497367	4.86016e-06	0.463747	2.45276e-05	-0.357058	0.00154425
LOC_Os06g13160	LOC_Os06g13160.1	viral-response family protein, expressed	blue	0.0426558	0.714464	-0.318302	0.00507586	-0.157653	0.173788	-0.0134347	0.908298	0.42025	0.000157125	-0.248342	0.0305319	0.103566	0.373306	-0.191151	0.0981101	-0.0764149	0.511767	-0.612914	3.98034e-09	0.614887	3.43666e-09	-0.332264	0.00336349
LOC_Os12g06910	LOC_Os12g06910.1	nucleolar protein family 6, putative, expressed	blue	0.0426902	0.714243	-0.403366	0.000302704	-0.177882	0.124213	0.00290804	0.98011	0.2503	0.0292026	-0.267349	0.0195569	-0.065736	0.572627	-0.348363	0.00204344	-0.131671	0.256876	-0.717894	2.91523e-13	0.930113	6.39162e-34	-0.455299	3.58904e-05
LOC_Os12g42140	LOC_Os12g42140.1	G-patch domain containing protein, putative, expressed	blue	-0.0427578	0.71381	-0.445147	5.59736e-05	-0.196486	0.0889124	-0.141009	0.224369	0.277135	0.0153658	-0.205634	0.0747388	-0.177978	0.124007	-0.266653	0.0198891	0.00301809	0.979357	-0.826244	3.99527e-20	0.793202	1.32639e-17	-0.52873	9.12345e-07
LOC_Os07g32020	LOC_Os07g32020.1	UDP-glucoronosyl and UDP-glucosyl transferase domain containing protein, expressed	blue	0.0427665	0.713754	-0.329702	0.00363241	-0.318216	0.00508847	-0.047494	0.683706	0.556027	1.84344e-07	-0.219815	0.0563975	-0.0583139	0.616815	0.100446	0.38795	-0.158371	0.171811	-0.821288	1.02875e-19	0.647028	2.70179e-10	-0.465568	2.25657e-05
LOC_Os04g43164	LOC_Os04g43164.2	expressed protein	blue	0.0427677	0.713746	-0.150982	0.192952	0.0646774	0.578839	0.0624253	0.592156	0.042813	0.713457	0.0354582	0.761059	-0.0568158	0.625909	-0.420606	0.00015491	0.0983265	0.398091	-0.112331	0.33399	0.417942	0.000172213	-0.156459	0.177111
LOC_Os11g39710	LOC_Os11g39710.1	retrotransposon protein, putative, Ty3-gypsy subclass, expressed	blue	-0.0427938	0.71358	0.125882	0.278566	0.133544	0.250113	-0.00443164	0.969692	-0.291637	0.0105846	0.106664	0.359097	-0.180281	0.119137	0.0380874	0.74393	0.198353	0.08586	0.345886	0.00221004	-0.262541	0.0219521	0.0147473	0.899384
LOC_Os12g38650	LOC_Os12g38650.1	expressed protein	blue	-0.0428731	0.713072	-0.130295	0.261926	0.00696774	0.952365	0.220344	0.055792	0.338496	0.00278191	-0.105609	0.363896	0.195927	0.0898424	-0.216949	0.0597736	-0.440163	6.92657e-05	-0.147244	0.204332	0.322284	0.00452244	0.228137	0.0474667
LOC_Os07g31884	LOC_Os07g31884.1	MATE efflux family protein, putative, expressed	blue	-0.042901	0.712893	-0.385248	0.000589236	-0.0861623	0.459255	-0.0864789	0.4576	0.0126111	0.913898	-0.357515	0.00152137	-0.151666	0.190922	-0.453535	3.88107e-05	-0.0610241	0.60051	-0.528818	9.07899e-07	0.751631	5.1465e-15	-0.35056	0.00190523
LOC_Os08g28980	LOC_Os08g28980.1	exonuclease, putative, expressed	blue	-0.0429129	0.712817	-0.459396	2.98769e-05	-0.231066	0.0446144	-0.0868945	0.455434	0.321689	0.00460154	-0.2576	0.0246689	-0.0869772	0.455003	-0.244339	0.0334079	-0.124332	0.284577	-0.880372	1.11267e-25	0.864481	8.35298e-24	-0.538671	5.17953e-07
LOC_Os03g51270	LOC_Os03g51270.1	OsFBX108 - F-box domain containing protein, expressed	blue	-0.0430904	0.711681	0.346562	0.00216345	0.0343799	0.768119	-0.151421	0.191645	-0.47721	1.30915e-05	0.177232	0.125617	-0.428463	0.000112775	0.170437	0.14102	0.381945	0.000662634	0.570195	7.58586e-08	-0.568419	8.4983e-08	0.0290178	0.803491
LOC_Os09g12500	LOC_Os09g12500.1	EMB1381, putative, expressed	blue	-0.0433001	0.71034	-0.320305	0.00479039	-0.0324865	0.780559	-0.0997963	0.391042	0.126542	0.276035	-0.251287	0.0285512	-0.0801014	0.491553	-0.350211	0.0019266	0.057192	0.623619	-0.371638	0.000948372	0.710377	6.6245e-13	-0.460123	2.89141e-05
LOC_Os11g01280	LOC_Os11g01280.1	expressed protein	blue	0.0433872	0.709783	0.0913445	0.43259	-0.076702	0.510177	0.0417308	0.720398	-0.176964	0.1262	-0.125398	0.280433	0.47238	1.64491e-05	0.0481655	0.679476	-0.0481078	0.679839	0.0459261	0.69362	-0.184251	0.11109	0.0540525	0.642828
LOC_Os12g38800	LOC_Os12g38800.2	RNA recognition motif containing protein, putative, expressed	blue	0.0434559	0.709344	0.170474	0.140932	-0.240829	0.0361128	-0.0115607	0.921046	-0.124479	0.284004	-0.189758	0.10063	0.0966903	0.406027	-0.147394	0.203867	0.0807248	0.488177	-0.0860362	0.459915	0.0396207	0.733996	0.0636308	0.58501
LOC_Os08g02550	LOC_Os08g02550.1	proteasome subunit, putative, expressed	blue	0.0435527	0.708726	-0.277078	0.0153877	0.0164104	0.888106	0.00713824	0.951201	0.212709	0.0650675	0.15192	0.190171	-0.193578	0.0938374	-0.335816	0.00302	-0.0376378	0.74685	-0.336994	0.00291319	0.632591	8.78109e-10	-0.39147	0.000470774
LOC_Os03g31400	LOC_Os03g31400.1	U-box domain-containing protein, putative, expressed	blue	-0.0435598	0.70868	-0.204878	0.0758376	-0.0171588	0.883039	-0.149106	0.198606	-0.164565	0.15544	0.22033	0.0558079	-0.20352	0.0778421	-0.293316	0.0101254	-0.228363	0.0472414	-0.291746	0.0105542	0.387042	0.000552569	-0.15651	0.176969
LOC_Os10g20240	LOC_Os10g20240.1	syntaxin 6, N-terminal domain containing protein, expressed	blue	-0.0435922	0.708473	-0.299931	0.00848079	-0.155227	0.180589	-0.0577288	0.62036	0.0286953	0.805632	-0.0772688	0.507047	-0.116984	0.314221	-0.33357	0.00323335	-0.33528	0.00306972	-0.526392	1.03961e-06	0.523385	1.22791e-06	-0.0701106	0.547293
LOC_Os01g65560	LOC_Os01g65560.1	snRK1-interacting protein 1, putative, expressed	blue	-0.0435993	0.708428	-0.244988	0.0329265	0.0743602	0.523214	0.0343783	0.768129	0.0137791	0.905958	-0.108226	0.352064	-0.147441	0.203722	-0.594636	1.48067e-08	0.0689573	0.553919	-0.174017	0.132736	0.63912	5.19253e-10	-0.278379	0.0148927
LOC_Os12g23600	LOC_Os12g23600.1	expressed protein	blue	-0.0436482	0.708116	-0.27878	0.0147431	0.00814346	0.944339	0.0589301	0.613091	0.358602	0.00146811	-0.168621	0.145368	0.164535	0.155516	-0.262913	0.0217581	-0.15559	0.17956	-0.361009	0.00135614	0.541985	4.27132e-07	-0.118096	0.309614
LOC_Os06g02570	LOC_Os06g02570.1	syntaxin, putative, expressed	blue	-0.0437267	0.707614	-0.227753	0.0478512	0.113284	0.329878	-0.0493501	0.672038	0.0387866	0.739395	-0.211688	0.0663974	0.0703171	0.54611	-0.133396	0.250645	0.162601	0.160501	-0.0471211	0.686059	0.339652	0.00268456	-0.347111	0.00212622
LOC_Os05g49164	LOC_Os05g49164.1	expressed protein	blue	-0.0437372	0.707547	-0.26554	0.0204304	-0.261905	0.0222869	-0.043493	0.709107	0.218129	0.0583645	-0.340758	0.00259427	0.0354026	0.761423	-0.0699016	0.548491	-0.0832011	0.474888	-0.620176	2.30655e-09	0.543069	4.00854e-07	-0.298993	0.00869871
LOC_Os01g60010	LOC_Os01g60010.1	PPR repeat domain containing protein, putative, expressed	blue	0.0437754	0.707303	-0.0827449	0.477321	-0.085887	0.460696	0.0541755	0.642071	0.155081	0.181006	-0.210618	0.0678142	-0.0434101	0.709637	-0.218174	0.0583112	0.0278144	0.811487	-0.220418	0.0557071	0.397037	0.000383657	-0.201056	0.0815874
LOC_Os09g32526	LOC_Os09g32526.1	peptidyl-prolyl cis-trans isomerase, FKBP-type, putative, expressed	blue	0.043801	0.70714	-0.219791	0.0564253	-0.0168701	0.884993	0.204301	0.0766832	0.434484	8.79508e-05	-0.31422	0.00570465	0.336442	0.00296281	-0.269868	0.0183942	-0.13811	0.234135	-0.346621	0.00215937	0.571674	6.89757e-08	-0.0813401	0.484857
LOC_Os07g08050	LOC_Os07g08050.1	expressed protein	blue	-0.0438129	0.707064	-0.250254	0.0292334	0.0270631	0.816489	-0.0852032	0.464287	-0.0648022	0.578105	-0.148083	0.201738	-0.192996	0.0948482	-0.584549	2.95372e-08	0.0270325	0.816693	-0.236048	0.0400902	0.680418	1.36987e-11	-0.323666	0.00434326
LOC_Os08g30095	LOC_Os08g30095.1	expressed protein	blue	-0.0438406	0.706887	-0.341861	0.00250691	-0.0966843	0.406056	0.0789543	0.497797	0.421037	0.000152268	-0.159307	0.16926	0.332949	0.00329466	-0.195712	0.0902025	-0.463934	2.43184e-05	-0.514817	1.95614e-06	0.609756	5.02439e-09	-0.0356824	0.759594
LOC_Os01g73450	LOC_Os01g73450.1	amino acid kinase, putative, expressed	blue	-0.0438856	0.7066	-0.380152	0.00070589	-0.25977	0.0234423	-0.0603914	0.604299	0.115342	0.321111	-0.313776	0.00577704	-0.0372423	0.749423	-0.342788	0.00243552	-0.24176	0.0353783	-0.732693	5.34848e-14	0.755799	2.98862e-15	-0.31863	0.00502806
LOC_Os08g36490	LOC_Os08g36490.1	kinetochore protein, putative, expressed	blue	0.0440221	0.705729	0.0236097	0.839572	-0.0553104	0.635103	0.333985	0.00319297	0.224289	0.0514398	0.124386	0.284366	0.216802	0.0599517	-0.126303	0.276951	-0.242001	0.0351896	-0.0528203	0.650432	0.144465	0.213099	0.240705	0.0362119
LOC_Os05g06310	LOC_Os05g06310.1	60S ribosomal protein L18-3, putative, expressed	blue	-0.0440552	0.705518	-0.376667	0.000797338	-0.0314718	0.787249	0.120401	0.300198	0.239312	0.0373373	-0.315393	0.00551726	-0.0378345	0.745572	-0.406613	0.000267556	-0.275515	0.0160007	-0.467824	2.03373e-05	0.835832	5.87159e-21	-0.218764	0.0576171
LOC_Os04g30910	LOC_Os04g30910.2	SAM domain family protein, expressed	blue	0.0441492	0.704919	0.0138625	0.905392	-0.104146	0.370621	-0.163019	0.159413	0.0532945	0.647502	-0.0651749	0.575916	-0.121299	0.296581	-0.0618611	0.595514	0.0964344	0.407276	-0.0797377	0.493528	0.158876	0.170431	-0.297023	0.00917243
LOC_Os10g34370	LOC_Os10g34370.1	expressed protein	blue	0.0441906	0.704654	0.0352579	0.762369	0.0254078	0.827535	-0.112312	0.334071	-0.059152	0.611752	-0.0710183	0.542105	-0.308418	0.00671646	-0.0961917	0.408463	0.381727	0.000667774	0.127172	0.273633	0.096341	0.407733	-0.418708	0.000167065
LOC_Os01g58048	LOC_Os01g58048.1	expressed protein	blue	-0.0442244	0.704439	-0.0772695	0.507043	0.0671295	0.564498	0.0212201	0.855624	0.305649	0.00725283	-0.136479	0.239759	0.156766	0.176254	-0.169423	0.143434	0.259933	0.0233526	-0.0117092	0.920035	0.242409	0.034873	-0.210674	0.0677394
LOC_Os05g45920	LOC_Os05g45920.1	S1 RNA binding domain containing protein, expressed	blue	-0.0442461	0.7043	-0.248577	0.0303696	-0.04816	0.679511	0.020327	0.861639	0.315322	0.00552847	-0.319674	0.00487868	0.401464	0.000325215	0.0637887	0.584078	0.0514043	0.659215	-0.304957	0.0073927	0.445524	5.50717e-05	-0.411072	0.000225381
LOC_Os12g18400	LOC_Os12g18400.1	retrotransposon protein, putative, unclassified, expressed	blue	0.0443689	0.703518	0.195556	0.0904646	0.0980024	0.399656	0.236808	0.0394342	0.200277	0.0828017	-0.0744784	0.522553	0.208279	0.0709975	0.243016	0.0344065	0.0309763	0.790522	0.338104	0.00281572	-0.303401	0.00771558	0.118748	0.30693
LOC_Os03g27450	LOC_Os03g27450.2	ADP-ribosylation factor, putative, expressed	blue	0.0445077	0.702634	-0.351161	0.00186891	-0.342522	0.00245584	0.0197201	0.865731	0.479248	1.1877e-05	-0.287731	0.0117238	0.0254101	0.827519	-0.118566	0.307678	-0.208475	0.0707259	-0.853457	1.22647e-22	0.818226	1.81906e-19	-0.426895	0.000120224
LOC_Os12g38000	LOC_Os12g38000.1	60S ribosomal protein L8, putative, expressed	blue	-0.0445296	0.702494	-0.301161	0.0082022	0.0568477	0.625714	0.0741073	0.524632	0.0117948	0.919452	-0.287464	0.0118054	-0.201468	0.0809522	-0.535825	6.10249e-07	-0.165435	0.153238	-0.264449	0.0209734	0.702876	1.46482e-12	-0.134971	0.245042
LOC_Os02g36710	LOC_Os02g36710.1	SET, putative, expressed	blue	0.0446573	0.701681	-0.347445	0.00210386	-0.191911	0.0967551	0.0880949	0.449207	0.369449	0.00102188	-0.281376	0.0138052	-0.0313285	0.788195	-0.3935	0.000437109	-0.215968	0.0609659	-0.62182	2.03464e-09	0.933822	9.09093e-35	-0.383095	0.000636198
LOC_Os12g08230	LOC_Os12g08230.1	expressed protein	blue	0.0446607	0.701659	0.0779696	0.503191	0.154643	0.182255	0.222271	0.0536303	-0.0428342	0.713321	0.204837	0.075897	-0.0101697	0.93052	-0.300551	0.00833936	-0.236185	0.0399716	0.250664	0.028961	0.0214522	0.854063	0.329155	0.00369232
LOC_Os07g10350	LOC_Os07g10350.1	S1 RNA binding domain containing protein, expressed	blue	-0.0447117	0.701335	-0.401645	0.00032301	-0.060398	0.60426	0.0514658	0.658833	0.183031	0.113517	-0.261956	0.0222599	-0.115528	0.320325	-0.396573	0.000390306	-0.085349	0.46352	-0.538625	5.19343e-07	0.877038	2.89188e-25	-0.380744	0.000691337
LOC_Os11g38170	LOC_Os11g38170.2	notchless protein, putative, expressed	blue	-0.0447166	0.701304	-0.422868	0.000141491	-0.117393	0.312522	-0.00522895	0.964243	0.22257	0.0533002	-0.173045	0.134948	-0.158194	0.172299	-0.299345	0.00861636	-0.19078	0.0987755	-0.688097	6.52353e-12	0.843702	1.10708e-21	-0.420258	0.00015708
LOC_Os11g02460	LOC_Os11g02460.2	outer membrane protein, OMP85 family, putative, expressed	blue	0.0447616	0.701017	-0.199228	0.0844585	-0.0984079	0.397699	-0.083049	0.475698	0.123035	0.28967	0.0532716	0.647643	-0.0616034	0.597049	0.036309	0.755503	0.0516315	0.657803	-0.407252	0.0002611	0.321087	0.00468288	-0.32337	0.00438109
LOC_Os07g41250	LOC_Os07g41250.1	peptide transporter PTR2, putative, expressed	blue	0.0447999	0.700774	0.293518	0.0100711	-0.0220844	0.849811	0.0846647	0.467125	-0.274922	0.016239	0.309824	0.00645777	-0.233286	0.0425486	0.112803	0.33195	-0.272018	0.0174489	0.26272	0.0218583	-0.514918	1.94554e-06	0.515502	1.88557e-06
LOC_Os04g02920	LOC_Os04g02920.1	leucine-rich repeat family protein, putative, expressed	blue	0.0448083	0.70072	0.171469	0.138594	-0.0345884	0.766752	-0.0172653	0.882318	-0.188567	0.102823	0.294992	0.00968428	-0.118122	0.309505	0.0941091	0.418732	0.389624	0.000503414	0.137919	0.234791	-0.261757	0.0223653	-0.0734942	0.528078
LOC_Os08g06480	LOC_Os08g06480.1	lissencephaly type-1-like homology motif, putative, expressed	blue	0.0448226	0.700629	0.183282	0.113014	-0.0440696	0.705426	-0.0907821	0.43544	-0.165882	0.152115	-0.0386544	0.740251	0.212545	0.0652791	0.292869	0.010246	0.102854	0.376615	0.294382	0.00984275	-0.309097	0.00659037	0.00143119	0.99021
LOC_Os07g13140	LOC_Os07g13140.1	retrotransposon protein, putative, unclassified, expressed	blue	0.0448439	0.700494	0.287996	0.0116434	-0.0239526	0.837273	0.308117	0.00677304	0.0804976	0.489406	-0.202689	0.0790893	0.436991	7.91904e-05	0.130564	0.260933	-0.0208769	0.857935	0.310153	0.00639851	-0.389322	0.000508961	0.440782	6.74713e-05
LOC_Os07g46400	LOC_Os07g46400.1	expressed protein	blue	-0.0449093	0.700077	-0.112612	0.332773	-0.129462	0.265014	-0.180458	0.118769	-0.0183072	0.875271	-0.11358	0.328608	-0.195156	0.0911394	-0.154059	0.183932	0.262084	0.0221923	-0.203296	0.0781761	0.279674	0.0144141	-0.364201	0.00121959
LOC_Os05g24580	LOC_Os05g24580.1	MEMO1, putative, expressed	blue	-0.0450162	0.699397	0.060552	0.603336	0.235746	0.0403526	-0.0886218	0.446489	-0.345837	0.00221345	0.0663947	0.568778	-0.273618	0.0167729	-0.0537779	0.64452	0.081455	0.484238	0.374885	0.000848151	-0.29631	0.00934947	0.177538	0.124955
LOC_Os09g35830	LOC_Os09g35830.1	RNA recognition motif containing protein, putative, expressed	blue	-0.0450192	0.699379	-0.369465	0.00102134	0.0934078	0.422222	-0.0720391	0.5363	0.0143135	0.902329	-0.0227308	0.845469	-0.0404768	0.728469	-0.430707	0.000102848	-0.033065	0.776752	-0.383073	0.00063669	0.586186	2.64476e-08	-0.27422	0.0165245
LOC_Os12g37980	LOC_Os12g37980.1	protein kinase domain containing protein, expressed	blue	0.0450296	0.699312	0.123143	0.289244	-0.138893	0.231467	0.0947337	0.415636	0.295881	0.00945734	0.177776	0.124441	0.349726	0.00195669	0.280388	0.0141559	-0.234911	0.0410871	-0.0762355	0.512761	-0.221082	0.0549554	0.23225	0.0435026
LOC_Os06g08250	LOC_Os06g08250.1	zinc finger family protein, putative, expressed	blue	-0.0450696	0.699058	9.26479e-05	0.999366	0.149638	0.19699	0.14903	0.198836	0.416939	0.000179179	-0.14558	0.20955	0.519838	1.49126e-06	0.425016	0.000129752	-0.111319	0.33839	0.118651	0.307327	-0.355265	0.00163711	0.287606	0.011762
LOC_Os12g40770	LOC_Os12g40770.1	ankyrin-1, putative, expressed	blue	0.0450818	0.69898	0.071412	0.539863	-0.00306046	0.979067	0.0321706	0.78264	0.118965	0.30604	-0.0102013	0.930305	0.222685	0.053174	0.13574	0.242337	-0.0422615	0.716991	0.100696	0.386762	-0.123169	0.28914	0.0597977	0.607865
LOC_Os02g35950	LOC_Os02g35950.1	RNA recognition motif containing protein, putative, expressed	blue	0.0450971	0.698883	-0.276532	0.0155995	-0.217151	0.05953	0.0832572	0.474589	0.254901	0.0262704	-0.28517	0.0125272	-0.117772	0.310952	-0.388829	0.000518116	-0.230274	0.045372	-0.59084	1.92541e-08	0.863164	1.16568e-23	-0.316831	0.00529496
LOC_Os01g02810	LOC_Os01g02810.1	resistance-related receptor-like kinase, putative, expressed	blue	0.0451271	0.698692	-0.280423	0.0141434	-0.291084	0.0107397	-0.0863642	0.458199	0.0840128	0.470574	-0.18833	0.103265	-0.0698297	0.548903	-0.204462	0.0764473	-0.158538	0.171353	-0.67025	3.53678e-11	0.677602	1.78806e-11	-0.368892	0.0010414
LOC_Os01g32130	LOC_Os01g32130.1	expressed protein	blue	0.0452747	0.697754	-0.376428	0.000804001	-0.218622	0.0577832	0.0870238	0.454761	0.416082	0.000185332	-0.292061	0.0104668	0.0658928	0.57171	-0.213963	0.063464	-0.240086	0.0367088	-0.738361	2.71085e-14	0.890665	4.82454e-27	-0.395864	0.000400675
LOC_Os07g10070	LOC_Os07g10070.1	retrotransposon protein, putative, unclassified, expressed	blue	-0.0452796	0.697723	-0.426782	0.000120777	-0.291415	0.0106467	-0.0440482	0.705562	0.440845	6.72906e-05	-0.259611	0.0235305	-0.0206397	0.859533	-0.133737	0.249422	-0.18558	0.108491	-0.899253	2.74059e-28	0.825864	4.30068e-20	-0.4689	1.93479e-05
LOC_Os01g03070	LOC_Os01g03070.1	transposon protein, putative, unclassified, expressed	blue	0.0452906	0.697654	-0.328852	0.00372585	-0.199451	0.0841026	0.0262048	0.822212	0.223847	0.0519134	-0.24254	0.0347721	-0.143892	0.214941	-0.390443	0.000488692	-0.167487	0.148134	-0.64362	3.58852e-10	0.90471	3.85903e-29	-0.433001	9.35452e-05
LOC_Os10g38150	LOC_Os10g38150.1	glutathione S-transferase, N-terminal domain containing protein, expressed	blue	0.045336	0.697365	-0.322403	0.00450669	-0.350698	0.00189682	-0.000433189	0.997037	0.565064	1.0513e-07	-0.255051	0.0261792	0.0460998	0.69252	0.0275185	0.813456	-0.124109	0.285447	-0.865114	7.10778e-24	0.744747	1.23427e-14	-0.518804	1.57754e-06
LOC_Os04g08190	LOC_Os04g08190.1	expressed protein	blue	0.0453509	0.69727	-0.379693	0.000717349	-0.218063	0.0584428	-0.0293586	0.80123	0.321439	0.0046352	0.174624	0.13137	-0.130871	0.259804	-0.208798	0.0702802	-0.293379	0.0101084	-0.800998	3.72239e-18	0.736731	3.3017e-14	-0.310681	0.00630433
LOC_Os01g15250	LOC_Os01g15250.1	expressed protein	blue	-0.045498	0.696337	-0.131874	0.256137	-0.0294426	0.800674	-0.0157736	0.892422	-0.0991685	0.394044	-0.0952356	0.413159	-0.131908	0.256015	-0.264064	0.0211676	0.133539	0.250131	-0.143671	0.215653	0.297853	0.0089703	-0.258721	0.0240289
LOC_Os05g28090	LOC_Os05g28090.2	expressed protein	blue	0.0455317	0.696122	0.484699	9.12593e-06	0.128364	0.269123	-0.0680064	0.559411	-0.424972	0.00012998	0.078311	0.501317	-0.0251205	0.829456	0.276831	0.0154832	0.448616	4.81639e-05	0.838429	3.41937e-21	-0.8324	1.18279e-20	0.195436	0.0906659
LOC_Os04g30740	LOC_Os04g30740.1	mitochondrial import inner membrane translocase subunit Tim17, putative, expressed	blue	0.0456038	0.695665	-0.0355985	0.760142	-0.12921	0.265952	0.0874192	0.452706	0.252911	0.0275067	0.00865127	0.940874	-0.107176	0.356783	-0.317778	0.00515293	-0.0149934	0.897714	-0.261203	0.0226611	0.386204	0.000569436	-0.147838	0.202494
LOC_Os01g02770	LOC_Os01g02770.1	resistance-related receptor-like kinase, putative, expressed	blue	0.0456285	0.695508	-0.247591	0.0310549	-0.276939	0.0154414	-0.119285	0.304732	0.233442	0.0424067	-0.252282	0.0279069	-0.0813342	0.484888	-0.187383	0.105043	0.25905	0.0238434	-0.63998	4.84087e-10	0.614012	3.66828e-09	-0.561087	1.34886e-07
LOC_Os04g58640	LOC_Os04g58640.1	cleavage and polyadenylation specificity factor subunit 5, putative, expressed	blue	-0.0456292	0.695503	-0.43554	8.41574e-05	0.011622	0.920628	-0.0656968	0.572857	0.13537	0.243635	-0.170149	0.141703	-0.15956	0.168576	-0.425081	0.000129411	0.163654	0.157772	-0.549812	2.68662e-07	0.794482	1.0806e-17	-0.508162	2.78432e-06
LOC_Os02g38480	LOC_Os02g38480.1	expressed protein	blue	0.0456339	0.695473	0.294666	0.0097688	0.0757309	0.515563	-0.0841128	0.470044	-0.370006	0.0010027	0.390181	0.000493349	-0.211258	0.0669634	0.373923	0.00087681	0.219144	0.0571737	0.42624	0.000123468	-0.674857	2.31196e-11	0.129456	0.265036
LOC_Os12g05230	LOC_Os12g05230.1	ATP-dependent RNA helicase, putative, expressed	blue	0.0456416	0.695424	-0.377623	0.000771237	-0.217066	0.0596325	0.0335911	0.773295	0.325597	0.00410352	-0.158865	0.170461	-0.0765009	0.51129	-0.374045	0.000873121	-0.221211	0.0548103	-0.755274	3.20221e-15	0.904695	3.88148e-29	-0.392479	0.000453752
LOC_Os11g47680	LOC_Os11g47680.1	thaumatin family domain containing protein, expressed	blue	0.0457831	0.694527	0.218309	0.0581516	-0.072252	0.535093	0.0102078	0.930261	0.090577	0.436482	0.168863	0.144781	0.0654125	0.574522	0.27548	0.0160149	0.169838	0.142442	0.164947	0.15447	-0.274375	0.0164609	0.0063809	0.956373
LOC_Os10g26130	LOC_Os10g26130.2	phenylalanyl-tRNA synthetase, putative, expressed	blue	-0.045793	0.694464	-0.211135	0.0671262	-0.0675646	0.561971	0.110001	0.344176	0.12263	0.291273	-0.0899771	0.439539	-0.00491525	0.966387	-0.141088	0.224104	-0.172254	0.136768	-0.318122	0.00510216	0.554751	1.9929e-07	-0.211691	0.0663939
LOC_Os01g52490	LOC_Os01g52490.1	40S ribosomal protein S24, putative, expressed	blue	0.0458587	0.694047	-0.338235	0.00280439	-0.265296	0.0205508	0.0948188	0.415216	0.411332	0.000223122	-0.306375	0.00710871	-0.0252587	0.828532	-0.295121	0.00965114	-0.262973	0.0217272	-0.753552	4.0119e-15	0.902016	1.03036e-28	-0.387204	0.000549364
LOC_Os12g04010	LOC_Os12g04010.1	M-phase phosphoprotein 10, putative, expressed	blue	0.0458657	0.694003	-0.309468	0.00652252	-0.13991	0.228037	-0.0120628	0.917628	0.247954	0.0308012	-0.308088	0.00677852	-0.00578541	0.960441	-0.332582	0.00333138	-0.034823	0.765216	-0.499429	4.37598e-06	0.814028	3.90602e-19	-0.484836	9.06519e-06
LOC_Os01g45040	LOC_Os01g45040.1	Leucine rich repeat N-terminal domain containing protein, putative, expressed	blue	-0.0458958	0.693813	0.394511	0.000421172	0.124087	0.285533	0.0365976	0.753621	-0.274186	0.0165383	0.164553	0.155471	0.00653603	0.955313	0.226934	0.0486807	0.151326	0.191929	0.63201	9.19597e-10	-0.713953	4.49777e-13	0.387851	0.000536709
LOC_Os03g03460	LOC_Os03g03460.1	erythronate-4-phosphate dehydrogenase, putative, expressed	blue	0.0459198	0.69366	-0.332064	0.00338381	-0.263979	0.0212109	-0.0460885	0.692591	0.387873	0.000536293	-0.0981782	0.398807	-0.0889666	0.444715	-0.370077	0.00100028	-0.106868	0.358174	-0.716245	3.49849e-13	0.861105	1.94879e-23	-0.469311	1.8983e-05
LOC_Os01g71800	LOC_Os01g71800.1	lecithin cholesterol acyltransferase, putative, expressed	blue	-0.0459694	0.693346	-0.194462	0.092318	0.0375439	0.747461	-0.0432048	0.710949	-0.0169049	0.884757	-0.345797	0.00221629	0.145662	0.209291	-0.251738	0.0282578	0.0418646	0.719538	-0.153595	0.185274	0.314278	0.0056952	-0.108384	0.35136
LOC_Os10g15300	LOC_Os10g15300.1	expressed protein	blue	-0.0460155	0.693054	0.203515	0.0778501	-0.00235526	0.98389	0.144021	0.214525	0.0741075	0.524631	-0.264974	0.0207104	0.218784	0.0575935	0.272413	0.01728	-0.120791	0.298624	0.225062	0.0506204	-0.506833	2.98507e-06	0.476533	1.35199e-05
LOC_Os06g07580	LOC_Os06g07580.2	expressed protein	blue	0.0460735	0.692686	-0.124981	0.282051	-0.115518	0.320368	0.205984	0.0742343	0.178466	0.122963	-0.34635	0.00217799	-0.0218391	0.85146	-0.432939	9.37864e-05	-0.341824	0.00250979	-0.244445	0.0333288	0.627776	1.28354e-09	0.0390422	0.737739
LOC_Os05g22930	LOC_Os05g22930.1	CAAX amino terminal protease family protein, putative, expressed	blue	0.0461098	0.692456	0.289433	0.011215	-0.249138	0.0299856	-0.0112739	0.922998	0.041945	0.719022	0.118394	0.308387	-0.0215799	0.853204	0.402996	0.000306969	0.0669758	0.565392	0.0278305	0.81138	-0.449313	4.67216e-05	0.105907	0.362537
[truncated: 21,195 more rows]

## Sheet: WUE
locus	model	annotation	moduleColor	GS.WUE	p.GS.WUE	MM.skyblue	p.MM.skyblue	MM.grey60	p.MM.grey60	MM.darkorange	p.MM.darkorange	MM.blue	p.MM.blue	MM.violet	p.MM.violet	MM.steelblue	p.MM.steelblue	MM.orange	p.MM.orange	MM.lightyellow	p.MM.lightyellow	MM.darkgreen	p.MM.darkgreen	MM.royalblue	p.MM.royalblue	MM.darkgrey	p.MM.darkgrey
[truncated: 22,436 more rows]
