# Supplementary material for: Validation of a high-confidence regulatory network for gene-to-NUE phenotype in field-grown rice
Source: Front Plant Sci. 2022 Nov 25;13:1006044. doi: 10.3389/fpls.2022.1006044 (PMC9732682; doi:10.3389/fpls.2022.1006044)
Supplement: Supplementary file 2 [file DataSheet_2.xlsx]

## Sheet: Sheet1
Supplementary Data S2. 1,099 N and/or W DE genes and 90 TFs in WGCNA modules skyblue & grey60 associated with NUEg.
1,099 genes	Model Fit (Swift et al., 2019)	90 TFs
LOC_Os01g07730	N:W	LOC_Os02g52780
LOC_Os01g09430	N:W	LOC_Os04g45810
LOC_Os01g12720	N:W	LOC_Os07g42510
LOC_Os01g22010	N:W	LOC_Os11g09160
LOC_Os01g25484	N:W	LOC_Os01g64730
LOC_Os01g35040	N:W	LOC_Os12g37970
LOC_Os01g61180	N:W	LOC_Os08g09690
LOC_Os01g62770	N:W	LOC_Os05g49700
LOC_Os01g62780	N:W	LOC_Os10g28340
LOC_Os01g65410	N:W	LOC_Os06g01620
LOC_Os02g03710	N:W	LOC_Os01g48446
LOC_Os02g13190	N:W	LOC_Os01g13540
LOC_Os02g26700	N:W	LOC_Os02g43820
LOC_Os02g35130	N:W	LOC_Os03g60560
LOC_Os02g44930	N:W	LOC_Os01g44430
LOC_Os02g53860	N:W	LOC_Os01g69910
LOC_Os02g56850	N:W	LOC_Os09g30400
LOC_Os03g06330	N:W	LOC_Os05g50900
LOC_Os03g09940	N:W	LOC_Os01g04800
LOC_Os03g27250	N:W	LOC_Os03g05590
LOC_Os03g42130	N:W	LOC_Os03g10140
LOC_Os04g37710	N:W	LOC_Os04g40930
LOC_Os04g40600	N:W	LOC_Os03g07360
LOC_Os04g51040	N:W	LOC_Os08g06280
LOC_Os04g57400	N:W	LOC_Os01g69980
LOC_Os04g57410	N:W	LOC_Os10g26620
LOC_Os05g18470	N:W	LOC_Os05g03040
LOC_Os05g32320	N:W	LOC_Os08g39830
LOC_Os05g39800	N:W	LOC_Os09g31400
LOC_Os05g43040	N:W	LOC_Os08g31580
LOC_Os06g03580	N:W	LOC_Os04g48030
LOC_Os06g11090	N:W	LOC_Os03g08960
LOC_Os07g32570	N:W	LOC_Os02g43560
LOC_Os08g05280	N:W	LOC_Os11g38870
LOC_Os08g39830	N:W	LOC_Os05g42180
LOC_Os08g41420	N:W	LOC_Os02g55250
LOC_Os09g31400	N:W	LOC_Os06g47150
LOC_Os10g09240	N:W	LOC_Os03g08470
LOC_Os10g26620	N:W	LOC_Os02g36510
LOC_Os12g34380	N:W	LOC_Os02g13800
LOC_Os12g41390	N:W	LOC_Os03g41330
LOC_Os01g18640	N:W	LOC_Os06g14670
LOC_Os01g22980	N:W	LOC_Os08g36790
LOC_Os01g54560	N:W	LOC_Os01g57580
LOC_Os01g69960	N:W	LOC_Os05g33810
LOC_Os01g69980	N:W	LOC_Os01g48060
LOC_Os02g02870	N:W	LOC_Os08g42400
LOC_Os03g07360	N:W	LOC_Os05g35170
LOC_Os03g07380	N:W	LOC_Os12g06640
LOC_Os03g20380	N:W	LOC_Os04g46220
LOC_Os03g31679	N:W	LOC_Os12g32250
LOC_Os03g56420	N:W	LOC_Os01g62460
LOC_Os03g57240	N:W	LOC_Os04g54474
LOC_Os03g57500	N:W	LOC_Os04g45650
LOC_Os05g03040	N:W	LOC_Os09g28310
LOC_Os05g07890	N:W	LOC_Os06g10880
LOC_Os05g27320	N:W	LOC_Os04g46020
LOC_Os06g49430	N:W	LOC_Os03g03260
LOC_Os07g13590	N:W	LOC_Os03g26210
LOC_Os07g31280	N:W	LOC_Os02g16540
LOC_Os07g33110	N:W	LOC_Os08g01330
LOC_Os07g42730	N:W	LOC_Os02g36924
LOC_Os08g06280	N:W	LOC_Os05g37080
LOC_Os08g34020	N:W	LOC_Os01g01600
LOC_Os09g37020	N:W	LOC_Os03g20090
LOC_Os11g14000	N:W	LOC_Os07g43580
LOC_Os12g05550	N:W	LOC_Os12g33090
LOC_Os12g06850	N:W	LOC_Os12g02420
LOC_Os01g01360	N:W	LOC_Os01g39330
LOC_Os01g01620	N:W	LOC_Os12g02870
LOC_Os01g04200	N:W	LOC_Os03g45194
LOC_Os01g04590	N:W	LOC_Os12g07640
LOC_Os01g10320	N:W	LOC_Os05g41540
LOC_Os01g13930	N:W	LOC_Os03g09170
LOC_Os01g14510	N:W	LOC_Os12g42970
LOC_Os01g18220	N:W	LOC_Os05g48010
LOC_Os01g20860	N:W	LOC_Os02g05640
LOC_Os01g32780	N:W	LOC_Os01g74020
LOC_Os01g36950	N:W	LOC_Os07g08140
LOC_Os01g40094	N:W	LOC_Os10g41230
LOC_Os01g40280	N:W	LOC_Os01g53220
LOC_Os01g42090	N:W	LOC_Os02g03960
LOC_Os01g43680	N:W	LOC_Os01g46970
LOC_Os01g47690	N:W	LOC_Os11g03110
LOC_Os01g47760	N:W	LOC_Os05g50340
LOC_Os01g48280	N:W	LOC_Os01g70310
LOC_Os01g48446	N:W	LOC_Os01g72370
LOC_Os01g48960	N:W	LOC_Os01g43590
LOC_Os01g50050	N:W	LOC_Os05g03760
LOC_Os01g50616	N:W	LOC_Os03g44540
LOC_Os01g54270	N:W
LOC_Os01g56360	N:W
LOC_Os01g58194	N:W
LOC_Os01g60450	N:W
LOC_Os01g60910	N:W
LOC_Os01g62290	N:W
LOC_Os01g62760	N:W
LOC_Os01g62870	N:W
LOC_Os01g64730	N:W
LOC_Os01g64750	N:W
LOC_Os01g67540	N:W
LOC_Os01g69100	N:W
LOC_Os01g69910	N:W
LOC_Os02g01590	N:W
LOC_Os02g04760	N:W
LOC_Os02g06640	N:W
LOC_Os02g06720	N:W
LOC_Os02g07010	N:W
LOC_Os02g15860	N:W
LOC_Os02g26470	N:W
LOC_Os02g31220	N:W
LOC_Os02g34600	N:W
LOC_Os02g42940	N:W
LOC_Os02g43540	N:W
LOC_Os02g43820	N:W
LOC_Os02g48860	N:W
LOC_Os02g51300	N:W
LOC_Os02g52260	N:W
LOC_Os02g52780	N:W
LOC_Os02g53490	N:W
LOC_Os02g54140	N:W
LOC_Os02g57840	N:W
LOC_Os03g01570	N:W
LOC_Os03g03860	N:W
LOC_Os03g05280	N:W
LOC_Os03g06139	N:W
LOC_Os03g06580	N:W
LOC_Os03g08830	N:W
LOC_Os03g10140	N:W
LOC_Os03g13540	N:W
LOC_Os03g15890	N:W
LOC_Os03g16920	N:W
LOC_Os03g20980	N:W
LOC_Os03g22810	N:W
LOC_Os03g26460	N:W
LOC_Os03g29180	N:W
LOC_Os03g29960	N:W
LOC_Os03g42830	N:W
LOC_Os03g46300	N:W
LOC_Os03g49500	N:W
LOC_Os03g53400	N:W
LOC_Os03g57120	N:W
LOC_Os03g58580	N:W
LOC_Os03g58630	N:W
LOC_Os03g60560	N:W
LOC_Os03g60580	N:W
LOC_Os03g63310	N:W
LOC_Os04g10690	N:W
LOC_Os04g12540	N:W
LOC_Os04g13210	N:W
LOC_Os04g19740	N:W
LOC_Os04g33490	N:W
LOC_Os04g34250	N:W
LOC_Os04g39210	N:W
LOC_Os04g43390	N:W
LOC_Os04g44320	N:W
LOC_Os04g45810	N:W
LOC_Os04g48260	N:W
LOC_Os04g49680	N:W
LOC_Os04g54870	N:W
LOC_Os04g56790	N:W
LOC_Os04g57630	N:W
LOC_Os04g57739	N:W
LOC_Os04g59540	N:W
LOC_Os05g02530	N:W
LOC_Os05g05800	N:W
LOC_Os05g13520	N:W
LOC_Os05g25210	N:W
LOC_Os05g31020	N:W
LOC_Os05g33310	N:W
LOC_Os05g33730	N:W
LOC_Os05g36190	N:W
LOC_Os05g37450	N:W
LOC_Os05g37700	N:W
LOC_Os05g46040	N:W
LOC_Os05g49170	N:W
LOC_Os05g49700	N:W
LOC_Os05g50490	N:W
LOC_Os05g50900	N:W
LOC_Os05g51670	N:W
LOC_Os06g04020	N:W
LOC_Os06g04030	N:W
LOC_Os06g08110	N:W
LOC_Os06g10280	N:W
LOC_Os06g11610	N:W
LOC_Os06g11980	N:W
LOC_Os06g13720	N:W
LOC_Os06g18000	N:W
LOC_Os06g21380	N:W
LOC_Os06g44260	N:W
LOC_Os06g45710	N:W
LOC_Os06g47620	N:W
LOC_Os06g48300	N:W
LOC_Os07g07470	N:W
LOC_Os07g09010	N:W
LOC_Os07g09310	N:W
LOC_Os07g16970	N:W
LOC_Os07g32530	N:W
LOC_Os07g38290	N:W
LOC_Os07g41140	N:W
LOC_Os07g42700	N:W
LOC_Os07g46630	N:W
LOC_Os07g46990	N:W
LOC_Os07g49470	N:W
LOC_Os08g04560	N:W
LOC_Os08g09310	N:W
LOC_Os08g09690	N:W
LOC_Os08g17784	N:W
LOC_Os08g20570	N:W
LOC_Os08g27050	N:W
LOC_Os08g32980	N:W
LOC_Os08g34500	N:W
LOC_Os08g37115	N:W
LOC_Os08g37874	N:W
LOC_Os08g43510	N:W
LOC_Os09g02180	N:W
LOC_Os09g05020	N:W
LOC_Os09g15670	N:W
LOC_Os09g31120	N:W
LOC_Os09g38320	N:W
LOC_Os09g39910	N:W
LOC_Os10g28340	N:W
LOC_Os10g33240	N:W
LOC_Os10g36180	N:W
LOC_Os10g37430	N:W
LOC_Os10g38870	N:W
LOC_Os10g39140	N:W
LOC_Os10g39220	N:W
LOC_Os11g05980	N:W
LOC_Os11g05990	N:W
LOC_Os11g09160	N:W
LOC_Os11g12530	N:W
LOC_Os12g02800	N:W
LOC_Os12g12260	N:W
LOC_Os12g21789	N:W
LOC_Os12g25170	N:W
LOC_Os12g29400	N:W
LOC_Os12g37970	N:W
LOC_Os12g38100	N:W
LOC_Os12g40260	N:W
LOC_Os12g40780	N:W
LOC_Os01g04800	N:W
LOC_Os01g11054	N:W
LOC_Os01g12560	N:W
LOC_Os01g13540	N:W
LOC_Os01g26120	N:W
LOC_Os01g38480	N:W
LOC_Os01g41890	N:W
LOC_Os01g44430	N:W
LOC_Os01g49670	N:W
LOC_Os01g49900	N:W
LOC_Os01g52260	N:W
LOC_Os01g55830	N:W
LOC_Os01g64870	N:W
LOC_Os02g01150	N:W
LOC_Os02g10310	N:W
LOC_Os02g35180	N:W
LOC_Os02g44820	N:W
LOC_Os02g44940	N:W
LOC_Os02g44980	N:W
LOC_Os02g45070	N:W
LOC_Os02g45860	N:W
LOC_Os02g50480	N:W
LOC_Os02g50620	N:W
LOC_Os02g51610	N:W
LOC_Os02g53210	N:W
LOC_Os02g57660	N:W
LOC_Os03g01020	N:W
LOC_Os03g05590	N:W
LOC_Os03g09930	N:W
LOC_Os03g10880	N:W
LOC_Os03g18600	N:W
LOC_Os03g21400	N:W
LOC_Os03g21490	N:W
LOC_Os03g27170	N:W
LOC_Os03g31550	N:W
LOC_Os03g31839	N:W
LOC_Os03g41110	N:W
LOC_Os03g43720	N:W
LOC_Os03g54920	N:W
LOC_Os04g24140	N:W
LOC_Os04g38870	N:W
LOC_Os04g40930	N:W
LOC_Os04g41130	N:W
LOC_Os04g42250	N:W
LOC_Os04g44430	N:W
LOC_Os04g56160	N:W
LOC_Os05g02510	N:W
LOC_Os05g39230	N:W
LOC_Os05g44290	N:W
LOC_Os05g45770	N:W
LOC_Os05g50850	N:W
LOC_Os05g51630	N:W
LOC_Os06g01620	N:W
LOC_Os06g01950	N:W
LOC_Os06g01972	N:W
LOC_Os06g03990	N:W
LOC_Os06g04510	N:W
LOC_Os06g10650	N:W
LOC_Os06g22960	N:W
LOC_Os06g34730	N:W
LOC_Os06g47310	N:W
LOC_Os06g47550	N:W
LOC_Os06g48600	N:W
LOC_Os07g07900	N:W
LOC_Os07g33350	N:W
LOC_Os07g36410	N:W
LOC_Os07g40710	N:W
LOC_Os07g41810	N:W
LOC_Os07g42510	N:W
LOC_Os07g44820	N:W
LOC_Os07g46460	N:W
LOC_Os07g47290	N:W
LOC_Os08g07010	N:W
LOC_Os08g12780	N:W
LOC_Os08g35160	N:W
LOC_Os09g29970	N:W
LOC_Os09g30400	N:W
LOC_Os10g25674	N:W
LOC_Os10g42250	N:W
LOC_Os12g12934	N:W
LOC_Os12g39220	N:W
LOC_Os01g23640	W
LOC_Os01g29240	W
LOC_Os01g32364	W
LOC_Os01g43590	W
LOC_Os01g45750	W
LOC_Os01g46720	W
LOC_Os01g46970	W
LOC_Os01g49470	W
LOC_Os01g52630	W
LOC_Os01g53220	W
LOC_Os01g58400	W
LOC_Os01g58640	W
LOC_Os01g63150	W
LOC_Os01g63620	W
LOC_Os01g64570	W
LOC_Os01g65030	W
LOC_Os01g70310	W
LOC_Os01g70490	W
LOC_Os01g72370	W
LOC_Os01g72834	W
LOC_Os01g72990	W
LOC_Os02g03040	W
LOC_Os02g03960	W
LOC_Os02g04369	W
LOC_Os02g04520	W
LOC_Os02g07790	W
LOC_Os02g10400	W
LOC_Os02g15810	W
LOC_Os02g31910	W
LOC_Os02g34470	W
LOC_Os02g34990	W
LOC_Os02g35220	W
LOC_Os02g36264	W
LOC_Os02g36974	W
LOC_Os02g41890	W
LOC_Os02g45750	W
LOC_Os02g47200	W
LOC_Os03g02030	W
LOC_Os03g03180	W
LOC_Os03g03200	W
LOC_Os03g03430	W
LOC_Os03g03520	W
LOC_Os03g10080	W
LOC_Os03g13520	W
LOC_Os03g16120	W
LOC_Os03g17960	W
LOC_Os03g18680	W
LOC_Os03g20410	W
LOC_Os03g29770	W
LOC_Os03g31730	W
LOC_Os03g34280	W
LOC_Os03g44540	W
LOC_Os03g46090	W
LOC_Os03g46470	W
LOC_Os03g57420	W
LOC_Os03g60130	W
LOC_Os03g61150	W
LOC_Os04g28780	W
LOC_Os04g36050	W
LOC_Os04g41900	W
LOC_Os04g42620	W
LOC_Os04g45860	W
LOC_Os04g50120	W
LOC_Os04g55650	W
LOC_Os04g57310	W
LOC_Os05g03760	W
LOC_Os05g05820	W
LOC_Os05g07860	W
LOC_Os05g23940	W
LOC_Os05g25370	W
LOC_Os05g33080	W
LOC_Os05g34854	W
LOC_Os05g38400	W
LOC_Os05g42070	W
LOC_Os05g42080	W
LOC_Os05g43140	W
LOC_Os05g44170	W
LOC_Os05g44180	W
LOC_Os05g47880	W
LOC_Os05g50340	W
LOC_Os05g51470	W
LOC_Os06g02028	W
LOC_Os06g03570	W
LOC_Os06g06560	W
LOC_Os06g06570	W
LOC_Os06g39240	W
LOC_Os06g45580	W
LOC_Os06g48770	W
LOC_Os07g08140	W
LOC_Os07g15460	W
LOC_Os07g29390	W
LOC_Os07g35370	W
LOC_Os07g36800	W
LOC_Os07g49400	W
LOC_Os08g01940	W
LOC_Os08g04620	W
LOC_Os08g15460	W
LOC_Os08g32610	W
LOC_Os08g34720	W
LOC_Os08g36570	W
LOC_Os08g37040	W
LOC_Os08g37780	W
LOC_Os08g39000	W
LOC_Os09g15170	W
LOC_Os09g30130	W
LOC_Os09g33690	W
LOC_Os09g39670	W
LOC_Os10g13940	W
LOC_Os10g21930	W
LOC_Os10g26540	W
LOC_Os10g37980	W
LOC_Os10g41230	W
LOC_Os10g41710	W
LOC_Os10g42280	W
LOC_Os10g42780	W
LOC_Os11g01530	W
LOC_Os11g01540	W
LOC_Os11g03110	W
LOC_Os11g04860	W
LOC_Os11g05050	W
LOC_Os11g05550	W
LOC_Os11g15624	W
LOC_Os11g32490	W
LOC_Os11g37980	W
LOC_Os11g41130	W
LOC_Os12g01530	W
LOC_Os12g06980	W
LOC_Os12g29960	W
LOC_Os12g32940	W
LOC_Os12g36890	W
LOC_Os12g39080	W
LOC_Os12g41090	W
LOC_Os12g42280	W
LOC_Os01g01600	W
LOC_Os01g03750	W
LOC_Os01g04360	W
LOC_Os01g04620	W
LOC_Os01g05860	W
LOC_Os01g05970	W
LOC_Os01g06490	W
LOC_Os01g07500	W
LOC_Os01g08090	W
LOC_Os01g09540	W
LOC_Os01g10690	W
LOC_Os01g10890	W
LOC_Os01g11250	W
LOC_Os01g11600	W
LOC_Os01g11960	W
LOC_Os01g12460	W
LOC_Os01g12464	W
LOC_Os01g12470	W
LOC_Os01g12920	W
LOC_Os01g14590	W
LOC_Os01g15120	W
LOC_Os01g16600	W
LOC_Os01g17010	W
LOC_Os01g17214	W
LOC_Os01g18800	W
LOC_Os01g20910	W
LOC_Os01g21310	W
LOC_Os01g27449	W
LOC_Os01g29830	W
LOC_Os01g32660	W
LOC_Os01g36630	W
LOC_Os01g37832	W
LOC_Os01g38660	W
LOC_Os01g39330	W
LOC_Os01g40620	W
LOC_Os01g43090	W
LOC_Os01g43380	W
LOC_Os01g44394	W
LOC_Os01g47050	W
LOC_Os01g47190	W
LOC_Os01g48060	W
LOC_Os01g48180	W
LOC_Os01g48680	W
LOC_Os01g49770	W
LOC_Os01g50400	W
LOC_Os01g51420	W
LOC_Os01g52110	W
LOC_Os01g52270	W
LOC_Os01g52730	W
LOC_Os01g53294	W
LOC_Os01g53570	W
LOC_Os01g53800	W
LOC_Os01g53910	W
LOC_Os01g54590	W
LOC_Os01g54860	W
LOC_Os01g55280	W
LOC_Os01g55780	W
LOC_Os01g56180	W
LOC_Os01g56300	W
LOC_Os01g57580	W
LOC_Os01g58620	W
LOC_Os01g59670	W
LOC_Os01g59790	W
LOC_Os01g60170	W
LOC_Os01g62230	W
LOC_Os01g62460	W
LOC_Os01g63230	W
LOC_Os01g63930	W
LOC_Os01g64100	W
LOC_Os01g66320	W
LOC_Os01g67520	W
LOC_Os01g67870	W
LOC_Os01g69070	W
LOC_Os01g69920	W
LOC_Os01g70160	W
LOC_Os01g70460	W
LOC_Os01g71180	W
LOC_Os01g71300	W
LOC_Os01g71310	W
LOC_Os01g71320	W
LOC_Os01g73024	W
LOC_Os01g74020	W
LOC_Os02g01030	W
LOC_Os02g01930	W
LOC_Os02g02340	W
LOC_Os02g02490	W
LOC_Os02g02830	W
LOC_Os02g03720	W
LOC_Os02g04320	W
LOC_Os02g04840	W
LOC_Os02g04860	W
LOC_Os02g05640	W
LOC_Os02g05710	W
LOC_Os02g06890	W
LOC_Os02g07820	W
LOC_Os02g09630	W
LOC_Os02g09720	W
LOC_Os02g10730	W
LOC_Os02g10740	W
LOC_Os02g10780	W
LOC_Os02g10990	W
LOC_Os02g13350	W
LOC_Os02g13800	W
LOC_Os02g15820	W
LOC_Os02g16540	W
LOC_Os02g19770	W
LOC_Os02g20970	W
LOC_Os02g21460	W
LOC_Os02g30410	W
LOC_Os02g31030	W
LOC_Os02g32370	W
LOC_Os02g32530	W
LOC_Os02g32580	W
LOC_Os02g32620	W
LOC_Os02g33090	W
LOC_Os02g33710	W
LOC_Os02g35590	W
LOC_Os02g35830	W
LOC_Os02g36390	W
LOC_Os02g36510	W
LOC_Os02g36740	W
LOC_Os02g36924	W
LOC_Os02g36940	W
LOC_Os02g37280	W
LOC_Os02g37910	W
LOC_Os02g38840	W
LOC_Os02g39080	W
LOC_Os02g40030	W
LOC_Os02g43020	W
LOC_Os02g43560	W
LOC_Os02g43770	W
LOC_Os02g44630	W
LOC_Os02g44870	W
LOC_Os02g45170	W
LOC_Os02g45830	W
LOC_Os02g47860	W
LOC_Os02g47980	W
LOC_Os02g47990	W
LOC_Os02g48350	W
LOC_Os02g48720	W
LOC_Os02g50230	W
LOC_Os02g50740	W
LOC_Os02g51760	W
LOC_Os02g52210	W
LOC_Os02g52230	W
LOC_Os02g52490	W
LOC_Os02g52730	W
LOC_Os02g52830	W
LOC_Os02g52990	W
LOC_Os02g53510	W
LOC_Os02g54600	W
LOC_Os02g54720	W
LOC_Os02g54730	W
LOC_Os02g55140	W
LOC_Os02g55250	W
LOC_Os02g55430	W
LOC_Os02g56050	W
LOC_Os02g56080	W
LOC_Os02g56210	W
LOC_Os02g57250	W
LOC_Os02g57450	W
LOC_Os02g57530	W
LOC_Os02g57820	W
LOC_Os02g58490	W
LOC_Os03g02970	W
LOC_Os03g03130	W
LOC_Os03g03260	W
LOC_Os03g03370	W
LOC_Os03g03810	W
LOC_Os03g03980	W
LOC_Os03g04110	W
LOC_Os03g05334	W
LOC_Os03g05806	W
LOC_Os03g06520	W
LOC_Os03g07480	W
LOC_Os03g08470	W
LOC_Os03g08960	W
LOC_Os03g09070	W
LOC_Os03g09170	W
LOC_Os03g09220	W
LOC_Os03g10320	W
LOC_Os03g11310	W
LOC_Os03g11440	W
LOC_Os03g12160	W
LOC_Os03g12270	W
LOC_Os03g12790	W
LOC_Os03g13450	W
LOC_Os03g14020	W
LOC_Os03g14950	W
LOC_Os03g15080	W
LOC_Os03g15780	W
LOC_Os03g15880	W
LOC_Os03g16090	W
LOC_Os03g16170	W
LOC_Os03g16670	W
LOC_Os03g17084	W
LOC_Os03g17100	W
LOC_Os03g17310	W
LOC_Os03g18454	W
LOC_Os03g19040	W
LOC_Os03g19090	W
LOC_Os03g20090	W
LOC_Os03g20840	W
LOC_Os03g21020	W
LOC_Os03g22050	W
LOC_Os03g22060	W
LOC_Os03g22790	W
LOC_Os03g25770	W
LOC_Os03g26210	W
LOC_Os03g26490	W
LOC_Os03g29340	W
LOC_Os03g31310	W
LOC_Os03g31510	W
LOC_Os03g32490	W
LOC_Os03g37330	W
LOC_Os03g38170	W
LOC_Os03g39010	W
LOC_Os03g41330	W
LOC_Os03g42820	W
LOC_Os03g43860	W
LOC_Os03g44380	W
LOC_Os03g44800	W
LOC_Os03g45194	W
LOC_Os03g47470	W
LOC_Os03g47990	W
LOC_Os03g48780	W
LOC_Os03g49350	W
LOC_Os03g49464	W
LOC_Os03g49730	W
LOC_Os03g50160	W
LOC_Os03g50290	W
LOC_Os03g51990	W
LOC_Os03g52670	W
LOC_Os03g53500	W
LOC_Os03g55776	W
LOC_Os03g55850	W
LOC_Os03g56790	W
LOC_Os03g56900	W
LOC_Os03g57340	W
LOC_Os03g57760	W
LOC_Os03g58470	W
LOC_Os03g58980	W
LOC_Os03g59040	W
LOC_Os03g59320	W
LOC_Os03g59360	W
LOC_Os03g60100	W
LOC_Os03g60370	W
LOC_Os03g60610	W
LOC_Os03g61120	W
LOC_Os03g62010	W
LOC_Os03g62270	W
LOC_Os03g63060	W
LOC_Os03g63700	W
LOC_Os04g01780	W
LOC_Os04g02650	W
LOC_Os04g12499	W
LOC_Os04g12520	W
LOC_Os04g12530	W
LOC_Os04g16160	W
LOC_Os04g18090	W
LOC_Os04g20474	W
LOC_Os04g29580	W
LOC_Os04g31630	W
LOC_Os04g32490	W
LOC_Os04g33030	W
LOC_Os04g34240	W
LOC_Os04g35100	W
LOC_Os04g35700	W
LOC_Os04g36750	W
LOC_Os04g37790	W
LOC_Os04g37904	W
LOC_Os04g38026	W
LOC_Os04g38480	W
LOC_Os04g39190	W
LOC_Os04g40310	W
LOC_Os04g40400	W
LOC_Os04g40700	W
LOC_Os04g40870	W
LOC_Os04g40874	W
LOC_Os04g41030	W
LOC_Os04g41350	W
LOC_Os04g41460	W
LOC_Os04g41530	W
LOC_Os04g41810	W
LOC_Os04g41950	W
LOC_Os04g42090	W
LOC_Os04g42420	W
LOC_Os04g42480	W
LOC_Os04g42520	W
LOC_Os04g42590	W
LOC_Os04g43200	W
LOC_Os04g43550	W
LOC_Os04g44250	W
LOC_Os04g44530	W
LOC_Os04g44950	W
LOC_Os04g45070	W
LOC_Os04g45090	W
LOC_Os04g45270	W
LOC_Os04g45650	W
LOC_Os04g46020	W
LOC_Os04g46220	W
LOC_Os04g47140	W
LOC_Os04g47220	W
LOC_Os04g47320	W
LOC_Os04g47360	W
LOC_Os04g47780	W
LOC_Os04g48030	W
LOC_Os04g48270	W
LOC_Os04g48410	W
LOC_Os04g48750	W
LOC_Os04g49570	W
LOC_Os04g49950	W
LOC_Os04g50860	W
LOC_Os04g51130	W
LOC_Os04g51410	W
LOC_Os04g51792	W
LOC_Os04g52400	W
LOC_Os04g53370	W
LOC_Os04g53920	W
LOC_Os04g54330	W
LOC_Os04g54430	W
LOC_Os04g54474	W
LOC_Os04g54620	W
LOC_Os04g55800	W
LOC_Os04g56720	W
LOC_Os04g57870	W
LOC_Os04g57920	W
LOC_Os04g58320	W
LOC_Os04g58330	W
LOC_Os04g58420	W
LOC_Os04g58800	W
LOC_Os04g58990	W
LOC_Os05g01970	W
LOC_Os05g02020	W
LOC_Os05g02140	W
LOC_Os05g02520	W
LOC_Os05g04510	W
LOC_Os05g04700	W
LOC_Os05g05210	W
LOC_Os05g07810	W
LOC_Os05g11120	W
LOC_Os05g11780	W
LOC_Os05g12260	W
LOC_Os05g16740	W
LOC_Os05g19970	W
LOC_Os05g23410	W
LOC_Os05g26820	W
LOC_Os05g27350	W
LOC_Os05g29974	W
LOC_Os05g32140	W
LOC_Os05g33810	W
LOC_Os05g34270	W
LOC_Os05g34980	W
LOC_Os05g35170	W
LOC_Os05g35540	W
LOC_Os05g35930	W
LOC_Os05g35970	W
LOC_Os05g37080	W
LOC_Os05g38150	W
LOC_Os05g38290	W
LOC_Os05g38370	W
LOC_Os05g38710	W
LOC_Os05g39560	W
LOC_Os05g41490	W
LOC_Os05g41530	W
LOC_Os05g41540	W
LOC_Os05g41620	W
LOC_Os05g41900	W
LOC_Os05g42180	W
LOC_Os05g43252	W
LOC_Os05g44030	W
LOC_Os05g44050	W
LOC_Os05g44300	W
LOC_Os05g45750	W
LOC_Os05g46000	W
LOC_Os05g46395	W
LOC_Os05g47700	W
LOC_Os05g48010	W
LOC_Os05g48060	W
LOC_Os05g49730	W
LOC_Os05g49840	W
LOC_Os05g49860	W
LOC_Os05g50120	W
LOC_Os05g50260	W
LOC_Os05g50470	W
LOC_Os05g50600	W
LOC_Os05g51240	W
LOC_Os05g51420	W
LOC_Os06g01390	W
LOC_Os06g01460	W
LOC_Os06g03560	W
LOC_Os06g03810	W
LOC_Os06g03860	W
LOC_Os06g04380	W
LOC_Os06g04889	W
LOC_Os06g05080	W
LOC_Os06g05790	W
LOC_Os06g07000	W
LOC_Os06g07600	W
LOC_Os06g09560	W
LOC_Os06g10880	W
LOC_Os06g14240	W
LOC_Os06g14670	W
LOC_Os06g15990	W
LOC_Os06g17870	W
LOC_Os06g19630	W
LOC_Os06g19730	W
LOC_Os06g20320	W
LOC_Os06g21140	W
LOC_Os06g21410	W
LOC_Os06g23040	W
LOC_Os06g29400	W
LOC_Os06g30370	W
LOC_Os06g33570	W
LOC_Os06g36270	W
LOC_Os06g36830	W
LOC_Os06g36920	W
LOC_Os06g37010	W
LOC_Os06g40120	W
LOC_Os06g42030	W
LOC_Os06g43030	W
LOC_Os06g44200	W
LOC_Os06g44250	W
LOC_Os06g44500	W
LOC_Os06g45660	W
LOC_Os06g46450	W
LOC_Os06g47150	W
LOC_Os06g47560	W
LOC_Os06g47640	W
LOC_Os06g47650	W
LOC_Os06g48530	W
LOC_Os06g49200	W
LOC_Os06g49670	W
LOC_Os06g50340	W
LOC_Os06g51440	W
LOC_Os07g01540	W
LOC_Os07g02900	W
LOC_Os07g04230	W
LOC_Os07g05940	W
LOC_Os07g07270	W
LOC_Os07g07550	W
LOC_Os07g07620	W
LOC_Os07g08070	W
LOC_Os07g08320	W
LOC_Os07g08390	W
LOC_Os07g10500	W
LOC_Os07g10610	W
LOC_Os07g11380	W
LOC_Os07g12910	W
LOC_Os07g26690	W
LOC_Os07g28460	W
LOC_Os07g31110	W
LOC_Os07g31460	W
LOC_Os07g33780	W
LOC_Os07g34964	W
LOC_Os07g35510	W
LOC_Os07g35690	W
LOC_Os07g35810	W
LOC_Os07g36570	W
LOC_Os07g37280	W
LOC_Os07g37290	W
LOC_Os07g37620	W
LOC_Os07g38790	W
LOC_Os07g39630	W
LOC_Os07g40630	W
LOC_Os07g40700	W
LOC_Os07g42280	W
LOC_Os07g42626	W
LOC_Os07g43390	W
LOC_Os07g43580	W
LOC_Os07g43900	W
LOC_Os07g44710	W
LOC_Os07g45000	W
LOC_Os07g46570	W
LOC_Os07g46610	W
LOC_Os07g46790	W
LOC_Os07g47310	W
LOC_Os07g47450	W
LOC_Os07g47500	W
LOC_Os07g47510	W
LOC_Os07g48100	W
LOC_Os07g48120	W
LOC_Os07g48160	W
LOC_Os07g48170	W
LOC_Os07g48460	W
LOC_Os07g48680	W
LOC_Os07g48780	W
LOC_Os07g49080	W
LOC_Os08g01330	W
LOC_Os08g01740	W
LOC_Os08g01780	W
LOC_Os08g01890	W
LOC_Os08g01920	W
LOC_Os08g03350	W
LOC_Os08g03400	W
LOC_Os08g04130	W
LOC_Os08g04810	W
LOC_Os08g04830	W
LOC_Os08g06550	W
LOC_Os08g10500	W
LOC_Os08g13360	W
LOC_Os08g17600	W
LOC_Os08g26820	W
LOC_Os08g30210	W
LOC_Os08g30810	W
LOC_Os08g31140	W
LOC_Os08g31580	W
LOC_Os08g31800	W
LOC_Os08g32960	W
LOC_Os08g33190	W
LOC_Os08g33700	W
LOC_Os08g33810	W
LOC_Os08g34240	W
LOC_Os08g34390	W
LOC_Os08g34400	W
LOC_Os08g34750	W
LOC_Os08g35190	W
LOC_Os08g35620	W
LOC_Os08g36140	W
LOC_Os08g36480	W
LOC_Os08g36790	W
LOC_Os08g37104	W
LOC_Os08g37370	W
LOC_Os08g37432	W
LOC_Os08g37595	W
LOC_Os08g37630	W
LOC_Os08g37820	W
LOC_Os08g39850	W
LOC_Os08g40090	W
LOC_Os08g41040	W
LOC_Os08g41820	W
LOC_Os08g42400	W
LOC_Os08g43370	W
LOC_Os09g02710	W
LOC_Os09g08130	W
LOC_Os09g10940	W
LOC_Os09g21120	W
LOC_Os09g23150	W
LOC_Os09g24530	W
LOC_Os09g24954	W
LOC_Os09g25320	W
LOC_Os09g25690	W
LOC_Os09g25710	W
LOC_Os09g26570	W
LOC_Os09g26880	W
LOC_Os09g26920	W
LOC_Os09g27580	W
LOC_Os09g27590	W
LOC_Os09g28110	W
LOC_Os09g28310	W
LOC_Os09g28340	W
LOC_Os09g28510	W
LOC_Os09g29070	W
LOC_Os09g31190	W
LOC_Os09g31200	W
LOC_Os09g33680	W
LOC_Os09g34280	W
LOC_Os09g35940	W
LOC_Os09g36530	W
LOC_Os09g36770	W
LOC_Os09g36790	W
LOC_Os09g37040	W
LOC_Os09g38530	W
LOC_Os10g08018	W
LOC_Os10g13550	W
LOC_Os10g13800	W
LOC_Os10g22050	W
LOC_Os10g23120	W
LOC_Os10g28680	W
LOC_Os10g28870	W
LOC_Os10g29514	W
LOC_Os10g31320	W
LOC_Os10g33910	W
LOC_Os10g35070	W
LOC_Os10g35080	W
LOC_Os10g36950	W
LOC_Os10g37110	W
LOC_Os10g37210	W
LOC_Os10g38080	W
LOC_Os10g38090	W
LOC_Os10g38489	W
LOC_Os10g39760	W
LOC_Os10g40420	W
LOC_Os10g41560	W
LOC_Os11g02464	W
LOC_Os11g02660	W
LOC_Os11g03050	W
LOC_Os11g04990	W
LOC_Os11g05400	W
LOC_Os11g06130	W
LOC_Os11g06780	W
LOC_Os11g07270	W
LOC_Os11g07850	W
LOC_Os11g09020	W
LOC_Os11g09640	W
LOC_Os11g09684	W
LOC_Os11g10310	W
LOC_Os11g11770	W
LOC_Os11g13670	W
LOC_Os11g17610	W
LOC_Os11g18947	W
LOC_Os11g19100	W
LOC_Os11g26130	W
LOC_Os11g28530	W
LOC_Os11g30500	W
LOC_Os11g31540	W
LOC_Os11g31950	W
LOC_Os11g38870	W
LOC_Os11g41160	W
LOC_Os11g45280	W
LOC_Os11g45710	W
LOC_Os12g02320	W
LOC_Os12g02420	W
LOC_Os12g02690	W
LOC_Os12g02810	W
LOC_Os12g02870	W
LOC_Os12g06100	W
LOC_Os12g06490	W
LOC_Os12g06620	W
LOC_Os12g06640	W
LOC_Os12g07640	W
LOC_Os12g08700	W
LOC_Os12g10740	W
LOC_Os12g13910	W
LOC_Os12g13940	W
LOC_Os12g24020	W
LOC_Os12g24150	W
LOC_Os12g25200	W
LOC_Os12g27440	W
LOC_Os12g29570	W
LOC_Os12g32240	W
LOC_Os12g32250	W
LOC_Os12g33090	W
LOC_Os12g36670	W
LOC_Os12g37370	W
LOC_Os12g39110	W
LOC_Os12g39320	W
LOC_Os12g40330	W
LOC_Os12g40380	W
LOC_Os12g41250	W
LOC_Os12g42540	W
LOC_Os12g42970	W
LOC_Os12g43930	W
LOC_Os12g44000	W
