# Supplementary material for: Validation of a high-confidence regulatory network for gene-to-NUE phenotype in field-grown rice
Source: Front Plant Sci. 2022 Nov 25;13:1006044. doi: 10.3389/fpls.2022.1006044 (PMC9732682; doi:10.3389/fpls.2022.1006044)
Supplement: Supplementary file 4 [file DataSheet_4.zip]

Archive with 2 entries (2 files):
- Supplementary_Data_S4.csv
- __MACOSX/._Supplementary_Data_S4.csv
