# Supplementary material for: Validation of a high-confidence regulatory network for gene-to-NUE phenotype in field-grown rice
Source: Front Plant Sci. 2022 Nov 25;13:1006044. doi: 10.3389/fpls.2022.1006044 (PMC9732682; doi:10.3389/fpls.2022.1006044)
Supplement: Supplementary file 4 [file DataSheet_4.zip › Supplementary_Data_S4.csv]

TF	Model	Target Gene	Edge Score
LOC_Os08g39830	GENIE3	LOC_Os08g06050	0.236234521026596
LOC_Os08g39830	GENIE3	LOC_Os03g06970	0.224325513910266
LOC_Os08g39830	GENIE3	LOC_Os01g01660	0.222645221123683
LOC_Os08g39830	GENIE3	LOC_Os01g16310	0.216527549655127
LOC_Os08g39830	GENIE3	LOC_Os01g61044	0.206846070634445
LOC_Os02g13800	GENIE3	LOC_Os11g39320	0.204835629106925
LOC_Os02g13800	GENIE3	LOC_Os12g43340	0.204482381438308
LOC_Os02g13800	GENIE3	LOC_Os11g25454	0.203097082558291
LOC_Os08g39830	GENIE3	LOC_Os12g18110	0.197362580580598
LOC_Os08g39830	GENIE3	LOC_Os02g53810	0.196000499172919
LOC_Os02g13800	GENIE3	LOC_Os08g13795	0.19579045533415
LOC_Os02g13800	GENIE3	LOC_Os07g14610	0.194828088378228
LOC_Os02g13800	GENIE3	LOC_Os12g02589	0.193320845846374
LOC_Os02g13800	GENIE3	LOC_Os09g38777	0.192739722534378
LOC_Os02g13800	GENIE3	LOC_Os04g48800	0.192117506744566
LOC_Os02g13800	GENIE3	LOC_Os04g55290	0.191765317664995
LOC_Os01g70310	GENIE3	LOC_Os02g13190	0.189611040715184
LOC_Os08g39830	GENIE3	LOC_Os03g17470	0.187973879760286
LOC_Os01g72370	GENIE3	LOC_Os07g15460	0.187024371652094
LOC_Os02g13800	GENIE3	LOC_Os03g39860	0.185629136054413
LOC_Os02g13800	GENIE3	LOC_Os07g19540	0.185118630629497
LOC_Os02g13800	GENIE3	LOC_Os12g07940	0.184522047460107
LOC_Os02g13800	GENIE3	LOC_Os03g38720	0.182777082261475
LOC_Os02g13800	GENIE3	LOC_Os08g37380	0.182339448961481
LOC_Os08g39830	GENIE3	LOC_Os05g43040	0.182185601392077
LOC_Os08g39830	GENIE3	LOC_Os04g53380	0.181665117347353
LOC_Os02g13800	GENIE3	LOC_Os12g07390	0.181457021556575
LOC_Os03g20090	GENIE3	LOC_Os09g35020	0.180486857781501
LOC_Os02g13800	GENIE3	LOC_Os04g12980	0.179706026228243
LOC_Os02g13800	GENIE3	LOC_Os05g40910	0.17969514002926
LOC_Os08g39830	GENIE3	LOC_Os01g61060	0.17908365371475
LOC_Os02g13800	GENIE3	LOC_Os09g26560	0.17856859556954
LOC_Os02g13800	GENIE3	LOC_Os08g35930	0.178484520322962
LOC_Os02g13800	GENIE3	LOC_Os03g07410	0.178471534995685
LOC_Os02g13800	GENIE3	LOC_Os03g58570	0.178184496514422
LOC_Os02g13800	GENIE3	LOC_Os05g03820	0.177766576681977
LOC_Os01g72370	GENIE3	LOC_Os11g15624	0.17741104184744
LOC_Os02g13800	GENIE3	LOC_Os09g32620	0.177287428355556
LOC_Os02g13800	GENIE3	LOC_Os03g56360	0.17717825574561
LOC_Os02g13800	GENIE3	LOC_Os06g23274	0.177155301973524
LOC_Os02g13800	GENIE3	LOC_Os01g73670	0.177118425141901
LOC_Os02g13800	GENIE3	LOC_Os10g39470	0.176346116700668
LOC_Os02g13800	GENIE3	LOC_Os07g22350	0.176212347474101
LOC_Os02g13800	GENIE3	LOC_Os08g36980	0.176116100165144
LOC_Os02g13800	GENIE3	LOC_Os02g16270	0.176074938585841
LOC_Os02g13800	GENIE3	LOC_Os01g22090	0.176063135946341
LOC_Os02g13800	GENIE3	LOC_Os12g16350	0.17553575720955
LOC_Os02g13800	GENIE3	LOC_Os01g08890	0.175503292695205
LOC_Os08g39830	GENIE3	LOC_Os02g01220	0.174969442775181
LOC_Os02g13800	GENIE3	LOC_Os06g51380	0.174823372234847
LOC_Os02g13800	GENIE3	LOC_Os08g07760	0.17465714261489
LOC_Os08g39830	GENIE3	LOC_Os01g09430	0.174301050347098
LOC_Os08g39830	GENIE3	LOC_Os01g07730	0.173932536448585
LOC_Os08g39830	GENIE3	LOC_Os02g56850	0.173448152783944
LOC_Os02g13800	GENIE3	LOC_Os01g43760	0.17318283556775
LOC_Os02g13800	GENIE3	LOC_Os10g42930	0.172554159771111
LOC_Os02g13800	GENIE3	LOC_Os07g17260	0.171878359430063
LOC_Os02g13800	GENIE3	LOC_Os03g05660	0.171408603493993
LOC_Os02g13800	GENIE3	LOC_Os01g49110	0.171263151152328
LOC_Os08g39830	GENIE3	LOC_Os02g04120	0.171235605355306
LOC_Os08g39830	GENIE3	LOC_Os04g57410	0.17092656874626
LOC_Os02g13800	GENIE3	LOC_Os04g48840	0.170751416453145
LOC_Os02g13800	GENIE3	LOC_Os01g39270	0.170737287600037
LOC_Os02g13800	GENIE3	LOC_Os03g07430	0.170598053893628
LOC_Os02g13800	GENIE3	LOC_Os07g40974	0.170596963795865
LOC_Os02g13800	GENIE3	LOC_Os04g48710	0.16978907737585
LOC_Os02g13800	GENIE3	LOC_Os07g12570	0.169409253063947
LOC_Os03g26210	GENIE3	LOC_Os11g15624	0.169281124272429
LOC_Os02g13800	GENIE3	LOC_Os05g40770	0.168037935810157
LOC_Os02g13800	GENIE3	LOC_Os05g06814	0.167611383918908
LOC_Os05g33810	GENIE3	LOC_Os04g47360	0.167402202884401
LOC_Os02g13800	GENIE3	LOC_Os03g02710	0.167214939655169
LOC_Os08g39830	GENIE3	LOC_Os01g65410	0.166551603239169
LOC_Os02g13800	GENIE3	LOC_Os10g29670	0.166519369904591
LOC_Os02g13800	GENIE3	LOC_Os06g22380	0.166378876288076
LOC_Os08g39830	GENIE3	LOC_Os03g48060	0.166141711943606
LOC_Os02g13800	GENIE3	LOC_Os12g34900	0.16597576213804
LOC_Os08g06280	GENIE3	LOC_Os05g33840	0.165368275843869
LOC_Os08g39830	GENIE3	LOC_Os08g05280	0.165292518843934
LOC_Os02g13800	GENIE3	LOC_Os06g34570	0.164757732034023
LOC_Os02g13800	GENIE3	LOC_Os04g42110	0.164450091208414
LOC_Os02g13800	GENIE3	LOC_Os08g23754	0.163999269231537
LOC_Os02g13800	GENIE3	LOC_Os04g15660	0.163788348057564
LOC_Os02g13800	GENIE3	LOC_Os11g38990	0.163202774985619
LOC_Os02g13800	GENIE3	LOC_Os07g42354	0.163201599137691
LOC_Os02g13800	GENIE3	LOC_Os10g39520	0.162886238634998
LOC_Os09g31400	GENIE3	LOC_Os04g53380	0.162287404510365
LOC_Os02g13800	GENIE3	LOC_Os11g37860	0.162277507600388
LOC_Os02g13800	GENIE3	LOC_Os03g29584	0.162099662039797
LOC_Os02g13800	GENIE3	LOC_Os02g58270	0.162025034597701
LOC_Os09g31400	GENIE3	LOC_Os08g39830	0.162013884158384
LOC_Os02g13800	GENIE3	LOC_Os01g53810	0.161809422380428
LOC_Os02g13800	GENIE3	LOC_Os08g20544	0.161466178426911
LOC_Os08g39830	GENIE3	LOC_Os02g26700	0.161312761397573
LOC_Os02g13800	GENIE3	LOC_Os12g17690	0.161075981058034
LOC_Os02g13800	GENIE3	LOC_Os02g33149	0.160902306488081
LOC_Os08g39830	GENIE3	LOC_Os03g42130	0.160871002135437
LOC_Os02g13800	GENIE3	LOC_Os07g08669	0.160612561729603
LOC_Os01g70310	GENIE3	LOC_Os11g10320	0.160560661029957
LOC_Os02g13800	GENIE3	LOC_Os09g31502	0.160222308411312
LOC_Os02g13800	GENIE3	LOC_Os07g26940	0.159850343973449
LOC_Os02g13800	GENIE3	LOC_Os09g39350	0.15983608094818
LOC_Os08g39830	GENIE3	LOC_Os02g03710	0.159656069184771
LOC_Os01g13540	GENIE3	LOC_Os01g57720	0.15939476371257
LOC_Os02g13800	GENIE3	LOC_Os03g10200	0.159390266948225
LOC_Os02g13800	GENIE3	LOC_Os02g20950	0.159228573931994
LOC_Os02g13800	GENIE3	LOC_Os11g35420	0.159036234165617
LOC_Os02g13800	GENIE3	LOC_Os07g33450	0.158661082450678
LOC_Os08g39830	GENIE3	LOC_Os04g08836	0.158307089487086
LOC_Os08g39830	GENIE3	LOC_Os03g09970	0.158196201921832
LOC_Os02g13800	GENIE3	LOC_Os06g19590	0.158180183907352
LOC_Os02g13800	GENIE3	LOC_Os12g32814	0.157815420714034
LOC_Os02g13800	GENIE3	LOC_Os02g53400	0.157481341302885
LOC_Os02g13800	GENIE3	LOC_Os08g23150	0.157174411260028
LOC_Os02g13800	GENIE3	LOC_Os09g33930	0.157052488127544
LOC_Os02g13800	GENIE3	LOC_Os08g13870	0.157029379643133
LOC_Os02g13800	GENIE3	LOC_Os08g36310	0.156767985283894
LOC_Os02g13800	GENIE3	LOC_Os02g14480	0.156660160436199
LOC_Os03g20090	GENIE3	LOC_Os09g35010	0.156594521025809
LOC_Os02g13800	GENIE3	LOC_Os08g21879	0.156407215445309
LOC_Os02g13800	GENIE3	LOC_Os09g24460	0.15622243433138
LOC_Os02g13800	GENIE3	LOC_Os11g06370	0.156173563966906
LOC_Os02g13800	GENIE3	LOC_Os11g20384	0.155807976762443
LOC_Os02g13800	GENIE3	LOC_Os03g32420	0.155685031279321
LOC_Os02g13800	GENIE3	LOC_Os08g07774	0.155499065760398
LOC_Os02g13800	GENIE3	LOC_Os01g37870	0.155412473966364
LOC_Os02g13800	GENIE3	LOC_Os12g10400	0.155358192811124
LOC_Os02g13800	GENIE3	LOC_Os01g68830	0.154724454438526
LOC_Os02g13800	GENIE3	LOC_Os04g22270	0.154483169579952
LOC_Os02g13800	GENIE3	LOC_Os09g26390	0.154475512455429
LOC_Os02g13800	GENIE3	LOC_Os10g33630	0.154007488434549
LOC_Os08g39830	GENIE3	LOC_Os06g27770	0.153856563030486
LOC_Os02g13800	GENIE3	LOC_Os01g09420	0.153627574234939
LOC_Os02g13800	GENIE3	LOC_Os01g20894	0.153544605287961
LOC_Os02g13800	GENIE3	LOC_Os04g40080	0.153533637950504
LOC_Os02g13800	GENIE3	LOC_Os12g02790	0.15342192082463
LOC_Os02g13800	GENIE3	LOC_Os05g25060	0.15300702758308
LOC_Os02g13800	GENIE3	LOC_Os02g47320	0.152849706195317
LOC_Os02g13800	GENIE3	LOC_Os08g43480	0.152757241036668
LOC_Os02g13800	GENIE3	LOC_Os03g63590	0.152655386980284
LOC_Os05g33810	GENIE3	LOC_Os06g47560	0.152422069724769
LOC_Os02g13800	GENIE3	LOC_Os09g37910	0.15232150970566
LOC_Os02g13800	GENIE3	LOC_Os03g44484	0.152291692821986
LOC_Os02g13800	GENIE3	LOC_Os01g47420	0.152270522892032
LOC_Os02g13800	GENIE3	LOC_Os04g42174	0.152251484181773
LOC_Os02g13800	GENIE3	LOC_Os06g51160	0.152063628396631
LOC_Os02g13800	GENIE3	LOC_Os04g32150	0.151842318666105
LOC_Os02g13800	GENIE3	LOC_Os10g04730	0.151610681443501
LOC_Os02g13800	GENIE3	LOC_Os05g32210	0.151476008465849
LOC_Os08g39830	GENIE3	LOC_Os10g28350	0.151008332201025
LOC_Os05g33810	GENIE3	LOC_Os06g47550	0.150377060906085
LOC_Os02g13800	GENIE3	LOC_Os05g39110	0.150353429320268
LOC_Os02g13800	GENIE3	LOC_Os07g09150	0.150281543633748
LOC_Os02g13800	GENIE3	LOC_Os07g34390	0.150129143462313
LOC_Os02g13800	GENIE3	LOC_Os05g35650	0.149947448545561
LOC_Os08g39830	GENIE3	LOC_Os03g09940	0.149931033388079
LOC_Os04g46220	GENIE3	LOC_Os06g44010	0.149744880762215
LOC_Os02g13800	GENIE3	LOC_Os03g52310	0.149737063424922
LOC_Os08g06280	GENIE3	LOC_Os05g48630	0.149683363120347
LOC_Os02g13800	GENIE3	LOC_Os02g32250	0.149610484196739
LOC_Os02g13800	GENIE3	LOC_Os02g26960	0.14923114699477
LOC_Os08g39830	GENIE3	LOC_Os12g41390	0.149160663274436
LOC_Os02g13800	GENIE3	LOC_Os02g04730	0.148957128676096
LOC_Os02g13800	GENIE3	LOC_Os07g18120	0.148880042966565
LOC_Os08g06280	GENIE3	LOC_Os05g32390	0.148877650442194
LOC_Os02g13800	GENIE3	LOC_Os05g13770	0.148751372608748
LOC_Os03g20090	GENIE3	LOC_Os09g28440	0.148487973592816
LOC_Os08g06280	GENIE3	LOC_Os07g04840	0.148460960628188
LOC_Os02g43820	GENIE3	LOC_Os02g11760	0.148373150256064
LOC_Os02g13800	GENIE3	LOC_Os01g49580	0.148345783099099
LOC_Os02g13800	GENIE3	LOC_Os11g44870	0.148250973692857
LOC_Os08g06280	GENIE3	LOC_Os01g31690	0.147859119678657
LOC_Os02g13800	GENIE3	LOC_Os09g29950	0.147842141457553
LOC_Os02g13800	GENIE3	LOC_Os01g08410	0.147835942253494
LOC_Os02g13800	GENIE3	LOC_Os12g36680	0.147684319851408
LOC_Os02g13800	GENIE3	LOC_Os03g16334	0.147594287544047
LOC_Os02g13800	GENIE3	LOC_Os01g50030	0.147593290582824
LOC_Os02g13800	GENIE3	LOC_Os01g21240	0.147367164813827
LOC_Os02g13800	GENIE3	LOC_Os07g38940	0.147326307546801
LOC_Os02g13800	GENIE3	LOC_Os04g52390	0.147318231625571
LOC_Os12g37970	GENIE3	LOC_Os03g30410	0.147272560375213
LOC_Os02g13800	GENIE3	LOC_Os03g21419	0.147155755812094
LOC_Os02g13800	GENIE3	LOC_Os09g19820	0.147089236507852
LOC_Os02g13800	GENIE3	LOC_Os06g48330	0.146436894194881
LOC_Os02g13800	GENIE3	LOC_Os07g33240	0.146316319211892
LOC_Os02g13800	GENIE3	LOC_Os01g70300	0.146268254759094
LOC_Os02g13800	GENIE3	LOC_Os03g17110	0.146171906716979
LOC_Os03g20090	GENIE3	LOC_Os08g36920	0.145981319170612
LOC_Os02g13800	GENIE3	LOC_Os01g16870	0.145836523784853
LOC_Os02g13800	GENIE3	LOC_Os02g19530	0.145765676487869
LOC_Os08g06280	GENIE3	LOC_Os03g14669	0.145714019850233
LOC_Os02g13800	GENIE3	LOC_Os12g41560	0.145674274941128
LOC_Os02g13800	GENIE3	LOC_Os07g39990	0.145554841438911
LOC_Os02g13800	GENIE3	LOC_Os07g07030	0.145475765194039
LOC_Os02g13800	GENIE3	LOC_Os07g08300	0.145314231952716
LOC_Os02g13800	GENIE3	LOC_Os08g43190	0.145241644310797
LOC_Os08g06280	GENIE3	LOC_Os02g14440	0.145214537212411
LOC_Os02g13800	GENIE3	LOC_Os02g50860	0.145177246761634
LOC_Os08g06280	GENIE3	LOC_Os09g10750	0.145113826085396
LOC_Os02g13800	GENIE3	LOC_Os05g50330	0.144752990492346
LOC_Os08g06280	GENIE3	LOC_Os03g39610	0.144611480469366
LOC_Os02g13800	GENIE3	LOC_Os03g04500	0.144542810747348
LOC_Os02g13800	GENIE3	LOC_Os04g59570	0.144497834207836
LOC_Os01g44430	GENIE3	LOC_Os01g59090	0.144369422130274
LOC_Os02g13800	GENIE3	LOC_Os10g33930	0.144065014506533
LOC_Os02g13800	GENIE3	LOC_Os01g06790	0.143851198218628
LOC_Os02g13800	GENIE3	LOC_Os03g14310	0.143740979153829
LOC_Os02g13800	GENIE3	LOC_Os05g07080	0.14373440032492
LOC_Os02g13800	GENIE3	LOC_Os08g01410	0.143629952760888
LOC_Os01g72370	GENIE3	LOC_Os03g26210	0.14324743583166
LOC_Os01g44430	GENIE3	LOC_Os09g32640	0.143207008212827
LOC_Os01g72370	GENIE3	LOC_Os03g31730	0.14313920387121
LOC_Os09g30400	GENIE3	LOC_Os01g08460	0.143012834950805
LOC_Os05g33810	GENIE3	LOC_Os06g37010	0.142922174291054
LOC_Os02g13800	GENIE3	LOC_Os09g38440	0.142604054992415
LOC_Os02g13800	GENIE3	LOC_Os11g27799	0.142497243444541
LOC_Os08g06280	GENIE3	LOC_Os02g03670	0.142462592161811
LOC_Os02g13800	GENIE3	LOC_Os02g53180	0.142335812508854
LOC_Os02g13800	GENIE3	LOC_Os03g06200	0.142335414934473
LOC_Os02g13800	GENIE3	LOC_Os01g21520	0.14229301730417
LOC_Os03g20090	GENIE3	LOC_Os01g60640	0.142028258350784
LOC_Os02g13800	GENIE3	LOC_Os01g41910	0.141945198621916
LOC_Os02g13800	GENIE3	LOC_Os08g20660	0.141791213021456
LOC_Os02g13800	GENIE3	LOC_Os02g44500	0.14169892901681
LOC_Os02g13800	GENIE3	LOC_Os02g12900	0.141687170131385
LOC_Os02g13800	GENIE3	LOC_Os04g55860	0.141641084536199
LOC_Os02g13800	GENIE3	LOC_Os11g29030	0.141585602856406
LOC_Os02g13800	GENIE3	LOC_Os07g31250	0.141238152559519
LOC_Os08g06280	GENIE3	LOC_Os11g13890	0.141164407332271
LOC_Os01g44430	GENIE3	LOC_Os01g47800	0.140831207875096
LOC_Os02g13800	GENIE3	LOC_Os10g39460	0.140751823878002
LOC_Os02g13800	GENIE3	LOC_Os09g38420	0.140564630605778
LOC_Os02g13800	GENIE3	LOC_Os06g50510	0.140424516034463
LOC_Os02g13800	GENIE3	LOC_Os06g08660	0.140246395433153
LOC_Os02g13800	GENIE3	LOC_Os01g68970	0.140094339011117
LOC_Os02g13800	GENIE3	LOC_Os05g47446	0.139943665331021
LOC_Os03g26210	GENIE3	LOC_Os07g15460	0.139909325511785
LOC_Os02g13800	GENIE3	LOC_Os07g19444	0.13988773566046
LOC_Os02g13800	GENIE3	LOC_Os03g48920	0.139832125507707
LOC_Os02g13800	GENIE3	LOC_Os01g38229	0.139744069269591
LOC_Os02g13800	GENIE3	LOC_Os03g58010	0.139259433343598
LOC_Os02g13800	GENIE3	LOC_Os05g05150	0.139200735549797
LOC_Os01g44430	GENIE3	LOC_Os03g22780	0.139117201523572
LOC_Os05g35170	GENIE3	LOC_Os08g35210	0.13900175346481
LOC_Os02g13800	GENIE3	LOC_Os06g33120	0.138838786063886
LOC_Os02g13800	GENIE3	LOC_Os03g48170	0.13860968497395
LOC_Os02g13800	GENIE3	LOC_Os01g10140	0.138607480985979
LOC_Os08g42400	GENIE3	LOC_Os03g55590	0.138568873389888
LOC_Os02g13800	GENIE3	LOC_Os10g30054	0.138506525994298
LOC_Os02g13800	GENIE3	LOC_Os01g62584	0.138467417617499
LOC_Os02g13800	GENIE3	LOC_Os01g58690	0.138437125749228
LOC_Os05g35170	GENIE3	LOC_Os01g51570	0.138397997026603
LOC_Os02g13800	GENIE3	LOC_Os01g39680	0.138336800152142
LOC_Os02g13800	GENIE3	LOC_Os09g23690	0.138257422123882
LOC_Os02g13800	GENIE3	LOC_Os03g52040	0.138210680674449
LOC_Os03g20090	GENIE3	LOC_Os06g03670	0.138175320551488
LOC_Os08g06280	GENIE3	LOC_Os02g09150	0.137948845710171
LOC_Os02g13800	GENIE3	LOC_Os05g34550	0.137679061230746
LOC_Os04g46220	GENIE3	LOC_Os02g15290	0.137652291648599
LOC_Os02g13800	GENIE3	LOC_Os02g48840	0.13743774616448
LOC_Os02g13800	GENIE3	LOC_Os03g26630	0.137383438057001
LOC_Os02g13800	GENIE3	LOC_Os02g42160	0.137219964901442
LOC_Os08g06280	GENIE3	LOC_Os03g56670	0.137031429488055
LOC_Os08g39830	GENIE3	LOC_Os09g31400	0.136990027213101
LOC_Os02g13800	GENIE3	LOC_Os12g39710	0.136559616751013
LOC_Os02g13800	GENIE3	LOC_Os09g24320	0.136504429131308
LOC_Os02g13800	GENIE3	LOC_Os05g06320	0.136398284102514
LOC_Os02g13800	GENIE3	LOC_Os06g15170	0.136385850908313
LOC_Os02g13800	GENIE3	LOC_Os05g49880	0.13631191779218
LOC_Os02g13800	GENIE3	LOC_Os07g27970	0.136240284703943
LOC_Os08g06280	GENIE3	LOC_Os04g38410	0.136237347252312
LOC_Os01g13540	GENIE3	LOC_Os03g56310	0.136226804223091
LOC_Os02g13800	GENIE3	LOC_Os03g48030	0.136150137332608
LOC_Os02g13800	GENIE3	LOC_Os05g45954	0.136050329528992
LOC_Os08g39830	GENIE3	LOC_Os12g34380	0.135909495946603
LOC_Os02g13800	GENIE3	LOC_Os10g40610	0.13579946069756
LOC_Os08g06280	GENIE3	LOC_Os01g41710	0.135476801719252
LOC_Os02g13800	GENIE3	LOC_Os02g45690	0.135457596818345
LOC_Os02g13800	GENIE3	LOC_Os02g01332	0.135410740517998
LOC_Os02g13800	GENIE3	LOC_Os07g01030	0.135401634185932
LOC_Os08g06280	GENIE3	LOC_Os04g58200	0.135371131299028
LOC_Os02g43820	GENIE3	LOC_Os07g26550	0.135282018311742
LOC_Os02g13800	GENIE3	LOC_Os01g07376	0.13519044468422
LOC_Os02g13800	GENIE3	LOC_Os11g08590	0.134960913760573
LOC_Os02g13800	GENIE3	LOC_Os06g08900	0.134842325362577
LOC_Os02g13800	GENIE3	LOC_Os09g08660	0.134840527680693
LOC_Os05g33810	GENIE3	LOC_Os10g18150	0.134763970080575
LOC_Os02g13800	GENIE3	LOC_Os04g39864	0.134671187757426
LOC_Os08g39830	GENIE3	LOC_Os06g11290	0.134632328214233
LOC_Os02g13800	GENIE3	LOC_Os03g41438	0.134611005338684
LOC_Os08g06280	GENIE3	LOC_Os08g01270	0.134595110059879
LOC_Os02g13800	GENIE3	LOC_Os07g12830	0.134539008168309
LOC_Os02g13800	GENIE3	LOC_Os02g40690	0.134527640137663
LOC_Os02g13800	GENIE3	LOC_Os03g22870	0.134407114838751
LOC_Os02g13800	GENIE3	LOC_Os03g03730	0.134250777161722
LOC_Os08g06280	GENIE3	LOC_Os06g21590	0.134219921990957
LOC_Os02g13800	GENIE3	LOC_Os01g60330	0.134180218707821
LOC_Os03g10140	GENIE3	LOC_Os10g42610	0.134149632511223
LOC_Os02g13800	GENIE3	LOC_Os02g52130	0.134105191827385
LOC_Os02g13800	GENIE3	LOC_Os01g46169	0.134075120514561
LOC_Os01g72370	GENIE3	LOC_Os07g04930	0.133964933000989
LOC_Os02g13800	GENIE3	LOC_Os01g12760	0.133885906070498
LOC_Os02g13800	GENIE3	LOC_Os11g32160	0.133859331111086
LOC_Os02g13800	GENIE3	LOC_Os12g08140	0.133768582570711
LOC_Os02g13800	GENIE3	LOC_Os12g36640	0.133725840789742
LOC_Os08g06280	GENIE3	LOC_Os12g23200	0.133719921297409
LOC_Os08g06280	GENIE3	LOC_Os05g14270	0.13363104433771
LOC_Os02g13800	GENIE3	LOC_Os01g39280	0.133533007261825
LOC_Os04g45810	GENIE3	LOC_Os01g10320	0.133502943203279
LOC_Os02g13800	GENIE3	LOC_Os01g52290	0.133332653754542
LOC_Os02g13800	GENIE3	LOC_Os01g72350	0.133296129782019
LOC_Os02g13800	GENIE3	LOC_Os04g08190	0.133242132895777
LOC_Os01g64730	GENIE3	LOC_Os08g39680	0.133145945121119
LOC_Os02g13800	GENIE3	LOC_Os10g26990	0.133141155916506
LOC_Os02g13800	GENIE3	LOC_Os01g59750	0.133065861300252
LOC_Os02g13800	GENIE3	LOC_Os07g38070	0.133049177355332
LOC_Os02g13800	GENIE3	LOC_Os03g57349	0.133031995318366
LOC_Os10g26620	GENIE3	LOC_Os05g38270	0.132846179875
LOC_Os02g13800	GENIE3	LOC_Os01g72610	0.132774095882413
LOC_Os05g35170	GENIE3	LOC_Os07g35560	0.13266632699541
LOC_Os02g13800	GENIE3	LOC_Os10g29220	0.132478900518594
LOC_Os08g39830	GENIE3	LOC_Os08g44340	0.13247710346526
LOC_Os05g35170	GENIE3	LOC_Os05g43170	0.132423402827448
LOC_Os02g13800	GENIE3	LOC_Os01g43895	0.132400898409413
LOC_Os02g13800	GENIE3	LOC_Os03g06760	0.13235765577963
LOC_Os02g13800	GENIE3	LOC_Os12g23150	0.132306039560908
LOC_Os02g13800	GENIE3	LOC_Os02g51119	0.132180538265975
LOC_Os02g13800	GENIE3	LOC_Os11g29390	0.132172828223258
LOC_Os08g06280	GENIE3	LOC_Os02g51080	0.132157883254749
LOC_Os05g50900	GENIE3	LOC_Os04g48530	0.131956372967381
LOC_Os02g13800	GENIE3	LOC_Os12g10660	0.131918235072697
LOC_Os02g13800	GENIE3	LOC_Os12g12560	0.131909479967477
LOC_Os02g13800	GENIE3	LOC_Os10g38110	0.13187239997136
LOC_Os02g13800	GENIE3	LOC_Os07g39114	0.131864097877135
LOC_Os02g13800	GENIE3	LOC_Os06g28524	0.131821111041753
LOC_Os02g13800	GENIE3	LOC_Os01g13030	0.131817949267395
LOC_Os02g13800	GENIE3	LOC_Os01g14100	0.131792453200933
LOC_Os02g13800	GENIE3	LOC_Os09g09980	0.131762292015223
LOC_Os02g13800	GENIE3	LOC_Os01g67054	0.131686800112745
LOC_Os02g13800	GENIE3	LOC_Os12g31660	0.131631795069047
LOC_Os08g39830	GENIE3	LOC_Os10g36610	0.131582560974483
LOC_Os02g13800	GENIE3	LOC_Os02g28140	0.131576923853904
LOC_Os02g13800	GENIE3	LOC_Os03g47670	0.131528184838228
LOC_Os01g44430	GENIE3	LOC_Os07g47640	0.131493262389519
LOC_Os02g13800	GENIE3	LOC_Os11g29720	0.131444262071212
LOC_Os01g70310	GENIE3	LOC_Os08g33200	0.131430379612764
LOC_Os02g13800	GENIE3	LOC_Os02g45650	0.131419815752272
LOC_Os04g46220	GENIE3	LOC_Os06g33970	0.131404632822091
LOC_Os02g13800	GENIE3	LOC_Os11g01200	0.131399580744978
LOC_Os02g13800	GENIE3	LOC_Os07g45330	0.131155730185636
LOC_Os02g13800	GENIE3	LOC_Os03g63870	0.131098007503269
LOC_Os05g35170	GENIE3	LOC_Os04g31030	0.131018154760591
LOC_Os02g13800	GENIE3	LOC_Os03g19250	0.130992953564017
LOC_Os03g09170	GENIE3	LOC_Os02g33680	0.130870149187533
LOC_Os08g06280	GENIE3	LOC_Os09g34140	0.130817628279697
LOC_Os12g32250	GENIE3	LOC_Os04g34170	0.130742726771027
LOC_Os02g13800	GENIE3	LOC_Os01g27890	0.130680544553538
LOC_Os01g13540	GENIE3	LOC_Os05g25850	0.130678354380311
LOC_Os02g13800	GENIE3	LOC_Os02g40820	0.13054874396484
LOC_Os02g13800	GENIE3	LOC_Os05g08440	0.130517128177729
LOC_Os02g13800	GENIE3	LOC_Os01g58630	0.130469359131378
LOC_Os01g13540	GENIE3	LOC_Os02g38020	0.130453158338966
LOC_Os02g13800	GENIE3	LOC_Os11g18194	0.130444508934421
LOC_Os02g13800	GENIE3	LOC_Os01g42790	0.13029782426453
LOC_Os02g13800	GENIE3	LOC_Os02g28465	0.130172986435903
LOC_Os02g13800	GENIE3	LOC_Os02g44270	0.130161454840978
LOC_Os02g13800	GENIE3	LOC_Os04g11390	0.130145038448643
LOC_Os02g13800	GENIE3	LOC_Os05g35190	0.129831797445235
LOC_Os03g09170	GENIE3	LOC_Os04g48290	0.129818910754419
LOC_Os01g70310	GENIE3	LOC_Os04g44900	0.129814854474145
LOC_Os03g20090	GENIE3	LOC_Os01g50420	0.12977111900785
LOC_Os01g62460	GENIE3	LOC_Os01g07870	0.129703998192517
LOC_Os04g46220	GENIE3	LOC_Os01g61080	0.129551958327043
LOC_Os02g13800	GENIE3	LOC_Os05g49680	0.129525384806934
LOC_Os08g06280	GENIE3	LOC_Os04g33830	0.129498843032711
LOC_Os02g13800	GENIE3	LOC_Os02g14970	0.129473786886776
LOC_Os01g64730	GENIE3	LOC_Os11g05160	0.129456230352253
LOC_Os02g13800	GENIE3	LOC_Os08g44470	0.129455711804816
LOC_Os02g13800	GENIE3	LOC_Os02g50560	0.129428418270623
LOC_Os09g31400	GENIE3	LOC_Os09g32095	0.129419991356228
LOC_Os02g13800	GENIE3	LOC_Os12g42884	0.129330073554925
LOC_Os02g13800	GENIE3	LOC_Os07g48229	0.129139595386407
LOC_Os05g35170	GENIE3	LOC_Os09g16950	0.129027282784892
LOC_Os02g13800	GENIE3	LOC_Os05g38670	0.1289699535659
LOC_Os08g39830	GENIE3	LOC_Os04g57400	0.128931507679602
LOC_Os08g42400	GENIE3	LOC_Os10g10434	0.128891079177125
LOC_Os04g46220	GENIE3	LOC_Os06g06360	0.1288513332395
LOC_Os08g39830	GENIE3	LOC_Os01g22010	0.128806649875198
LOC_Os08g06280	GENIE3	LOC_Os01g49280	0.128713004864257
LOC_Os02g13800	GENIE3	LOC_Os12g02120	0.128618105537534
LOC_Os02g13800	GENIE3	LOC_Os01g29507	0.12856396493499
LOC_Os02g13800	GENIE3	LOC_Os03g42110	0.128426753336903
LOC_Os08g06280	GENIE3	LOC_Os08g03310	0.128403918722872
LOC_Os04g45810	GENIE3	LOC_Os02g57840	0.128400499846035
LOC_Os03g20090	GENIE3	LOC_Os09g32000	0.1283314393217
LOC_Os01g62460	GENIE3	LOC_Os02g04170	0.128225985238997
LOC_Os02g13800	GENIE3	LOC_Os12g37110	0.128212922749511
LOC_Os02g13800	GENIE3	LOC_Os09g16714	0.128106170531544
LOC_Os02g13800	GENIE3	LOC_Os06g13050	0.128100811001355
LOC_Os02g13800	GENIE3	LOC_Os07g40986	0.127955921845967
LOC_Os02g13800	GENIE3	LOC_Os03g49420	0.127865721933946
LOC_Os01g69910	GENIE3	LOC_Os02g13500	0.127822654341468
LOC_Os02g13800	GENIE3	LOC_Os05g38360	0.127693433390793
LOC_Os02g13800	GENIE3	LOC_Os01g40650	0.127675986537712
LOC_Os01g70310	GENIE3	LOC_Os09g26980	0.127616238673858
LOC_Os02g13800	GENIE3	LOC_Os02g29530	0.127607636931216
LOC_Os02g13800	GENIE3	LOC_Os04g39930	0.127604739987606
LOC_Os02g13800	GENIE3	LOC_Os07g43020	0.127578272645141
LOC_Os02g13800	GENIE3	LOC_Os10g33660	0.127497637724144
LOC_Os02g13800	GENIE3	LOC_Os01g55450	0.127338251945597
LOC_Os02g13800	GENIE3	LOC_Os02g21810	0.127294007609371
LOC_Os08g39830	GENIE3	LOC_Os10g36580	0.127062356372393
LOC_Os02g13800	GENIE3	LOC_Os01g50060	0.126991162294788
LOC_Os02g13800	GENIE3	LOC_Os03g03920	0.126963655295182
LOC_Os09g31400	GENIE3	LOC_Os01g16310	0.126959126688097
LOC_Os01g48446	GENIE3	LOC_Os05g41590	0.126879184280456
LOC_Os02g13800	GENIE3	LOC_Os03g26970	0.126863846436637
LOC_Os02g13800	GENIE3	LOC_Os02g57890	0.126849416740572
LOC_Os02g13800	GENIE3	LOC_Os02g50830	0.126788173566629
LOC_Os09g31400	GENIE3	LOC_Os03g06970	0.126736006022191
LOC_Os02g13800	GENIE3	LOC_Os05g01256	0.126649716507122
LOC_Os02g13800	GENIE3	LOC_Os01g08650	0.126552649404364
LOC_Os02g43820	GENIE3	LOC_Os01g36790	0.126531526940399
LOC_Os05g33810	GENIE3	LOC_Os04g45570	0.126491225027285
LOC_Os01g72370	GENIE3	LOC_Os05g51470	0.126358935997303
LOC_Os01g13540	GENIE3	LOC_Os02g08130	0.126351062582679
LOC_Os02g13800	GENIE3	LOC_Os04g41400	0.126336139547569
LOC_Os02g13800	GENIE3	LOC_Os01g58780	0.126265789118708
LOC_Os02g13800	GENIE3	LOC_Os05g34260	0.126228469142958
LOC_Os05g35170	GENIE3	LOC_Os01g38229	0.126204228178007
LOC_Os02g13800	GENIE3	LOC_Os01g52851	0.126181828173629
LOC_Os02g13800	GENIE3	LOC_Os05g33100	0.126171332591118
LOC_Os02g13800	GENIE3	LOC_Os10g38150	0.126171171298781
LOC_Os02g13800	GENIE3	LOC_Os04g31030	0.126133936101102
LOC_Os03g26210	GENIE3	LOC_Os01g72370	0.126037799539566
LOC_Os02g13800	GENIE3	LOC_Os01g56900	0.125962641022666
LOC_Os02g43820	GENIE3	LOC_Os03g18790	0.125867032921596
LOC_Os02g13800	GENIE3	LOC_Os11g35425	0.125806713904389
LOC_Os02g13800	GENIE3	LOC_Os02g41760	0.12566882578995
LOC_Os02g13800	GENIE3	LOC_Os02g37020	0.125661016755364
LOC_Os01g64730	GENIE3	LOC_Os01g63620	0.125624614702032
LOC_Os02g13800	GENIE3	LOC_Os12g01210	0.125613747646905
LOC_Os02g13800	GENIE3	LOC_Os07g06840	0.125505466979656
LOC_Os02g13800	GENIE3	LOC_Os02g42620	0.125374874036021
LOC_Os08g39830	GENIE3	LOC_Os08g10510	0.125356514167263
LOC_Os01g13540	GENIE3	LOC_Os04g55180	0.125213909513095
LOC_Os02g13800	GENIE3	LOC_Os08g29160	0.125076783546791
LOC_Os02g13800	GENIE3	LOC_Os07g20150	0.12502995091832
LOC_Os02g13800	GENIE3	LOC_Os09g02650	0.124987056442991
LOC_Os02g13800	GENIE3	LOC_Os03g26920	0.124926153415579
LOC_Os02g13800	GENIE3	LOC_Os07g25390	0.124905451935617
LOC_Os02g13800	GENIE3	LOC_Os12g42590	0.12489462594609
LOC_Os12g32250	GENIE3	LOC_Os01g71670	0.124709316726864
LOC_Os10g26620	GENIE3	LOC_Os01g50450	0.124646368230718
LOC_Os04g45810	GENIE3	LOC_Os04g59540	0.124628791305073
LOC_Os02g13800	GENIE3	LOC_Os12g09700	0.124505090915291
LOC_Os02g13800	GENIE3	LOC_Os12g13150	0.124468567670588
LOC_Os08g06280	GENIE3	LOC_Os02g14430	0.124417103771914
LOC_Os02g13800	GENIE3	LOC_Os06g33330	0.124407390086388
LOC_Os02g13800	GENIE3	LOC_Os01g39960	0.124321965736152
LOC_Os03g09170	GENIE3	LOC_Os05g47960	0.124294759653348
LOC_Os08g42400	GENIE3	LOC_Os03g09070	0.124293603510324
LOC_Os09g31400	GENIE3	LOC_Os01g61044	0.12428761284763
LOC_Os02g13800	GENIE3	LOC_Os04g47120	0.12416833143451
LOC_Os02g13800	GENIE3	LOC_Os10g41980	0.124081067197076
LOC_Os08g39830	GENIE3	LOC_Os04g40600	0.124041148683915
LOC_Os02g13800	GENIE3	LOC_Os12g44030	0.124031258151397
LOC_Os02g13800	GENIE3	LOC_Os02g54760	0.124012255514184
LOC_Os01g70310	GENIE3	LOC_Os08g42100	0.123919129692357
LOC_Os02g13800	GENIE3	LOC_Os03g04930	0.123896562527849
LOC_Os02g13800	GENIE3	LOC_Os07g44160	0.123878822943784
LOC_Os02g13800	GENIE3	LOC_Os01g68790	0.123831623350969
LOC_Os01g44430	GENIE3	LOC_Os01g40710	0.123748347194546
LOC_Os01g13540	GENIE3	LOC_Os02g43350	0.123747913815365
LOC_Os02g13800	GENIE3	LOC_Os01g61410	0.123665660580797
LOC_Os02g13800	GENIE3	LOC_Os02g48360	0.123641068006449
LOC_Os08g06280	GENIE3	LOC_Os06g01210	0.123475092269291
LOC_Os02g13800	GENIE3	LOC_Os04g34250	0.123428316760544
LOC_Os02g13800	GENIE3	LOC_Os07g33050	0.123366862173856
LOC_Os02g13800	GENIE3	LOC_Os11g13990	0.123329619498313
LOC_Os02g13800	GENIE3	LOC_Os07g49410	0.123259943566529
LOC_Os02g13800	GENIE3	LOC_Os06g51170	0.123256748508784
LOC_Os02g13800	GENIE3	LOC_Os12g05090	0.123187069813952
LOC_Os08g06280	GENIE3	LOC_Os02g03580	0.123135623873246
LOC_Os08g39830	GENIE3	LOC_Os02g53860	0.123081277654602
LOC_Os05g35170	GENIE3	LOC_Os08g33160	0.12302295176545
LOC_Os02g13800	GENIE3	LOC_Os07g42924	0.122945728244376
LOC_Os02g13800	GENIE3	LOC_Os10g04720	0.122939109041643
LOC_Os08g06280	GENIE3	LOC_Os02g51470	0.122878123463776
LOC_Os02g13800	GENIE3	LOC_Os03g32270	0.122792188836093
LOC_Os08g06280	GENIE3	LOC_Os03g64050	0.122727375592425
LOC_Os01g13540	GENIE3	LOC_Os01g57360	0.122725115816357
LOC_Os02g13800	GENIE3	LOC_Os12g16250	0.122650021452006
LOC_Os08g06280	GENIE3	LOC_Os02g49450	0.122596417217045
LOC_Os02g13800	GENIE3	LOC_Os01g42234	0.122588844566161
LOC_Os02g13800	GENIE3	LOC_Os12g42110	0.122508191274491
LOC_Os09g31400	GENIE3	LOC_Os01g01660	0.12236446410525
LOC_Os02g13800	GENIE3	LOC_Os04g31140	0.122149462600915
LOC_Os02g13800	GENIE3	LOC_Os07g47100	0.122123464602265
LOC_Os05g50340	GENIE3	LOC_Os09g25320	0.122079779880761
LOC_Os02g13800	GENIE3	LOC_Os02g58250	0.122035544877866
LOC_Os02g13800	GENIE3	LOC_Os04g52450	0.122002878331527
LOC_Os01g13540	GENIE3	LOC_Os03g12840	0.121962889888825
LOC_Os02g13800	GENIE3	LOC_Os04g52479	0.121940200392824
LOC_Os09g31400	GENIE3	LOC_Os02g53810	0.121898542918646
LOC_Os02g13800	GENIE3	LOC_Os02g09790	0.12186897146418
LOC_Os02g13800	GENIE3	LOC_Os05g01060	0.121801978577165
LOC_Os02g13800	GENIE3	LOC_Os01g59110	0.121780390696119
LOC_Os02g13800	GENIE3	LOC_Os03g09310	0.121744395677614
LOC_Os02g13800	GENIE3	LOC_Os09g28610	0.121581820558826
LOC_Os08g42400	GENIE3	LOC_Os05g45660	0.121515690687794
LOC_Os02g13800	GENIE3	LOC_Os12g10784	0.121485889233717
LOC_Os02g13800	GENIE3	LOC_Os06g51470	0.121227610823658
LOC_Os09g31400	GENIE3	LOC_Os03g09940	0.121146417161544
LOC_Os01g70310	GENIE3	LOC_Os05g25370	0.121109893599799
LOC_Os02g13800	GENIE3	LOC_Os05g28090	0.121074228354038
LOC_Os08g06280	GENIE3	LOC_Os07g38960	0.121055508106741
LOC_Os02g13800	GENIE3	LOC_Os02g12939	0.120987147627269
LOC_Os01g13540	GENIE3	LOC_Os03g19240	0.120965540375471
LOC_Os02g13800	GENIE3	LOC_Os07g45010	0.120942834785689
LOC_Os02g13800	GENIE3	LOC_Os12g07020	0.120906833718968
LOC_Os02g13800	GENIE3	LOC_Os06g19680	0.120877143603947
LOC_Os01g64730	GENIE3	LOC_Os04g51030	0.120739837192876
LOC_Os02g13800	GENIE3	LOC_Os10g36270	0.120695180844585
LOC_Os02g13800	GENIE3	LOC_Os05g05160	0.120558613309359
LOC_Os02g13800	GENIE3	LOC_Os02g49440	0.120475576149502
LOC_Os02g13800	GENIE3	LOC_Os08g33460	0.120455185978345
LOC_Os03g20090	GENIE3	LOC_Os01g09220	0.120392366086015
LOC_Os01g44430	GENIE3	LOC_Os06g15400	0.12034180443656
LOC_Os02g13800	GENIE3	LOC_Os03g08570	0.120322765737685
LOC_Os08g06280	GENIE3	LOC_Os03g03990	0.120317977250856
LOC_Os02g13800	GENIE3	LOC_Os05g43910	0.120306268674339
LOC_Os11g09160	GENIE3	LOC_Os07g06500	0.120273981911408
LOC_Os12g32250	GENIE3	LOC_Os03g15270	0.120267890116774
LOC_Os02g13800	GENIE3	LOC_Os11g11780	0.120247780968289
LOC_Os01g62460	GENIE3	LOC_Os03g09220	0.12022180421037
LOC_Os01g44430	GENIE3	LOC_Os04g57930	0.120092596797056
LOC_Os02g13800	GENIE3	LOC_Os04g51250	0.120023773320058
LOC_Os02g13800	GENIE3	LOC_Os02g27110	0.119960711937045
LOC_Os02g13800	GENIE3	LOC_Os02g38240	0.119836633436596
LOC_Os03g20090	GENIE3	LOC_Os03g05750	0.119743104957631
LOC_Os02g13800	GENIE3	LOC_Os07g36260	0.119615023644006
LOC_Os05g33810	GENIE3	LOC_Os07g48170	0.119606665290809
LOC_Os02g13800	GENIE3	LOC_Os05g42220	0.119565154421849
LOC_Os02g13800	GENIE3	LOC_Os09g16950	0.119522437782647
LOC_Os05g35170	GENIE3	LOC_Os03g06200	0.119488995260079
LOC_Os02g13800	GENIE3	LOC_Os09g19274	0.119415221726881
LOC_Os02g13800	GENIE3	LOC_Os02g47440	0.119283223900447
LOC_Os02g13800	GENIE3	LOC_Os12g38730	0.119251347093589
LOC_Os09g30400	GENIE3	LOC_Os07g08200	0.119229168302936
LOC_Os08g42400	GENIE3	LOC_Os07g10660	0.119180423147611
LOC_Os08g42400	GENIE3	LOC_Os07g02800	0.119174755263697
LOC_Os01g13540	GENIE3	LOC_Os11g09160	0.119114727829536
LOC_Os01g64730	GENIE3	LOC_Os06g44840	0.119105346639326
LOC_Os02g13800	GENIE3	LOC_Os02g09840	0.119022636698215
LOC_Os02g13800	GENIE3	LOC_Os08g04390	0.119009536852469
LOC_Os01g13540	GENIE3	LOC_Os07g27490	0.118906992658059
LOC_Os08g06280	GENIE3	LOC_Os01g51360	0.118821123670734
LOC_Os08g06280	GENIE3	LOC_Os03g20700	0.118708517321141
LOC_Os02g13800	GENIE3	LOC_Os09g25960	0.118672414438964
LOC_Os02g13800	GENIE3	LOC_Os02g34560	0.118657613336335
LOC_Os02g13800	GENIE3	LOC_Os07g02790	0.118597745400153
LOC_Os02g13800	GENIE3	LOC_Os04g08180	0.118574821550095
LOC_Os05g35170	GENIE3	LOC_Os02g13800	0.118495609365472
LOC_Os05g35170	GENIE3	LOC_Os01g47070	0.118481488302787
LOC_Os03g09170	GENIE3	LOC_Os01g67810	0.118405910857653
LOC_Os02g13800	GENIE3	LOC_Os08g27240	0.11831931926887
LOC_Os08g06280	GENIE3	LOC_Os01g48390	0.118176159156835
LOC_Os05g35170	GENIE3	LOC_Os06g36270	0.118164547958829
LOC_Os08g39830	GENIE3	LOC_Os09g32095	0.118009839789833
LOC_Os02g52780	GENIE3	LOC_Os03g44380	0.118008838008025
LOC_Os02g13800	GENIE3	LOC_Os02g40810	0.118005958985588
LOC_Os02g13800	GENIE3	LOC_Os07g47650	0.118002516268834
LOC_Os02g13800	GENIE3	LOC_Os01g52920	0.117992443694412
LOC_Os02g13800	GENIE3	LOC_Os03g51580	0.117987736363444
LOC_Os01g70310	GENIE3	LOC_Os04g51040	0.117986688787226
LOC_Os02g13800	GENIE3	LOC_Os02g57110	0.117956116649228
LOC_Os02g13800	GENIE3	LOC_Os09g04960	0.117893835375497
LOC_Os02g13800	GENIE3	LOC_Os01g38510	0.11783684979386
LOC_Os02g13800	GENIE3	LOC_Os07g46280	0.117815990174031
LOC_Os02g13800	GENIE3	LOC_Os02g34930	0.117801709458945
LOC_Os04g46220	GENIE3	LOC_Os05g39720	0.117724805040231
LOC_Os02g13800	GENIE3	LOC_Os01g59970	0.117688958863445
LOC_Os11g09160	GENIE3	LOC_Os01g07110	0.117671295099842
LOC_Os08g06280	GENIE3	LOC_Os07g44740	0.117552185166613
LOC_Os02g13800	GENIE3	LOC_Os12g41800	0.11751045796483
LOC_Os02g13800	GENIE3	LOC_Os03g21460	0.117442104773406
LOC_Os05g35170	GENIE3	LOC_Os10g39140	0.117441811056229
LOC_Os02g13800	GENIE3	LOC_Os03g05860	0.117417769425785
LOC_Os02g13800	GENIE3	LOC_Os01g16370	0.117395725872934
LOC_Os01g62460	GENIE3	LOC_Os03g12700	0.11736595777886
LOC_Os03g08470	GENIE3	LOC_Os06g30370	0.117361719251947
LOC_Os05g35170	GENIE3	LOC_Os10g30790	0.117343976153179
LOC_Os02g13800	GENIE3	LOC_Os06g19630	0.117317477784355
LOC_Os02g13800	GENIE3	LOC_Os08g37350	0.117235878998769
LOC_Os02g13800	GENIE3	LOC_Os01g04520	0.117211827082152
LOC_Os02g13800	GENIE3	LOC_Os01g48760	0.117207087295172
LOC_Os01g44430	GENIE3	LOC_Os11g10870	0.11719838150697
LOC_Os11g09160	GENIE3	LOC_Os07g23520	0.117189582628975
LOC_Os02g13800	GENIE3	LOC_Os11g31770	0.117185095370687
LOC_Os08g06280	GENIE3	LOC_Os10g35370	0.117079467807701
LOC_Os01g44430	GENIE3	LOC_Os03g21560	0.117022823499129
LOC_Os02g13800	GENIE3	LOC_Os01g08310	0.117019248773506
LOC_Os02g13800	GENIE3	LOC_Os10g12130	0.116863616009057
LOC_Os09g30400	GENIE3	LOC_Os05g30350	0.116826911990098
LOC_Os02g13800	GENIE3	LOC_Os07g10810	0.116787960327594
LOC_Os02g13800	GENIE3	LOC_Os12g32820	0.116746807668425
LOC_Os05g35170	GENIE3	LOC_Os01g67054	0.116687563262342
LOC_Os02g13800	GENIE3	LOC_Os07g23880	0.116610617991804
LOC_Os02g13800	GENIE3	LOC_Os02g39530	0.116577955881889
LOC_Os02g13800	GENIE3	LOC_Os04g39980	0.116571230535552
LOC_Os05g35170	GENIE3	LOC_Os04g30240	0.11653228304685
LOC_Os08g06280	GENIE3	LOC_Os01g10810	0.11651503413282
LOC_Os05g03040	GENIE3	LOC_Os02g44930	0.116496521066084
LOC_Os01g13540	GENIE3	LOC_Os06g44380	0.11648581559278
LOC_Os08g39830	GENIE3	LOC_Os07g32570	0.116418017289703
LOC_Os02g13800	GENIE3	LOC_Os06g16330	0.116386510976464
LOC_Os02g13800	GENIE3	LOC_Os07g43060	0.116319399570503
LOC_Os02g13800	GENIE3	LOC_Os11g28104	0.116248586480679
LOC_Os02g13800	GENIE3	LOC_Os01g60920	0.116235876764285
LOC_Os02g13800	GENIE3	LOC_Os12g22810	0.116217656855473
LOC_Os08g06280	GENIE3	LOC_Os09g29130	0.116179338735095
LOC_Os02g13800	GENIE3	LOC_Os07g08950	0.116094321222187
LOC_Os08g06280	GENIE3	LOC_Os03g57240	0.115949108138532
LOC_Os05g35170	GENIE3	LOC_Os06g51070	0.115882114883338
LOC_Os02g13800	GENIE3	LOC_Os11g29900	0.115847403115038
LOC_Os02g13800	GENIE3	LOC_Os03g44580	0.115844070678515
LOC_Os02g13800	GENIE3	LOC_Os08g44850	0.115742327470949
LOC_Os02g13800	GENIE3	LOC_Os05g25400	0.115723021062874
LOC_Os03g09170	GENIE3	LOC_Os05g41590	0.1157168247525
LOC_Os01g44430	GENIE3	LOC_Os04g33610	0.115692673895152
LOC_Os05g50340	GENIE3	LOC_Os05g50350	0.115675239788055
LOC_Os05g35170	GENIE3	LOC_Os07g22710	0.115673415121567
LOC_Os03g26210	GENIE3	LOC_Os03g31730	0.115649961154994
LOC_Os11g09160	GENIE3	LOC_Os05g05830	0.115536795195087
LOC_Os04g45810	GENIE3	LOC_Os01g10890	0.115512759025833
LOC_Os02g13800	GENIE3	LOC_Os11g37540	0.115477055274855
LOC_Os02g13800	GENIE3	LOC_Os01g04100	0.115460200161318
LOC_Os02g13800	GENIE3	LOC_Os08g40570	0.115278942950888
LOC_Os02g13800	GENIE3	LOC_Os02g35910	0.115273980543962
LOC_Os02g13800	GENIE3	LOC_Os10g06760	0.115220449936246
LOC_Os02g13800	GENIE3	LOC_Os12g03500	0.11519338127662
LOC_Os02g13800	GENIE3	LOC_Os01g16000	0.115180390490418
LOC_Os02g13800	GENIE3	LOC_Os12g04080	0.115123924189168
LOC_Os02g13800	GENIE3	LOC_Os03g47760	0.114944854064133
LOC_Os02g13800	GENIE3	LOC_Os08g07830	0.114913359198536
LOC_Os02g13800	GENIE3	LOC_Os09g12300	0.114912407372244
LOC_Os05g35170	GENIE3	LOC_Os06g35560	0.114888038805693
LOC_Os03g20090	GENIE3	LOC_Os01g63690	0.114771041490369
LOC_Os02g13800	GENIE3	LOC_Os12g12765	0.114689736808858
LOC_Os02g13800	GENIE3	LOC_Os06g39370	0.114659112726835
LOC_Os08g06280	GENIE3	LOC_Os02g04160	0.114594794703764
LOC_Os02g52780	GENIE3	LOC_Os01g40094	0.114557740322287
LOC_Os04g46020	GENIE3	LOC_Os11g42550	0.114524786077327
LOC_Os02g13800	GENIE3	LOC_Os10g40250	0.114502341327767
LOC_Os04g46020	GENIE3	LOC_Os03g08310	0.114473736916892
LOC_Os02g13800	GENIE3	LOC_Os09g32520	0.114442598128784
LOC_Os12g37970	GENIE3	LOC_Os03g30420	0.114423689209134
LOC_Os02g13800	GENIE3	LOC_Os03g53180	0.114418923182141
LOC_Os05g35170	GENIE3	LOC_Os11g11960	0.114375351485787
LOC_Os05g35170	GENIE3	LOC_Os09g32040	0.114328927171937
LOC_Os02g13800	GENIE3	LOC_Os06g27800	0.114253280450892
LOC_Os02g13800	GENIE3	LOC_Os05g15930	0.114243103639937
LOC_Os05g35170	GENIE3	LOC_Os11g12340	0.114200722380418
LOC_Os03g20090	GENIE3	LOC_Os05g44900	0.114200550526201
LOC_Os02g13800	GENIE3	LOC_Os12g18130	0.114147852989677
LOC_Os01g13540	GENIE3	LOC_Os08g03290	0.114139883076782
LOC_Os08g06280	GENIE3	LOC_Os08g33820	0.114094536415901
LOC_Os02g13800	GENIE3	LOC_Os04g40440	0.114067036222482
LOC_Os02g13800	GENIE3	LOC_Os03g56460	0.114017581635207
LOC_Os02g13800	GENIE3	LOC_Os03g03300	0.114005322145742
LOC_Os03g07360	GENIE3	LOC_Os03g43010	0.113986280727918
LOC_Os12g37970	GENIE3	LOC_Os11g47460	0.113971630073556
LOC_Os02g13800	GENIE3	LOC_Os02g07350	0.113955857226849
LOC_Os08g39830	GENIE3	LOC_Os12g31860	0.113944751690945
LOC_Os01g13540	GENIE3	LOC_Os06g11380	0.113935085780601
LOC_Os02g13800	GENIE3	LOC_Os10g31820	0.113918625764326
LOC_Os01g64730	GENIE3	LOC_Os04g36610	0.113913546682985
LOC_Os02g13800	GENIE3	LOC_Os02g15980	0.113874236115703
LOC_Os02g13800	GENIE3	LOC_Os09g12290	0.113834970291983
LOC_Os12g32250	GENIE3	LOC_Os04g58280	0.113810897669872
LOC_Os02g13800	GENIE3	LOC_Os08g27030	0.113798541098605
LOC_Os02g13800	GENIE3	LOC_Os03g42464	0.113735530096456
LOC_Os02g13800	GENIE3	LOC_Os11g34650	0.113723842070165
LOC_Os02g13800	GENIE3	LOC_Os02g42190	0.113717778984243
LOC_Os01g70310	GENIE3	LOC_Os01g65030	0.113714412099163
LOC_Os02g13800	GENIE3	LOC_Os06g33320	0.113706672063331
LOC_Os02g13800	GENIE3	LOC_Os01g70840	0.11370293548555
LOC_Os02g13800	GENIE3	LOC_Os03g59550	0.113675290287235
LOC_Os08g42400	GENIE3	LOC_Os02g56990	0.113674285799268
LOC_Os02g13800	GENIE3	LOC_Os03g02450	0.113603674101449
LOC_Os02g13800	GENIE3	LOC_Os03g47070	0.11353521445097
LOC_Os08g06280	GENIE3	LOC_Os10g41780	0.113522663244432
LOC_Os08g06280	GENIE3	LOC_Os08g44680	0.113518535738689
LOC_Os05g35170	GENIE3	LOC_Os09g26800	0.113511849332755
LOC_Os01g44430	GENIE3	LOC_Os03g09210	0.113501272229669
LOC_Os11g09160	GENIE3	LOC_Os01g13540	0.113498645706984
LOC_Os03g09170	GENIE3	LOC_Os01g09220	0.113438772778491
LOC_Os02g13800	GENIE3	LOC_Os05g38264	0.113353711193163
LOC_Os02g13800	GENIE3	LOC_Os07g49330	0.113344975042329
LOC_Os02g13800	GENIE3	LOC_Os03g49220	0.113309039805555
LOC_Os01g13540	GENIE3	LOC_Os12g07110	0.113284711965609
LOC_Os02g13800	GENIE3	LOC_Os05g38490	0.11322574771171
LOC_Os02g43820	GENIE3	LOC_Os03g18850	0.113213799253729
LOC_Os01g13540	GENIE3	LOC_Os06g24070	0.113185342057901
LOC_Os04g46020	GENIE3	LOC_Os01g21120	0.113182544912647
LOC_Os02g52780	GENIE3	LOC_Os03g16170	0.113135032146849
LOC_Os01g62460	GENIE3	LOC_Os02g47560	0.113128866896654
LOC_Os05g35170	GENIE3	LOC_Os09g26144	0.113127029923692
LOC_Os01g44430	GENIE3	LOC_Os01g48990	0.113108519685068
LOC_Os02g13800	GENIE3	LOC_Os12g04110	0.113092882275143
LOC_Os02g43820	GENIE3	LOC_Os10g07010	0.113072708085157
LOC_Os02g13800	GENIE3	LOC_Os08g41270	0.113032265443357
LOC_Os12g32250	GENIE3	LOC_Os02g34410	0.112999979008517
LOC_Os02g13800	GENIE3	LOC_Os03g10060	0.112983116810501
LOC_Os09g28310	GENIE3	LOC_Os01g11960	0.11295614021285
LOC_Os02g13800	GENIE3	LOC_Os02g47610	0.112917658804952
LOC_Os02g13800	GENIE3	LOC_Os02g35180	0.112543027791849
LOC_Os02g13800	GENIE3	LOC_Os12g37100	0.112391085140806
LOC_Os01g13540	GENIE3	LOC_Os03g08070	0.112309104374352
LOC_Os08g06280	GENIE3	LOC_Os04g32590	0.112241543600437
LOC_Os02g52780	GENIE3	LOC_Os05g49700	0.112221336606575
LOC_Os08g06280	GENIE3	LOC_Os04g53230	0.112160497545327
LOC_Os02g13800	GENIE3	LOC_Os03g60960	0.112158801996765
LOC_Os02g13800	GENIE3	LOC_Os09g28680	0.112138711329933
LOC_Os02g13800	GENIE3	LOC_Os07g18720	0.11211136180944
LOC_Os02g13800	GENIE3	LOC_Os01g13170	0.112099452281661
LOC_Os11g09160	GENIE3	LOC_Os05g37820	0.112068616416168
LOC_Os02g13800	GENIE3	LOC_Os01g09280	0.112053266222271
LOC_Os02g13800	GENIE3	LOC_Os12g04595	0.112024352750926
LOC_Os01g13540	GENIE3	LOC_Os03g10180	0.1120078386975
LOC_Os08g06280	GENIE3	LOC_Os01g48444	0.112005987281583
LOC_Os08g06280	GENIE3	LOC_Os03g22370	0.111841648192407
LOC_Os02g13800	GENIE3	LOC_Os08g22354	0.111839703585455
LOC_Os12g06640	GENIE3	LOC_Os06g39370	0.111762410499258
LOC_Os01g44430	GENIE3	LOC_Os03g61090	0.111743650276864
LOC_Os08g42400	GENIE3	LOC_Os01g20120	0.111742374767453
LOC_Os12g32250	GENIE3	LOC_Os05g45020	0.1117210370633
LOC_Os01g72370	GENIE3	LOC_Os01g49470	0.111692818847659
LOC_Os02g13800	GENIE3	LOC_Os03g41080	0.111620326732274
LOC_Os02g13800	GENIE3	LOC_Os02g52730	0.111539210296149
LOC_Os02g13800	GENIE3	LOC_Os03g42190	0.111515428549379
LOC_Os02g13800	GENIE3	LOC_Os10g29530	0.111506202948742
LOC_Os02g13800	GENIE3	LOC_Os08g31769	0.111478196026189
LOC_Os08g06280	GENIE3	LOC_Os07g37250	0.111431966155881
LOC_Os04g46020	GENIE3	LOC_Os05g45020	0.111407065759009
LOC_Os02g13800	GENIE3	LOC_Os11g31470	0.111357521567723
LOC_Os01g44430	GENIE3	LOC_Os03g21080	0.111334596613998
LOC_Os04g48030	GENIE3	LOC_Os02g48770	0.111258757684752
LOC_Os02g13800	GENIE3	LOC_Os03g40780	0.111195129764938
LOC_Os03g09170	GENIE3	LOC_Os07g48280	0.111178894054806
LOC_Os08g06280	GENIE3	LOC_Os03g36540	0.111157835204798
LOC_Os01g13540	GENIE3	LOC_Os12g09570	0.111105254018836
LOC_Os02g13800	GENIE3	LOC_Os03g53000	0.111072088917947
LOC_Os02g13800	GENIE3	LOC_Os03g57720	0.110990861742515
LOC_Os01g70310	GENIE3	LOC_Os01g43590	0.110966608958833
LOC_Os08g06280	GENIE3	LOC_Os06g36840	0.110946301403453
LOC_Os08g06280	GENIE3	LOC_Os08g30730	0.110936406016834
LOC_Os02g13800	GENIE3	LOC_Os09g01290	0.110921275170115
LOC_Os09g30400	GENIE3	LOC_Os03g38730	0.110907892048711
LOC_Os01g64730	GENIE3	LOC_Os04g01740	0.110903006822523
LOC_Os08g06280	GENIE3	LOC_Os01g17170	0.110902103103002
LOC_Os05g49700	GENIE3	LOC_Os03g18850	0.110857968393618
LOC_Os08g42400	GENIE3	LOC_Os06g02600	0.110696552493861
LOC_Os08g06280	GENIE3	LOC_Os12g17600	0.110682223229856
LOC_Os05g35170	GENIE3	LOC_Os04g52190	0.110680450039873
LOC_Os02g13800	GENIE3	LOC_Os10g26570	0.110672351293544
LOC_Os02g13800	GENIE3	LOC_Os06g15390	0.110645054927264
LOC_Os04g46020	GENIE3	LOC_Os02g34410	0.110618800951942
LOC_Os02g52780	GENIE3	LOC_Os03g18600	0.110617045175483
LOC_Os03g09170	GENIE3	LOC_Os12g32610	0.110606570210715
LOC_Os02g13800	GENIE3	LOC_Os03g10230	0.110552007184908
LOC_Os06g14670	GENIE3	LOC_Os01g53294	0.110541436372914
LOC_Os08g06280	GENIE3	LOC_Os12g38640	0.11036633374764
LOC_Os01g44430	GENIE3	LOC_Os03g20640	0.110275646173474
LOC_Os08g06280	GENIE3	LOC_Os03g56270	0.110081881440263
LOC_Os09g30400	GENIE3	LOC_Os06g36180	0.110032455365028
LOC_Os05g35170	GENIE3	LOC_Os02g42190	0.11001680315034
LOC_Os02g13800	GENIE3	LOC_Os03g08754	0.109992637740631
LOC_Os05g35170	GENIE3	LOC_Os11g07916	0.109967833951122
LOC_Os02g13800	GENIE3	LOC_Os12g42210	0.10993088837509
LOC_Os06g14670	GENIE3	LOC_Os07g05940	0.109915984182033
LOC_Os04g46020	GENIE3	LOC_Os05g09724	0.109855141523663
LOC_Os08g06280	GENIE3	LOC_Os07g25430	0.109750516906478
LOC_Os02g13800	GENIE3	LOC_Os03g37320	0.109745614535836
LOC_Os02g13800	GENIE3	LOC_Os09g11240	0.109711119967089
LOC_Os01g48446	GENIE3	LOC_Os03g45730	0.109708775385812
LOC_Os08g06280	GENIE3	LOC_Os03g10880	0.109699616748591
LOC_Os02g13800	GENIE3	LOC_Os10g30880	0.109683982512472
LOC_Os09g30400	GENIE3	LOC_Os05g07870	0.109637010605817
LOC_Os02g13800	GENIE3	LOC_Os01g60280	0.109636538790415
LOC_Os08g06280	GENIE3	LOC_Os01g12830	0.109621151449019
LOC_Os02g13800	GENIE3	LOC_Os03g60730	0.109603554887778
LOC_Os08g39830	GENIE3	LOC_Os01g18640	0.109596209066131
LOC_Os02g13800	GENIE3	LOC_Os01g43710	0.109574905311542
LOC_Os01g64730	GENIE3	LOC_Os10g32990	0.109501434409507
LOC_Os02g13800	GENIE3	LOC_Os03g02090	0.109453430148329
LOC_Os02g13800	GENIE3	LOC_Os12g04610	0.109367341208184
LOC_Os01g44430	GENIE3	LOC_Os01g71190	0.109361377330705
LOC_Os02g13800	GENIE3	LOC_Os11g43410	0.109358568590462
LOC_Os02g13800	GENIE3	LOC_Os04g34390	0.109355837097349
LOC_Os05g35170	GENIE3	LOC_Os02g02410	0.109327171334276
LOC_Os05g35170	GENIE3	LOC_Os07g07270	0.109320939242384
LOC_Os04g46020	GENIE3	LOC_Os01g04300	0.109244816315043
LOC_Os02g13800	GENIE3	LOC_Os05g29920	0.109242602580181
LOC_Os01g70310	GENIE3	LOC_Os02g36264	0.10921500721304
LOC_Os02g13800	GENIE3	LOC_Os08g31460	0.109209079627744
LOC_Os08g06280	GENIE3	LOC_Os03g03590	0.109171653027212
LOC_Os02g13800	GENIE3	LOC_Os09g32380	0.109170339976306
LOC_Os02g13800	GENIE3	LOC_Os07g33560	0.109077123462101
LOC_Os02g13800	GENIE3	LOC_Os01g16340	0.109075390991237
LOC_Os02g13800	GENIE3	LOC_Os01g28690	0.109045487728933
LOC_Os01g44430	GENIE3	LOC_Os03g11060	0.10896926351103
LOC_Os03g09170	GENIE3	LOC_Os01g04330	0.10896237170318
LOC_Os02g13800	GENIE3	LOC_Os08g10780	0.10889181513569
LOC_Os01g44430	GENIE3	LOC_Os07g25430	0.108803961329948
LOC_Os01g13540	GENIE3	LOC_Os08g02130	0.108676370468618
LOC_Os09g30400	GENIE3	LOC_Os01g12080	0.108642227359533
LOC_Os02g13800	GENIE3	LOC_Os04g42080	0.108640856204694
LOC_Os02g13800	GENIE3	LOC_Os08g14940	0.108598935234694
LOC_Os03g07360	GENIE3	LOC_Os01g09300	0.108553356777967
LOC_Os01g44430	GENIE3	LOC_Os06g28950	0.108459750360157
LOC_Os08g06280	GENIE3	LOC_Os03g13010	0.108450943352188
LOC_Os02g52780	GENIE3	LOC_Os01g56180	0.108440164441589
LOC_Os02g13800	GENIE3	LOC_Os07g40000	0.108371503443473
LOC_Os04g46220	GENIE3	LOC_Os02g15280	0.108338038196948
LOC_Os02g13800	GENIE3	LOC_Os07g08760	0.10827650253359
LOC_Os02g13800	GENIE3	LOC_Os06g23530	0.108245190790202
LOC_Os02g13800	GENIE3	LOC_Os11g29850	0.108234668494922
LOC_Os01g44430	GENIE3	LOC_Os06g04150	0.108219883369443
LOC_Os01g48446	GENIE3	LOC_Os02g33680	0.108157553832855
LOC_Os08g06280	GENIE3	LOC_Os02g03230	0.108130777285844
LOC_Os02g13800	GENIE3	LOC_Os03g60260	0.108112912083197
LOC_Os04g46020	GENIE3	LOC_Os03g07600	0.108105773907331
LOC_Os02g13800	GENIE3	LOC_Os08g14660	0.108095911759736
LOC_Os01g39330	GENIE3	LOC_Os03g29930	0.10808803291144
LOC_Os02g13800	GENIE3	LOC_Os03g48540	0.108087872013424
LOC_Os01g13540	GENIE3	LOC_Os01g68330	0.10807115785405
LOC_Os01g64730	GENIE3	LOC_Os01g61720	0.108000108985912
LOC_Os11g09160	GENIE3	LOC_Os03g19240	0.107949620905757
LOC_Os04g46020	GENIE3	LOC_Os07g18154	0.107908145419283
LOC_Os02g13800	GENIE3	LOC_Os08g27580	0.107822079547562
LOC_Os05g35170	GENIE3	LOC_Os03g29930	0.107794208726564
LOC_Os08g42400	GENIE3	LOC_Os12g02810	0.107784344260413
LOC_Os09g30400	GENIE3	LOC_Os05g05140	0.107774375085179
LOC_Os02g52780	GENIE3	LOC_Os03g03370	0.107757381854448
LOC_Os02g13800	GENIE3	LOC_Os01g55670	0.107734232931216
LOC_Os02g13800	GENIE3	LOC_Os11g03520	0.107732081587363
LOC_Os01g43590	GENIE3	LOC_Os01g42700	0.107642151600955
LOC_Os01g64730	GENIE3	LOC_Os03g19290	0.107636926961939
LOC_Os02g13800	GENIE3	LOC_Os04g33080	0.107521763166405
LOC_Os08g06280	GENIE3	LOC_Os07g37240	0.107459436215327
LOC_Os05g35170	GENIE3	LOC_Os11g08100	0.107453565774256
LOC_Os02g13800	GENIE3	LOC_Os12g43350	0.107420583627161
LOC_Os02g13800	GENIE3	LOC_Os10g04342	0.107322325175894
LOC_Os02g13800	GENIE3	LOC_Os04g30240	0.10729724933526
LOC_Os08g06280	GENIE3	LOC_Os03g36750	0.107291361785729
LOC_Os08g39830	GENIE3	LOC_Os01g68650	0.10726167126922
LOC_Os02g13800	GENIE3	LOC_Os02g33080	0.107176523613111
LOC_Os01g48446	GENIE3	LOC_Os12g32610	0.107101763935093
LOC_Os01g44430	GENIE3	LOC_Os07g07480	0.107064707321582
LOC_Os02g13800	GENIE3	LOC_Os02g50780	0.106991309559618
LOC_Os01g13540	GENIE3	LOC_Os11g28270	0.106990729918214
LOC_Os01g64730	GENIE3	LOC_Os03g64070	0.106950091492291
LOC_Os08g42400	GENIE3	LOC_Os06g04290	0.106946338979184
LOC_Os12g06640	GENIE3	LOC_Os01g47070	0.106935610701938
LOC_Os01g48446	GENIE3	LOC_Os05g47960	0.106893478798923
LOC_Os08g06280	GENIE3	LOC_Os02g36570	0.106879393617892
LOC_Os02g13800	GENIE3	LOC_Os01g52010	0.106876386318911
LOC_Os02g13800	GENIE3	LOC_Os12g36730	0.106859411212049
LOC_Os01g44430	GENIE3	LOC_Os02g37060	0.106853185556715
LOC_Os08g06280	GENIE3	LOC_Os06g28970	0.106835099944288
LOC_Os02g13800	GENIE3	LOC_Os01g59560	0.106832621788559
LOC_Os02g13800	GENIE3	LOC_Os08g29124	0.106818772127789
LOC_Os05g35170	GENIE3	LOC_Os01g04280	0.106816550127542
LOC_Os03g07360	GENIE3	LOC_Os05g02500	0.10680612487264
LOC_Os02g13800	GENIE3	LOC_Os07g05400	0.106793591402877
LOC_Os08g42400	GENIE3	LOC_Os01g61814	0.10677551680522
LOC_Os08g06280	GENIE3	LOC_Os07g37550	0.106773429087279
LOC_Os02g13800	GENIE3	LOC_Os09g34340	0.106760766633106
LOC_Os02g13800	GENIE3	LOC_Os05g46845	0.106742278424381
LOC_Os01g44430	GENIE3	LOC_Os03g17070	0.106724413904923
LOC_Os04g45810	GENIE3	LOC_Os11g30500	0.106702064256808
LOC_Os12g32250	GENIE3	LOC_Os11g06880	0.106627539823101
LOC_Os10g41230	GENIE3	LOC_Os07g35630	0.106546137898865
LOC_Os10g41230	GENIE3	LOC_Os01g27230	0.106544619555388
LOC_Os04g46020	GENIE3	LOC_Os03g15270	0.106537884687414
LOC_Os01g44430	GENIE3	LOC_Os06g40500	0.106526934680804
LOC_Os08g06280	GENIE3	LOC_Os05g44080	0.106478228496053
LOC_Os01g48446	GENIE3	LOC_Os07g48280	0.106439644612508
LOC_Os02g13800	GENIE3	LOC_Os02g52620	0.106435935812432
LOC_Os02g13800	GENIE3	LOC_Os07g08440	0.106430774671455
LOC_Os05g50900	GENIE3	LOC_Os06g35140	0.106417940714846
LOC_Os09g31400	GENIE3	LOC_Os08g06050	0.106356788991053
LOC_Os12g32250	GENIE3	LOC_Os01g06560	0.106303314665151
LOC_Os02g13800	GENIE3	LOC_Os08g12880	0.106294412191423
LOC_Os02g13800	GENIE3	LOC_Os01g29820	0.106268983737437
LOC_Os02g13800	GENIE3	LOC_Os01g59440	0.106240537156332
LOC_Os02g13800	GENIE3	LOC_Os06g37300	0.106209739721689
LOC_Os02g13800	GENIE3	LOC_Os02g22060	0.106199323793294
LOC_Os02g13800	GENIE3	LOC_Os12g43363	0.106196868008592
LOC_Os12g32250	GENIE3	LOC_Os11g30810	0.106161120437433
LOC_Os02g13800	GENIE3	LOC_Os07g35560	0.106136502604847
LOC_Os01g70310	GENIE3	LOC_Os05g04170	0.106130405075785
LOC_Os02g13800	GENIE3	LOC_Os02g44280	0.106114650011777
LOC_Os01g70310	GENIE3	LOC_Os08g36910	0.106105834762742
LOC_Os02g13800	GENIE3	LOC_Os02g58550	0.105973730184192
LOC_Os08g06280	GENIE3	LOC_Os06g36340	0.105934724068242
LOC_Os02g13800	GENIE3	LOC_Os08g35480	0.105928563179021
LOC_Os02g13800	GENIE3	LOC_Os02g46320	0.1059260885534
LOC_Os02g13800	GENIE3	LOC_Os06g03200	0.105877294959158
LOC_Os02g13800	GENIE3	LOC_Os09g34040	0.10586557156059
LOC_Os05g35170	GENIE3	LOC_Os12g38110	0.105860508166638
LOC_Os02g13800	GENIE3	LOC_Os05g02220	0.105854397909929
LOC_Os08g06280	GENIE3	LOC_Os03g07300	0.105765295409824
LOC_Os01g43590	GENIE3	LOC_Os11g10320	0.105754246444776
LOC_Os02g13800	GENIE3	LOC_Os07g41900	0.105718784069378
LOC_Os02g13800	GENIE3	LOC_Os11g19764	0.105704242761
LOC_Os02g13800	GENIE3	LOC_Os02g41820	0.105703126753606
LOC_Os02g13800	GENIE3	LOC_Os03g27030	0.10566472432307
LOC_Os08g42400	GENIE3	LOC_Os04g47520	0.105387843199636
LOC_Os02g13800	GENIE3	LOC_Os02g14130	0.105368866362071
LOC_Os02g13800	GENIE3	LOC_Os03g63380	0.105248640364134
LOC_Os01g13540	GENIE3	LOC_Os08g05650	0.105229646215684
LOC_Os02g13800	GENIE3	LOC_Os11g10050	0.105219956803139
LOC_Os08g06280	GENIE3	LOC_Os05g43310	0.105216048866834
LOC_Os02g13800	GENIE3	LOC_Os10g41220	0.105135662707385
LOC_Os02g13800	GENIE3	LOC_Os02g34580	0.105131410405414
LOC_Os08g06280	GENIE3	LOC_Os03g56930	0.10500030945544
LOC_Os09g30400	GENIE3	LOC_Os04g47590	0.104936176733194
LOC_Os04g46020	GENIE3	LOC_Os05g19030	0.104896620082337
LOC_Os02g52780	GENIE3	LOC_Os08g34240	0.104885786911651
LOC_Os03g20090	GENIE3	LOC_Os03g60570	0.104857042362422
LOC_Os02g13800	GENIE3	LOC_Os05g04510	0.104852648338203
LOC_Os02g13800	GENIE3	LOC_Os03g29960	0.104816903237279
LOC_Os02g52780	GENIE3	LOC_Os09g15670	0.104756491025841
LOC_Os02g13800	GENIE3	LOC_Os01g65220	0.104740379799035
LOC_Os02g13800	GENIE3	LOC_Os11g45295	0.104682852601734
LOC_Os02g13800	GENIE3	LOC_Os08g30590	0.104677848613928
LOC_Os02g13800	GENIE3	LOC_Os06g49090	0.104669402245876
LOC_Os02g13800	GENIE3	LOC_Os02g19924	0.104663450404441
LOC_Os02g13800	GENIE3	LOC_Os05g51630	0.104649817314472
LOC_Os01g64730	GENIE3	LOC_Os02g54140	0.104637432878032
LOC_Os08g42400	GENIE3	LOC_Os09g36700	0.104608895363805
LOC_Os02g13800	GENIE3	LOC_Os01g68740	0.104606309364597
LOC_Os02g13800	GENIE3	LOC_Os02g02590	0.104590682330649
LOC_Os01g44430	GENIE3	LOC_Os01g55570	0.104545895544701
LOC_Os02g13800	GENIE3	LOC_Os09g31514	0.104465874545474
LOC_Os03g45194	GENIE3	LOC_Os03g44820	0.104462206194535
LOC_Os02g13800	GENIE3	LOC_Os03g37411	0.104454778037829
LOC_Os02g13800	GENIE3	LOC_Os01g49740	0.104435957927115
LOC_Os01g44430	GENIE3	LOC_Os07g08030	0.104432829674963
LOC_Os01g48446	GENIE3	LOC_Os04g48290	0.104370068265244
LOC_Os02g13800	GENIE3	LOC_Os12g24540	0.104368555923685
LOC_Os02g52780	GENIE3	LOC_Os02g01590	0.104334163317446
LOC_Os04g46020	GENIE3	LOC_Os06g12150	0.104239975576961
LOC_Os03g45194	GENIE3	LOC_Os03g31150	0.104205785452471
LOC_Os02g13800	GENIE3	LOC_Os03g40110	0.10417674032505
LOC_Os08g06280	GENIE3	LOC_Os08g29370	0.104160359371495
LOC_Os02g13800	GENIE3	LOC_Os04g57140	0.104131976383458
LOC_Os02g13800	GENIE3	LOC_Os07g08770	0.10409344590883
LOC_Os02g13800	GENIE3	LOC_Os02g35700	0.103951487911659
LOC_Os08g06280	GENIE3	LOC_Os08g06250	0.103951043723152
LOC_Os02g13800	GENIE3	LOC_Os03g57260	0.103933512112133
LOC_Os03g09170	GENIE3	LOC_Os07g05940	0.103926930264828
LOC_Os03g20090	GENIE3	LOC_Os11g05380	0.103918473313028
LOC_Os02g13800	GENIE3	LOC_Os03g02310	0.103909209770699
LOC_Os02g13800	GENIE3	LOC_Os08g45220	0.103886770776252
LOC_Os01g64730	GENIE3	LOC_Os02g26470	0.103797176695392
LOC_Os01g44430	GENIE3	LOC_Os01g65630	0.103797156288567
LOC_Os02g13800	GENIE3	LOC_Os02g24750	0.103782237177848
LOC_Os02g13800	GENIE3	LOC_Os10g32880	0.103759930173384
LOC_Os01g70310	GENIE3	LOC_Os03g63900	0.103758551345557
LOC_Os12g06640	GENIE3	LOC_Os09g10054	0.103747389916961
LOC_Os02g13800	GENIE3	LOC_Os03g21530	0.103738540323677
LOC_Os01g70310	GENIE3	LOC_Os07g33650	0.103731180294272
LOC_Os01g70310	GENIE3	LOC_Os04g44910	0.10370317005279
LOC_Os09g28310	GENIE3	LOC_Os02g48964	0.103682814554124
LOC_Os06g14670	GENIE3	LOC_Os02g05640	0.103634076716158
LOC_Os02g13800	GENIE3	LOC_Os12g07820	0.103630359535788
LOC_Os03g07360	GENIE3	LOC_Os07g43560	0.10355647377722
LOC_Os01g70310	GENIE3	LOC_Os03g18220	0.103545403157255
LOC_Os02g13800	GENIE3	LOC_Os04g58570	0.10351016260122
LOC_Os01g69980	GENIE3	LOC_Os10g40830	0.103494444183986
LOC_Os01g70310	GENIE3	LOC_Os01g45140	0.103452993004595
LOC_Os01g70310	GENIE3	LOC_Os01g50170	0.103436542355478
LOC_Os02g13800	GENIE3	LOC_Os06g24870	0.103427442468658
LOC_Os02g13800	GENIE3	LOC_Os07g14590	0.103417778479952
LOC_Os02g13800	GENIE3	LOC_Os09g28390	0.103396225493901
LOC_Os12g06640	GENIE3	LOC_Os10g04730	0.103356564869464
LOC_Os01g70310	GENIE3	LOC_Os01g66510	0.103354140033396
LOC_Os11g09160	GENIE3	LOC_Os03g63260	0.103295820491609
LOC_Os08g06280	GENIE3	LOC_Os03g29680	0.103287687305865
LOC_Os11g09160	GENIE3	LOC_Os03g58850	0.103273314020383
LOC_Os02g13800	GENIE3	LOC_Os12g33240	0.103255323303418
LOC_Os02g13800	GENIE3	LOC_Os05g37690	0.103245821270144
LOC_Os08g42400	GENIE3	LOC_Os07g29320	0.103234774623588
LOC_Os01g62460	GENIE3	LOC_Os02g56280	0.103230330073298
LOC_Os09g28310	GENIE3	LOC_Os03g59320	0.10322982327228
LOC_Os03g09170	GENIE3	LOC_Os04g52090	0.103191823110386
LOC_Os02g13800	GENIE3	LOC_Os12g13720	0.103151148555689
LOC_Os08g42400	GENIE3	LOC_Os04g50990	0.103125278257421
LOC_Os12g06640	GENIE3	LOC_Os01g67580	0.103091620528986
LOC_Os02g13800	GENIE3	LOC_Os03g33012	0.103081729225427
LOC_Os12g32250	GENIE3	LOC_Os07g44910	0.103074980013747
LOC_Os01g44430	GENIE3	LOC_Os05g48160	0.103072979692535
LOC_Os02g13800	GENIE3	LOC_Os10g30790	0.103061076241379
LOC_Os02g13800	GENIE3	LOC_Os12g26290	0.103048278677989
LOC_Os08g42400	GENIE3	LOC_Os02g54700	0.103040811657073
LOC_Os08g06280	GENIE3	LOC_Os09g25410	0.103037066731226
LOC_Os02g13800	GENIE3	LOC_Os02g33580	0.103017519474892
LOC_Os05g35170	GENIE3	LOC_Os01g59440	0.103003462363351
LOC_Os04g46020	GENIE3	LOC_Os04g54810	0.102985495481018
LOC_Os02g03960	GENIE3	LOC_Os03g39640	0.10298312914853
LOC_Os08g39830	GENIE3	LOC_Os01g68770	0.102945686887286
LOC_Os08g06280	GENIE3	LOC_Os04g59610	0.102931644099433
LOC_Os05g35170	GENIE3	LOC_Os10g39520	0.102916741749016
LOC_Os01g44430	GENIE3	LOC_Os09g17740	0.102900522738661
LOC_Os05g35170	GENIE3	LOC_Os05g44580	0.1028849416645
LOC_Os01g13540	GENIE3	LOC_Os02g58560	0.102824155787747
LOC_Os05g35170	GENIE3	LOC_Os03g11440	0.102799059702201
LOC_Os01g13540	GENIE3	LOC_Os01g67120	0.102779702437867
LOC_Os01g44430	GENIE3	LOC_Os03g11250	0.102757035173625
LOC_Os02g13800	GENIE3	LOC_Os02g27160	0.102741181196548
LOC_Os03g41330	GENIE3	LOC_Os08g36480	0.102694313657437
LOC_Os02g13800	GENIE3	LOC_Os03g05040	0.102690202456195
LOC_Os01g64730	GENIE3	LOC_Os03g30260	0.102660408512654
LOC_Os04g45810	GENIE3	LOC_Os07g45000	0.102660151185112
LOC_Os11g09160	GENIE3	LOC_Os04g38640	0.102645280001234
LOC_Os02g13800	GENIE3	LOC_Os12g25120	0.102600061093405
LOC_Os03g09170	GENIE3	LOC_Os09g21210	0.102586243285492
LOC_Os02g13800	GENIE3	LOC_Os08g23930	0.102485318327265
LOC_Os08g06280	GENIE3	LOC_Os08g25734	0.102482413684447
LOC_Os03g07360	GENIE3	LOC_Os11g16470	0.102478300361059
LOC_Os02g13800	GENIE3	LOC_Os08g32690	0.102435694563775
LOC_Os02g13800	GENIE3	LOC_Os08g33380	0.10238541198663
LOC_Os08g06280	GENIE3	LOC_Os09g36240	0.102377576338221
LOC_Os08g06280	GENIE3	LOC_Os03g59020	0.102363153473452
LOC_Os02g43820	GENIE3	LOC_Os12g01900	0.102355230076625
LOC_Os02g13800	GENIE3	LOC_Os09g32760	0.102308014880118
LOC_Os08g06280	GENIE3	LOC_Os08g03579	0.102261130177782
LOC_Os01g70310	GENIE3	LOC_Os01g61010	0.102210971220957
LOC_Os02g13800	GENIE3	LOC_Os02g47400	0.102114056379038
LOC_Os02g13800	GENIE3	LOC_Os12g10220	0.102098816425107
LOC_Os02g13800	GENIE3	LOC_Os03g31490	0.102073809409768
LOC_Os04g46020	GENIE3	LOC_Os07g41200	0.102061579973768
LOC_Os08g06280	GENIE3	LOC_Os08g44300	0.102055735349154
LOC_Os02g13800	GENIE3	LOC_Os05g18294	0.102015381005007
LOC_Os02g13800	GENIE3	LOC_Os08g42840	0.1020075243457
LOC_Os02g13800	GENIE3	LOC_Os09g31490	0.10198463054795
LOC_Os08g42400	GENIE3	LOC_Os11g43950	0.10195372236473
LOC_Os02g13800	GENIE3	LOC_Os02g42210	0.101937263460738
LOC_Os01g44430	GENIE3	LOC_Os03g22370	0.101925277385929
LOC_Os03g07360	GENIE3	LOC_Os06g47930	0.101883197417652
LOC_Os01g13540	GENIE3	LOC_Os05g43060	0.10186138095122
LOC_Os04g40930	GENIE3	LOC_Os10g36580	0.101832398909104
LOC_Os08g06280	GENIE3	LOC_Os03g55330	0.101824169606436
LOC_Os02g13800	GENIE3	LOC_Os01g27449	0.101812125614572
LOC_Os08g06280	GENIE3	LOC_Os11g03390	0.10178040276313
LOC_Os03g07360	GENIE3	LOC_Os05g23840	0.101774766106323
LOC_Os03g07360	GENIE3	LOC_Os03g16110	0.101637278388163
LOC_Os02g13800	GENIE3	LOC_Os03g05840	0.101635027459736
LOC_Os01g13540	GENIE3	LOC_Os02g51070	0.101628072081924
LOC_Os02g13800	GENIE3	LOC_Os05g50300	0.101615885481947
LOC_Os05g48010	GENIE3	LOC_Os09g32290	0.101565182125597
LOC_Os02g52780	GENIE3	LOC_Os03g05590	0.101561707996854
LOC_Os02g13800	GENIE3	LOC_Os11g40420	0.101534988314864
LOC_Os02g13800	GENIE3	LOC_Os07g12600	0.10147580972475
LOC_Os02g13800	GENIE3	LOC_Os01g51380	0.101457579765166
LOC_Os04g54474	GENIE3	LOC_Os12g18360	0.101445968682729
LOC_Os03g26210	GENIE3	LOC_Os03g23980	0.101426141314009
LOC_Os09g31400	GENIE3	LOC_Os12g31860	0.10140043303989
LOC_Os08g06280	GENIE3	LOC_Os03g24590	0.101376344213334
LOC_Os02g13800	GENIE3	LOC_Os02g46120	0.10137615454474
LOC_Os02g13800	GENIE3	LOC_Os09g34090	0.1013698690715
LOC_Os01g13540	GENIE3	LOC_Os02g26860	0.10136826993062
LOC_Os05g35170	GENIE3	LOC_Os04g55290	0.101366626971621
LOC_Os12g06640	GENIE3	LOC_Os11g25040	0.101308783995254
LOC_Os01g64730	GENIE3	LOC_Os01g24810	0.101270546392282
LOC_Os05g35170	GENIE3	LOC_Os10g33930	0.101267629494188
LOC_Os02g13800	GENIE3	LOC_Os03g31110	0.101259016527623
LOC_Os02g13800	GENIE3	LOC_Os02g10040	0.101235045265049
LOC_Os08g42400	GENIE3	LOC_Os08g03520	0.101229667428879
LOC_Os08g06280	GENIE3	LOC_Os10g36000	0.101215987306018
LOC_Os04g46020	GENIE3	LOC_Os05g09740	0.101201726648884
LOC_Os02g13800	GENIE3	LOC_Os05g39230	0.101197518712303
LOC_Os02g03960	GENIE3	LOC_Os07g07050	0.101165172769657
LOC_Os08g42400	GENIE3	LOC_Os10g38610	0.101108818259976
LOC_Os08g06280	GENIE3	LOC_Os12g17320	0.101044109279886
LOC_Os05g50900	GENIE3	LOC_Os05g19910	0.101033790527052
LOC_Os01g13540	GENIE3	LOC_Os03g01930	0.101025763210539
LOC_Os01g13540	GENIE3	LOC_Os06g13810	0.101011097994437
LOC_Os10g26620	GENIE3	LOC_Os01g12810	0.100971101592281
LOC_Os12g32250	GENIE3	LOC_Os08g37840	0.100952577543502
LOC_Os02g13800	GENIE3	LOC_Os05g24800	0.100945422181234
LOC_Os01g13540	GENIE3	LOC_Os03g05540	0.100930195899703
LOC_Os02g13800	GENIE3	LOC_Os05g49430	0.100906198959595
LOC_Os01g39330	GENIE3	LOC_Os04g52190	0.100897441901721
LOC_Os02g13800	GENIE3	LOC_Os03g05550	0.100856669875573
LOC_Os02g13800	GENIE3	LOC_Os02g01510	0.100848179490357
LOC_Os08g06280	GENIE3	LOC_Os05g22614	0.100800578547961
LOC_Os04g46020	GENIE3	LOC_Os02g21700	0.100795219195867
LOC_Os05g35170	GENIE3	LOC_Os09g10054	0.100766586533541
LOC_Os02g13800	GENIE3	LOC_Os03g62030	0.100763009139047
LOC_Os05g35170	GENIE3	LOC_Os04g22270	0.100748537159313
LOC_Os05g35170	GENIE3	LOC_Os02g01510	0.100738032345341
LOC_Os08g42400	GENIE3	LOC_Os07g20580	0.100734146742481
LOC_Os02g52780	GENIE3	LOC_Os09g35940	0.10072459821275
LOC_Os09g31400	GENIE3	LOC_Os01g09430	0.100704880439392
LOC_Os05g35170	GENIE3	LOC_Os07g14610	0.100701174549012
LOC_Os02g13800	GENIE3	LOC_Os05g37250	0.100694089482017
LOC_Os02g13800	GENIE3	LOC_Os02g44642	0.100642186166853
LOC_Os02g13800	GENIE3	LOC_Os01g65320	0.100627676915318
LOC_Os08g39830	GENIE3	LOC_Os07g38260	0.100562233862221
LOC_Os05g35170	GENIE3	LOC_Os12g17690	0.100548723628482
LOC_Os12g32250	GENIE3	LOC_Os08g39860	0.100541255458844
LOC_Os01g70310	GENIE3	LOC_Os10g37980	0.100480518932798
LOC_Os01g44430	GENIE3	LOC_Os07g05480	0.100475048912647
LOC_Os08g06280	GENIE3	LOC_Os01g70820	0.10046860409665
LOC_Os09g30400	GENIE3	LOC_Os02g43350	0.100462388619922
LOC_Os02g13800	GENIE3	LOC_Os02g49690	0.100436530344794
LOC_Os11g09160	GENIE3	LOC_Os04g55180	0.100422082592519
LOC_Os08g06280	GENIE3	LOC_Os03g64210	0.100395490553672
LOC_Os09g28310	GENIE3	LOC_Os03g14915	0.100390231368916
LOC_Os01g48446	GENIE3	LOC_Os01g64470	0.100357149396624
LOC_Os04g46020	GENIE3	LOC_Os09g38239	0.100346287516397
LOC_Os02g13800	GENIE3	LOC_Os02g36000	0.100327293272235
LOC_Os04g46020	GENIE3	LOC_Os04g58280	0.100313914901782
LOC_Os08g06280	GENIE3	LOC_Os02g57030	0.100313650967105
LOC_Os11g09160	GENIE3	LOC_Os03g56950	0.100307869388188
LOC_Os02g13800	GENIE3	LOC_Os12g40300	0.100293323007418
LOC_Os05g35170	GENIE3	LOC_Os01g49320	0.100292782901757
LOC_Os12g32250	GENIE3	LOC_Os04g55650	0.100291971145577
LOC_Os08g06280	GENIE3	LOC_Os07g47640	0.100282965297711
LOC_Os05g35170	GENIE3	LOC_Os03g05470	0.100272268497037
LOC_Os08g06280	GENIE3	LOC_Os01g40310	0.100239939649503
LOC_Os02g13800	GENIE3	LOC_Os03g20460	0.10023268552195
LOC_Os02g13800	GENIE3	LOC_Os12g18374	0.100219674141951
LOC_Os01g44430	GENIE3	LOC_Os06g28970	0.100164461862312
LOC_Os02g13800	GENIE3	LOC_Os05g27110	0.100147260830263
LOC_Os01g44430	GENIE3	LOC_Os08g02630	0.100131308778833
LOC_Os11g09160	GENIE3	LOC_Os10g35940	0.100122345214304
LOC_Os05g35170	GENIE3	LOC_Os04g55960	0.100113352596238
LOC_Os02g13800	GENIE3	LOC_Os06g21560	0.100102703266395
LOC_Os01g13540	GENIE3	LOC_Os02g39730	0.100065828456589
LOC_Os05g35170	GENIE3	LOC_Os03g04110	0.100054832626254
LOC_Os01g70310	GENIE3	LOC_Os05g39060	0.100053109383327
LOC_Os08g06280	GENIE3	LOC_Os01g22980	0.0999938026850669
LOC_Os02g13800	GENIE3	LOC_Os08g09840	0.0999898263495687
LOC_Os02g13800	GENIE3	LOC_Os01g72170	0.0999792835246513
LOC_Os02g13800	GENIE3	LOC_Os05g35170	0.0999745611884833
LOC_Os11g09160	GENIE3	LOC_Os01g24810	0.0999554398743119
LOC_Os03g09170	GENIE3	LOC_Os03g45730	0.099879656226896
LOC_Os08g42400	GENIE3	LOC_Os07g05040	0.0998250556393788
LOC_Os02g13800	GENIE3	LOC_Os07g27790	0.099812232601153
LOC_Os05g03760	GENIE3	LOC_Os05g05940	0.0998097549997282
LOC_Os09g30400	GENIE3	LOC_Os05g25840	0.0998079643168396
LOC_Os02g13800	GENIE3	LOC_Os06g29380	0.099796936704409
LOC_Os03g07360	GENIE3	LOC_Os08g22960	0.0997784921981854
LOC_Os05g35170	GENIE3	LOC_Os01g46169	0.0997714256744577
LOC_Os05g35170	GENIE3	LOC_Os03g39860	0.0997510797862544
LOC_Os05g35170	GENIE3	LOC_Os04g18090	0.0997414339951361
LOC_Os08g42400	GENIE3	LOC_Os12g18630	0.0997074720199438
LOC_Os08g06280	GENIE3	LOC_Os02g14170	0.0996818493338967
LOC_Os04g45810	GENIE3	LOC_Os03g46300	0.0996716041301271
LOC_Os08g06280	GENIE3	LOC_Os09g27750	0.0996580688103771
LOC_Os02g13800	GENIE3	LOC_Os07g28850	0.0996516338792075
LOC_Os02g13800	GENIE3	LOC_Os02g12880	0.099546946887663
LOC_Os02g13800	GENIE3	LOC_Os01g39830	0.0995400410601301
LOC_Os02g52780	GENIE3	LOC_Os02g55430	0.099527580373353
LOC_Os02g13800	GENIE3	LOC_Os10g40060	0.0994750272492769
LOC_Os01g13540	GENIE3	LOC_Os10g35940	0.0994337828380758
LOC_Os01g44430	GENIE3	LOC_Os10g40410	0.0994143443658093
LOC_Os08g06280	GENIE3	LOC_Os11g04470	0.0993915799878265
LOC_Os12g32250	GENIE3	LOC_Os06g50950	0.0993609449494034
LOC_Os08g39830	GENIE3	LOC_Os01g55830	0.0993426935489809
LOC_Os02g13800	GENIE3	LOC_Os06g43980	0.0993412913309192
LOC_Os02g52780	GENIE3	LOC_Os02g10730	0.0992979028512308
LOC_Os03g10140	GENIE3	LOC_Os01g06310	0.0992931438138649
LOC_Os02g13800	GENIE3	LOC_Os10g33800	0.0992608721796632
LOC_Os02g13800	GENIE3	LOC_Os04g13260	0.0992594082096508
LOC_Os02g13800	GENIE3	LOC_Os03g57149	0.0992546136603223
LOC_Os02g13800	GENIE3	LOC_Os07g47590	0.0992466008509395
LOC_Os02g03960	GENIE3	LOC_Os07g49390	0.0992437061467447
LOC_Os08g42400	GENIE3	LOC_Os07g41190	0.0992275191833474
LOC_Os12g32250	GENIE3	LOC_Os02g51040	0.0991927350774339
LOC_Os02g13800	GENIE3	LOC_Os01g53000	0.0991911997816428
LOC_Os02g13800	GENIE3	LOC_Os03g63970	0.0991826658903822
LOC_Os02g43820	GENIE3	LOC_Os01g48910	0.0991817652116921
LOC_Os02g13800	GENIE3	LOC_Os05g34160	0.0991474024067859
LOC_Os02g13800	GENIE3	LOC_Os02g30070	0.099080587943598
LOC_Os02g13800	GENIE3	LOC_Os11g02660	0.099078471114561
LOC_Os02g13800	GENIE3	LOC_Os07g32020	0.0990667797312939
LOC_Os02g13800	GENIE3	LOC_Os01g74670	0.0990560916894203
LOC_Os05g35170	GENIE3	LOC_Os06g22380	0.0990492272267404
LOC_Os02g13800	GENIE3	LOC_Os02g42530	0.0990270734761957
LOC_Os08g06280	GENIE3	LOC_Os01g22520	0.0990168048402525
LOC_Os02g13800	GENIE3	LOC_Os01g56070	0.099002385598409
LOC_Os05g35170	GENIE3	LOC_Os04g14150	0.0989578664933269
LOC_Os08g06280	GENIE3	LOC_Os03g05830	0.0989332101618741
LOC_Os02g13800	GENIE3	LOC_Os08g27840	0.0989227505282186
LOC_Os01g64730	GENIE3	LOC_Os03g01580	0.0988938090274467
LOC_Os01g13540	GENIE3	LOC_Os11g20179	0.0988912850333262
LOC_Os05g35170	GENIE3	LOC_Os02g52130	0.0988905725494726
LOC_Os02g13800	GENIE3	LOC_Os03g06139	0.0988812766875418
LOC_Os01g70310	GENIE3	LOC_Os07g35700	0.0988666015478463
LOC_Os09g30400	GENIE3	LOC_Os08g29720	0.0988523853162257
LOC_Os02g13800	GENIE3	LOC_Os08g42310	0.0988416155916858
LOC_Os09g30400	GENIE3	LOC_Os08g41830	0.0988111878076757
LOC_Os01g64730	GENIE3	LOC_Os08g32910	0.0987842264765534
LOC_Os02g13800	GENIE3	LOC_Os11g33090	0.0987744380920862
LOC_Os08g06280	GENIE3	LOC_Os05g33570	0.0987363824111662
LOC_Os08g42400	GENIE3	LOC_Os03g18570	0.0987332433814767
LOC_Os11g38870	GENIE3	LOC_Os01g58640	0.0986930844133393
LOC_Os04g45810	GENIE3	LOC_Os10g25150	0.0986694257668531
LOC_Os05g35170	GENIE3	LOC_Os01g42790	0.0986324422680301
LOC_Os01g64730	GENIE3	LOC_Os01g60280	0.0985975648325327
LOC_Os02g13800	GENIE3	LOC_Os02g12030	0.0985895595264697
LOC_Os03g08470	GENIE3	LOC_Os08g34390	0.0985883338766768
LOC_Os02g13800	GENIE3	LOC_Os06g50100	0.0985773452767292
LOC_Os08g06280	GENIE3	LOC_Os03g29970	0.0985673817056163
LOC_Os08g42400	GENIE3	LOC_Os03g19720	0.0985567311908587
LOC_Os09g30400	GENIE3	LOC_Os03g31690	0.0985429495911999
LOC_Os01g44430	GENIE3	LOC_Os11g40600	0.0985417371599392
LOC_Os01g13540	GENIE3	LOC_Os03g20420	0.098538451721687
LOC_Os06g14670	GENIE3	LOC_Os09g26920	0.0985285357257661
LOC_Os01g64730	GENIE3	LOC_Os04g49570	0.098516604231649
LOC_Os11g09160	GENIE3	LOC_Os10g30090	0.0985124576722854
LOC_Os11g09160	GENIE3	LOC_Os01g54240	0.0984526483120072
LOC_Os02g13800	GENIE3	LOC_Os04g28210	0.0984525363810703
LOC_Os04g46020	GENIE3	LOC_Os04g59330	0.0984249077924962
LOC_Os02g13800	GENIE3	LOC_Os03g15040	0.0984240805642793
LOC_Os02g13800	GENIE3	LOC_Os07g26740	0.0983612458050362
LOC_Os08g42400	GENIE3	LOC_Os04g28180	0.0983514714744138
LOC_Os02g13800	GENIE3	LOC_Os11g24120	0.0983467898227019
LOC_Os02g43820	GENIE3	LOC_Os05g47770	0.098341739260416
LOC_Os05g35170	GENIE3	LOC_Os02g42160	0.0983362879357638
LOC_Os01g70310	GENIE3	LOC_Os05g25450	0.098243058580145
LOC_Os02g13800	GENIE3	LOC_Os05g04110	0.0982381824290648
LOC_Os02g13800	GENIE3	LOC_Os02g34570	0.0981906753046762
LOC_Os09g31400	GENIE3	LOC_Os08g05280	0.09818581251
LOC_Os02g13800	GENIE3	LOC_Os12g21784	0.0981764357119407
LOC_Os02g13800	GENIE3	LOC_Os02g10790	0.0981704058051675
LOC_Os12g32250	GENIE3	LOC_Os09g26780	0.0981514469669101
LOC_Os02g13800	GENIE3	LOC_Os01g57740	0.098109097870417
LOC_Os12g32250	GENIE3	LOC_Os02g41780	0.0980932134353184
LOC_Os05g35170	GENIE3	LOC_Os12g24320	0.0980596448993882
LOC_Os04g46020	GENIE3	LOC_Os10g21910	0.0980290086234801
LOC_Os02g13800	GENIE3	LOC_Os09g33500	0.0980206086136111
LOC_Os05g35170	GENIE3	LOC_Os11g05400	0.0980111973084888
LOC_Os05g35170	GENIE3	LOC_Os02g02120	0.0979464804246743
LOC_Os08g06280	GENIE3	LOC_Os12g13030	0.0979182980752826
LOC_Os01g48446	GENIE3	LOC_Os03g60570	0.0979178521335876
LOC_Os02g13800	GENIE3	LOC_Os03g56270	0.0979160203699164
LOC_Os06g10880	GENIE3	LOC_Os09g08072	0.0979029078696209
LOC_Os01g44430	GENIE3	LOC_Os06g01850	0.0978930144027634
LOC_Os02g13800	GENIE3	LOC_Os01g16540	0.0978751879595928
LOC_Os03g09170	GENIE3	LOC_Os01g64470	0.0978675822218839
LOC_Os08g42400	GENIE3	LOC_Os01g19820	0.0978634771205582
LOC_Os03g41330	GENIE3	LOC_Os11g38870	0.0978438371510787
LOC_Os02g13800	GENIE3	LOC_Os12g07740	0.097828397802219
LOC_Os01g69980	GENIE3	LOC_Os09g35880	0.0977915051288386
LOC_Os05g35170	GENIE3	LOC_Os01g21240	0.0977606518891724
LOC_Os01g39330	GENIE3	LOC_Os04g15530	0.0977330221038853
LOC_Os11g09160	GENIE3	LOC_Os11g09590	0.097719726397945
LOC_Os05g35170	GENIE3	LOC_Os05g29920	0.0977195529735416
LOC_Os02g03960	GENIE3	LOC_Os03g07360	0.0977106463496747
LOC_Os03g07360	GENIE3	LOC_Os03g18710	0.097709944541186
LOC_Os02g13800	GENIE3	LOC_Os11g45820	0.0977087758122531
LOC_Os01g43590	GENIE3	LOC_Os05g49370	0.0977024098669065
LOC_Os01g39330	GENIE3	LOC_Os01g62430	0.0976900694114601
LOC_Os02g03960	GENIE3	LOC_Os11g08670	0.0976422413888791
LOC_Os02g52780	GENIE3	LOC_Os11g12530	0.0976415236656986
LOC_Os09g31400	GENIE3	LOC_Os01g61060	0.0976375060058408
LOC_Os02g13800	GENIE3	LOC_Os07g08320	0.0976234594023279
LOC_Os02g13800	GENIE3	LOC_Os01g49230	0.097605714178396
LOC_Os02g13800	GENIE3	LOC_Os01g38359	0.0975623629060838
LOC_Os01g64730	GENIE3	LOC_Os03g16920	0.097559399281301
LOC_Os04g45810	GENIE3	LOC_Os04g35100	0.0975551637841546
LOC_Os01g13540	GENIE3	LOC_Os06g03770	0.0975324314776508
LOC_Os02g13800	GENIE3	LOC_Os03g47470	0.0975183589487085
LOC_Os02g13800	GENIE3	LOC_Os06g49040	0.0974891502413717
LOC_Os01g13540	GENIE3	LOC_Os06g03990	0.0974868201609511
LOC_Os05g35170	GENIE3	LOC_Os01g43760	0.0974215683131799
LOC_Os05g35170	GENIE3	LOC_Os02g36000	0.0974079893792872
LOC_Os02g13800	GENIE3	LOC_Os08g35470	0.0973804207264834
LOC_Os02g13800	GENIE3	LOC_Os03g19930	0.0973586756956507
LOC_Os02g13800	GENIE3	LOC_Os01g02430	0.0973521186571421
LOC_Os11g09160	GENIE3	LOC_Os03g24860	0.0973425166164861
LOC_Os08g06280	GENIE3	LOC_Os03g08070	0.0973229677265769
LOC_Os01g44430	GENIE3	LOC_Os06g49070	0.09730131188411
LOC_Os05g35170	GENIE3	LOC_Os02g52730	0.0972969089906041
LOC_Os12g32250	GENIE3	LOC_Os04g41620	0.0972694224842936
LOC_Os02g13800	GENIE3	LOC_Os06g18010	0.0972429442128774
LOC_Os08g06280	GENIE3	LOC_Os03g10940	0.0972280041607386
LOC_Os04g46020	GENIE3	LOC_Os08g31760	0.0972029399552279
LOC_Os04g45810	GENIE3	LOC_Os02g10730	0.0971964233262907
LOC_Os11g09160	GENIE3	LOC_Os01g71380	0.0971678221179308
LOC_Os02g13800	GENIE3	LOC_Os03g16010	0.0971471739516687
LOC_Os05g35170	GENIE3	LOC_Os09g24954	0.0970735692249857
LOC_Os08g06280	GENIE3	LOC_Os03g49510	0.097070562174047
LOC_Os02g13800	GENIE3	LOC_Os10g42830	0.0970235806172772
LOC_Os02g52780	GENIE3	LOC_Os12g13910	0.0970197638035577
LOC_Os02g13800	GENIE3	LOC_Os03g49990	0.0970066169878794
LOC_Os02g52780	GENIE3	LOC_Os03g08960	0.0969715365092789
LOC_Os02g13800	GENIE3	LOC_Os09g38580	0.0969521829411113
LOC_Os04g46020	GENIE3	LOC_Os01g65780	0.0969375058851819
LOC_Os12g06640	GENIE3	LOC_Os12g07020	0.0969298854671727
LOC_Os11g09160	GENIE3	LOC_Os03g14180	0.0969259564577062
LOC_Os05g03040	GENIE3	LOC_Os05g02500	0.096923475237246
LOC_Os03g09170	GENIE3	LOC_Os07g39470	0.0969207719503035
LOC_Os01g70310	GENIE3	LOC_Os04g44610	0.0969195835774992
LOC_Os05g35170	GENIE3	LOC_Os01g61920	0.0969178852024761
LOC_Os12g06640	GENIE3	LOC_Os11g36160	0.0968950711568481
LOC_Os03g45194	GENIE3	LOC_Os01g48690	0.0968768499941512
LOC_Os02g13800	GENIE3	LOC_Os07g48460	0.0968327380922428
LOC_Os04g46020	GENIE3	LOC_Os03g02190	0.0968290966516219
LOC_Os12g37970	GENIE3	LOC_Os08g41090	0.0968147493417586
LOC_Os02g13800	GENIE3	LOC_Os08g07720	0.0967923452153199
LOC_Os02g13800	GENIE3	LOC_Os05g48140	0.0967671044386109
LOC_Os08g06280	GENIE3	LOC_Os09g27420	0.0967642287775214
LOC_Os12g06640	GENIE3	LOC_Os04g45720	0.0967321878370469
LOC_Os01g70310	GENIE3	LOC_Os04g53998	0.0967306299497753
LOC_Os08g42400	GENIE3	LOC_Os01g54590	0.0967240667055684
LOC_Os08g42400	GENIE3	LOC_Os02g36710	0.0967046279927817
LOC_Os01g44430	GENIE3	LOC_Os04g40530	0.0966796716647527
LOC_Os01g48446	GENIE3	LOC_Os07g39470	0.0966568817185551
LOC_Os02g13800	GENIE3	LOC_Os08g37370	0.0966547310890294
LOC_Os02g13800	GENIE3	LOC_Os11g12340	0.0966252898375002
LOC_Os03g07360	GENIE3	LOC_Os01g63150	0.0966129854221681
LOC_Os02g13800	GENIE3	LOC_Os02g46480	0.0966005458095003
LOC_Os02g13800	GENIE3	LOC_Os08g35305	0.0965993739854972
LOC_Os04g45650	GENIE3	LOC_Os03g62270	0.0965558068229638
LOC_Os08g06280	GENIE3	LOC_Os07g05480	0.0965338515391401
LOC_Os02g13800	GENIE3	LOC_Os02g12600	0.0965110351526044
LOC_Os02g13800	GENIE3	LOC_Os04g33050	0.0964875200498953
LOC_Os02g13800	GENIE3	LOC_Os10g31950	0.096476961703564
LOC_Os05g35170	GENIE3	LOC_Os10g41190	0.0964748091038743
LOC_Os02g52780	GENIE3	LOC_Os09g30400	0.0964746891734994
LOC_Os05g35170	GENIE3	LOC_Os08g01410	0.0964311847540642
LOC_Os01g43590	GENIE3	LOC_Os04g52700	0.0963824219905874
LOC_Os01g48446	GENIE3	LOC_Os03g09170	0.0963458310367142
LOC_Os08g06280	GENIE3	LOC_Os03g21900	0.0963204825363019
LOC_Os01g13540	GENIE3	LOC_Os03g24860	0.0963178055921346
LOC_Os02g13800	GENIE3	LOC_Os10g26660	0.0962578881064515
LOC_Os02g13800	GENIE3	LOC_Os03g16210	0.0962478283486982
LOC_Os08g06280	GENIE3	LOC_Os05g42130	0.0961816187737047
LOC_Os02g13800	GENIE3	LOC_Os03g46710	0.0961693586280754
LOC_Os05g35170	GENIE3	LOC_Os02g34560	0.0961675109081174
LOC_Os04g45810	GENIE3	LOC_Os02g15860	0.0961476946232676
LOC_Os08g42400	GENIE3	LOC_Os07g05580	0.0961464049851229
LOC_Os01g46970	GENIE3	LOC_Os01g53070	0.0961324611761139
LOC_Os02g13800	GENIE3	LOC_Os05g36910	0.0961239758306937
LOC_Os01g64730	GENIE3	LOC_Os02g31910	0.0961176819505778
LOC_Os03g26210	GENIE3	LOC_Os01g49470	0.0960941028428717
LOC_Os02g13800	GENIE3	LOC_Os11g25160	0.0960735618378367
LOC_Os02g13800	GENIE3	LOC_Os11g09474	0.0960551779191677
LOC_Os03g09170	GENIE3	LOC_Os01g50940	0.0960144457727472
LOC_Os11g09160	GENIE3	LOC_Os01g53330	0.0959565487482931
LOC_Os08g42400	GENIE3	LOC_Os12g19304	0.0959451106926994
LOC_Os08g06280	GENIE3	LOC_Os05g31785	0.0959191591212408
LOC_Os08g06280	GENIE3	LOC_Os07g07300	0.0958955372731393
LOC_Os04g46020	GENIE3	LOC_Os06g08080	0.0958643470262927
LOC_Os02g13800	GENIE3	LOC_Os12g07780	0.0958526504164897
LOC_Os05g50340	GENIE3	LOC_Os05g27580	0.0957924512091267
LOC_Os01g39330	GENIE3	LOC_Os05g50380	0.0957805355996895
LOC_Os08g06280	GENIE3	LOC_Os11g05540	0.095778888601106
LOC_Os02g13800	GENIE3	LOC_Os01g67420	0.0957721133694985
LOC_Os05g03040	GENIE3	LOC_Os03g56420	0.0957582980422732
LOC_Os11g09160	GENIE3	LOC_Os04g16680	0.0957519331642111
LOC_Os11g09160	GENIE3	LOC_Os08g41460	0.0957463976779659
LOC_Os05g35170	GENIE3	LOC_Os02g39660	0.095688264437467
LOC_Os01g64730	GENIE3	LOC_Os06g48300	0.0956763932442771
LOC_Os02g13800	GENIE3	LOC_Os11g03400	0.09566063701751
LOC_Os02g13800	GENIE3	LOC_Os08g07880	0.0956421930341181
LOC_Os06g10880	GENIE3	LOC_Os12g39160	0.0956400822352945
LOC_Os02g13800	GENIE3	LOC_Os04g40540	0.0956350511717297
LOC_Os02g52780	GENIE3	LOC_Os07g42510	0.0956321650725156
LOC_Os05g35170	GENIE3	LOC_Os03g46200	0.0956224870311831
LOC_Os08g06280	GENIE3	LOC_Os06g30310	0.0956081504964503
LOC_Os04g46020	GENIE3	LOC_Os05g13940	0.0955575996032504
LOC_Os01g62460	GENIE3	LOC_Os03g31490	0.0955470618844976
LOC_Os11g38870	GENIE3	LOC_Os12g01530	0.0955401883779573
LOC_Os02g52780	GENIE3	LOC_Os03g06520	0.0955361868695045
LOC_Os02g13800	GENIE3	LOC_Os05g45320	0.0955111682638235
LOC_Os05g35170	GENIE3	LOC_Os04g09900	0.0954978480645477
LOC_Os02g13800	GENIE3	LOC_Os10g38780	0.0954843028165822
LOC_Os09g31400	GENIE3	LOC_Os12g18110	0.0954784069769864
LOC_Os09g30400	GENIE3	LOC_Os11g01590	0.0954727869594297
LOC_Os05g48010	GENIE3	LOC_Os04g37500	0.0954607094220096
LOC_Os04g46020	GENIE3	LOC_Os03g53800	0.0954460292411593
LOC_Os02g13800	GENIE3	LOC_Os09g17760	0.0954384107741071
LOC_Os02g13800	GENIE3	LOC_Os01g08860	0.0954335631845926
LOC_Os05g50340	GENIE3	LOC_Os04g51792	0.0953978347816813
LOC_Os05g35170	GENIE3	LOC_Os11g38990	0.095389602443827
LOC_Os04g46020	GENIE3	LOC_Os03g59240	0.0953756112309843
LOC_Os03g44540	GENIE3	LOC_Os01g22249	0.0953436939131859
LOC_Os08g42400	GENIE3	LOC_Os05g14194	0.0953428031273367
LOC_Os02g13800	GENIE3	LOC_Os08g45070	0.0953220053036506
LOC_Os02g13800	GENIE3	LOC_Os11g07670	0.0952748779801188
LOC_Os01g44430	GENIE3	LOC_Os03g14040	0.0952228048135317
LOC_Os08g06280	GENIE3	LOC_Os06g51290	0.0951921766840871
LOC_Os02g13800	GENIE3	LOC_Os03g58610	0.0951838141099716
LOC_Os02g03960	GENIE3	LOC_Os10g04370	0.0951785014372276
LOC_Os02g13800	GENIE3	LOC_Os09g07020	0.0951726452257374
LOC_Os12g37970	GENIE3	LOC_Os06g12120	0.0951434815654581
LOC_Os12g32250	GENIE3	LOC_Os02g04540	0.0951124298380644
LOC_Os01g13540	GENIE3	LOC_Os01g55360	0.0951116614323701
LOC_Os03g07360	GENIE3	LOC_Os10g21930	0.0951023069683372
LOC_Os02g13800	GENIE3	LOC_Os03g22250	0.0950642608753677
LOC_Os03g20090	GENIE3	LOC_Os01g28790	0.0950591572673856
LOC_Os01g62460	GENIE3	LOC_Os03g17240	0.0950441066835135
LOC_Os02g13800	GENIE3	LOC_Os12g06640	0.0950062948280087
LOC_Os01g44430	GENIE3	LOC_Os01g59740	0.0950036330990802
LOC_Os03g09170	GENIE3	LOC_Os10g32760	0.0949883393676992
LOC_Os01g39330	GENIE3	LOC_Os06g36270	0.0949324001540709
LOC_Os03g60560	GENIE3	LOC_Os03g60570	0.0949294282274988
LOC_Os08g42400	GENIE3	LOC_Os04g30780	0.0949289790272577
LOC_Os02g13800	GENIE3	LOC_Os07g44190	0.0949285123473237
LOC_Os05g50340	GENIE3	LOC_Os07g02540	0.09486606063689
LOC_Os11g38870	GENIE3	LOC_Os03g34280	0.0948593346278702
LOC_Os01g44430	GENIE3	LOC_Os04g38850	0.0948554352211509
LOC_Os09g30400	GENIE3	LOC_Os03g57660	0.0948224405933736
LOC_Os02g13800	GENIE3	LOC_Os05g45410	0.0948177903263624
LOC_Os02g13800	GENIE3	LOC_Os04g22390	0.0948134719435899
LOC_Os04g46020	GENIE3	LOC_Os01g01650	0.0948120952885446
LOC_Os12g06640	GENIE3	LOC_Os02g58740	0.0948118655168089
LOC_Os01g13540	GENIE3	LOC_Os03g37360	0.0947813075623205
LOC_Os08g42400	GENIE3	LOC_Os12g07260	0.0947174803129525
LOC_Os10g26620	GENIE3	LOC_Os08g04840	0.0946992973888576
LOC_Os02g13800	GENIE3	LOC_Os04g48390	0.0946624311346565
LOC_Os05g35170	GENIE3	LOC_Os03g62010	0.0946395345097615
LOC_Os02g13800	GENIE3	LOC_Os02g12290	0.0946252995412191
LOC_Os05g50340	GENIE3	LOC_Os07g40580	0.094623169047501
LOC_Os01g13540	GENIE3	LOC_Os04g36040	0.0945738487749695
LOC_Os05g35170	GENIE3	LOC_Os12g41800	0.0945571099405708
LOC_Os02g13800	GENIE3	LOC_Os03g15540	0.0945552819553617
LOC_Os02g13800	GENIE3	LOC_Os12g01930	0.0945278281072745
LOC_Os05g35170	GENIE3	LOC_Os08g37380	0.0945137062872841
LOC_Os05g35170	GENIE3	LOC_Os02g45170	0.0944996098537442
LOC_Os05g35170	GENIE3	LOC_Os05g45410	0.0944971274491852
LOC_Os01g13540	GENIE3	LOC_Os04g25410	0.0944921861534281
LOC_Os02g13800	GENIE3	LOC_Os09g19229	0.0944867969379974
LOC_Os04g46020	GENIE3	LOC_Os05g04500	0.0944712317014372
LOC_Os01g13540	GENIE3	LOC_Os04g40980	0.0944698799001632
LOC_Os05g35170	GENIE3	LOC_Os10g33630	0.0944535156518889
LOC_Os04g45810	GENIE3	LOC_Os11g12530	0.0944394391838147
LOC_Os02g13800	GENIE3	LOC_Os12g06620	0.0944226697540686
LOC_Os02g13800	GENIE3	LOC_Os05g38170	0.0944126679729735
LOC_Os10g41230	GENIE3	LOC_Os10g40740	0.0943737690261125
LOC_Os04g45810	GENIE3	LOC_Os02g44870	0.0943679841078828
LOC_Os08g06280	GENIE3	LOC_Os06g21980	0.0943243623341559
LOC_Os04g46020	GENIE3	LOC_Os06g06250	0.0943117436800141
LOC_Os02g13800	GENIE3	LOC_Os11g04420	0.0943012140778666
LOC_Os05g35170	GENIE3	LOC_Os08g13840	0.0942915017047485
LOC_Os05g35170	GENIE3	LOC_Os06g45970	0.0942496456541168
LOC_Os02g13800	GENIE3	LOC_Os11g06200	0.0942479849260089
LOC_Os08g42400	GENIE3	LOC_Os03g04750	0.0942305755111402
LOC_Os08g42400	GENIE3	LOC_Os05g31000	0.0942029343226048
LOC_Os08g06280	GENIE3	LOC_Os03g39830	0.0942006661879899
LOC_Os02g13800	GENIE3	LOC_Os03g03450	0.0941778945859698
LOC_Os11g09160	GENIE3	LOC_Os09g28640	0.094150475111887
LOC_Os02g52780	GENIE3	LOC_Os03g42830	0.094147666968026
LOC_Os09g28310	GENIE3	LOC_Os04g40874	0.09414304997981
LOC_Os05g35170	GENIE3	LOC_Os01g50060	0.0941206791948395
LOC_Os05g35170	GENIE3	LOC_Os05g32210	0.0941015779140211
LOC_Os02g13800	GENIE3	LOC_Os07g06390	0.094090347150635
LOC_Os08g42400	GENIE3	LOC_Os04g42010	0.0940790187598527
LOC_Os01g13540	GENIE3	LOC_Os08g16914	0.094067466268932
LOC_Os02g13800	GENIE3	LOC_Os11g33320	0.0940502748910547
LOC_Os04g46020	GENIE3	LOC_Os05g04380	0.0940234737748055
LOC_Os08g06280	GENIE3	LOC_Os01g31870	0.0940082408254181
LOC_Os03g07360	GENIE3	LOC_Os02g35630	0.0940000106251837
LOC_Os04g46020	GENIE3	LOC_Os06g34120	0.0939990974933796
LOC_Os12g32250	GENIE3	LOC_Os03g12110	0.0939914758405298
LOC_Os01g44430	GENIE3	LOC_Os05g33280	0.0939882939638937
LOC_Os12g32250	GENIE3	LOC_Os01g21120	0.0939779443194283
LOC_Os05g35170	GENIE3	LOC_Os06g39260	0.0939409762731333
LOC_Os02g13800	GENIE3	LOC_Os05g37700	0.0939064596642478
LOC_Os10g41230	GENIE3	LOC_Os01g72990	0.0939014276342609
LOC_Os01g64730	GENIE3	LOC_Os07g32060	0.0939001222020822
LOC_Os02g13800	GENIE3	LOC_Os02g07740	0.0938570413445227
LOC_Os02g13800	GENIE3	LOC_Os01g72460	0.093851286982089
LOC_Os02g13800	GENIE3	LOC_Os02g47870	0.093849909982898
LOC_Os08g06280	GENIE3	LOC_Os03g25940	0.0938464082066287
LOC_Os01g13540	GENIE3	LOC_Os08g16480	0.0938384982821702
LOC_Os08g06280	GENIE3	LOC_Os03g09920	0.0937973171008613
LOC_Os08g42400	GENIE3	LOC_Os03g55850	0.0937850256832341
LOC_Os01g13540	GENIE3	LOC_Os06g48700	0.0937826219781816
LOC_Os04g46020	GENIE3	LOC_Os08g13920	0.0937590651275816
LOC_Os08g42400	GENIE3	LOC_Os01g57910	0.093728093599502
LOC_Os02g13800	GENIE3	LOC_Os03g44620	0.0937012337562886
LOC_Os09g28310	GENIE3	LOC_Os10g42240	0.0936985558953355
LOC_Os05g35170	GENIE3	LOC_Os05g03820	0.0936745091697243
LOC_Os08g42400	GENIE3	LOC_Os03g19930	0.0936729250146087
LOC_Os02g13800	GENIE3	LOC_Os03g19380	0.0936586860318383
LOC_Os02g13800	GENIE3	LOC_Os06g14420	0.0936574435691459
LOC_Os05g35170	GENIE3	LOC_Os04g15660	0.0936470201755674
LOC_Os11g09160	GENIE3	LOC_Os02g15640	0.0936306107945391
LOC_Os08g06280	GENIE3	LOC_Os03g37260	0.0936191517100707
LOC_Os08g06280	GENIE3	LOC_Os12g08730	0.0935840428069676
LOC_Os05g35170	GENIE3	LOC_Os04g39320	0.093580225318278
LOC_Os02g13800	GENIE3	LOC_Os07g31110	0.0935399929009788
LOC_Os01g13540	GENIE3	LOC_Os01g56460	0.0935382722964613
LOC_Os12g32250	GENIE3	LOC_Os03g07600	0.0935376774766116
LOC_Os04g45810	GENIE3	LOC_Os01g13930	0.0935147853541932
LOC_Os02g13800	GENIE3	LOC_Os08g41960	0.093511481852112
LOC_Os08g42400	GENIE3	LOC_Os10g41470	0.0934993349472185
LOC_Os02g13800	GENIE3	LOC_Os03g57870	0.0934947935219775
LOC_Os02g13800	GENIE3	LOC_Os12g30555	0.093494236077207
LOC_Os01g39330	GENIE3	LOC_Os06g06360	0.0934719193554262
LOC_Os04g46020	GENIE3	LOC_Os06g06340	0.0934705309901122
LOC_Os08g42400	GENIE3	LOC_Os07g12650	0.0934508511363273
LOC_Os02g13800	GENIE3	LOC_Os04g53440	0.0934498259047929
LOC_Os05g35170	GENIE3	LOC_Os04g34250	0.0934227400665308
LOC_Os08g42400	GENIE3	LOC_Os05g48320	0.0934201303728731
LOC_Os02g13800	GENIE3	LOC_Os03g27080	0.0934195965434361
LOC_Os02g13800	GENIE3	LOC_Os03g26200	0.0933997312623034
LOC_Os01g13540	GENIE3	LOC_Os02g15580	0.0933976181847697
LOC_Os05g35170	GENIE3	LOC_Os07g35580	0.093388610618788
LOC_Os08g42400	GENIE3	LOC_Os05g08480	0.0933884619099556
LOC_Os03g07360	GENIE3	LOC_Os12g38870	0.0933224688857268
LOC_Os05g03040	GENIE3	LOC_Os10g37660	0.0933211478503584
LOC_Os02g52780	GENIE3	LOC_Os01g18220	0.0932951694473711
LOC_Os08g06280	GENIE3	LOC_Os03g63480	0.0932697510616068
LOC_Os03g20090	GENIE3	LOC_Os06g48160	0.0932553404603529
LOC_Os10g26620	GENIE3	LOC_Os08g33750	0.0932361442767037
LOC_Os02g13800	GENIE3	LOC_Os03g02640	0.0932244187728146
LOC_Os08g31580	GENIE3	LOC_Os12g40260	0.0932156086060071
LOC_Os12g32250	GENIE3	LOC_Os05g38230	0.0932136045827083
LOC_Os01g64730	GENIE3	LOC_Os12g37890	0.0932056086250387
LOC_Os05g35170	GENIE3	LOC_Os12g07940	0.0931886665169664
LOC_Os05g35170	GENIE3	LOC_Os05g13770	0.0931843875972469
LOC_Os02g13800	GENIE3	LOC_Os07g45170	0.0931808280675283
LOC_Os08g42400	GENIE3	LOC_Os03g04590	0.0931454068521717
LOC_Os01g44430	GENIE3	LOC_Os05g22730	0.0931354911324048
LOC_Os05g35170	GENIE3	LOC_Os04g47120	0.093124500594939
LOC_Os05g03040	GENIE3	LOC_Os01g71270	0.0930980486298819
LOC_Os02g13800	GENIE3	LOC_Os06g10790	0.0930781378133809
LOC_Os02g13800	GENIE3	LOC_Os05g04090	0.0930681843074663
LOC_Os01g64730	GENIE3	LOC_Os08g32570	0.0930589980883807
LOC_Os01g13540	GENIE3	LOC_Os02g46610	0.0930507486732042
LOC_Os11g09160	GENIE3	LOC_Os03g01920	0.0930160510717915
LOC_Os02g13800	GENIE3	LOC_Os03g63490	0.0930116818979501
LOC_Os02g13800	GENIE3	LOC_Os09g20990	0.0929862040099642
LOC_Os02g13800	GENIE3	LOC_Os07g30150	0.0929658454040485
LOC_Os01g13540	GENIE3	LOC_Os04g38640	0.0929457238249342
LOC_Os01g39330	GENIE3	LOC_Os07g40870	0.0929360857483004
LOC_Os02g13800	GENIE3	LOC_Os01g05650	0.0929348187252718
LOC_Os02g13800	GENIE3	LOC_Os01g53600	0.0929331981483112
LOC_Os02g13800	GENIE3	LOC_Os01g37950	0.0929177810488969
LOC_Os11g09160	GENIE3	LOC_Os08g02130	0.0928897145714141
LOC_Os02g03960	GENIE3	LOC_Os07g01250	0.0928720685942762
LOC_Os11g09160	GENIE3	LOC_Os04g31000	0.0928668573293524
LOC_Os02g13800	GENIE3	LOC_Os01g61230	0.0928452482504074
LOC_Os08g06280	GENIE3	LOC_Os03g50100	0.0928116224858045
LOC_Os08g42400	GENIE3	LOC_Os03g20120	0.09279317551114
LOC_Os02g13800	GENIE3	LOC_Os03g57070	0.0927921939211512
LOC_Os05g35170	GENIE3	LOC_Os01g73670	0.0927320399803851
LOC_Os02g13800	GENIE3	LOC_Os03g24940	0.0927142393503057
LOC_Os02g13800	GENIE3	LOC_Os11g04930	0.0926376676628379
LOC_Os08g06280	GENIE3	LOC_Os02g35130	0.0926268694442467
LOC_Os01g13540	GENIE3	LOC_Os11g36450	0.0926196115727509
LOC_Os01g39330	GENIE3	LOC_Os04g32920	0.0925987624054204
LOC_Os08g42400	GENIE3	LOC_Os01g13210	0.0925794787163598
LOC_Os02g13800	GENIE3	LOC_Os02g51490	0.0925791435164493
LOC_Os01g69910	GENIE3	LOC_Os08g04180	0.0925268909001639
LOC_Os01g64730	GENIE3	LOC_Os11g07225	0.0925056009550372
LOC_Os11g09160	GENIE3	LOC_Os12g42150	0.0924707359998798
LOC_Os05g35170	GENIE3	LOC_Os03g04060	0.0924468237040885
LOC_Os03g41330	GENIE3	LOC_Os02g02490	0.0924057906869562
LOC_Os08g42400	GENIE3	LOC_Os04g58880	0.0924042159861842
LOC_Os02g13800	GENIE3	LOC_Os10g38030	0.0923978763259028
LOC_Os04g46020	GENIE3	LOC_Os04g33390	0.0923889929442882
LOC_Os02g13800	GENIE3	LOC_Os09g24570	0.0923590776519734
LOC_Os12g06640	GENIE3	LOC_Os02g34580	0.0923530113458396
LOC_Os01g13540	GENIE3	LOC_Os01g72009	0.0923471457460023
LOC_Os02g13800	GENIE3	LOC_Os03g46660	0.0923450494643884
LOC_Os08g42400	GENIE3	LOC_Os10g36170	0.0923422168215351
LOC_Os04g46020	GENIE3	LOC_Os02g52280	0.0923281688119891
LOC_Os03g07360	GENIE3	LOC_Os02g30320	0.0923277936747471
LOC_Os02g13800	GENIE3	LOC_Os10g30450	0.0923264917777816
LOC_Os01g44430	GENIE3	LOC_Os01g62070	0.092317761575295
LOC_Os01g62460	GENIE3	LOC_Os01g32259	0.0923159197090286
LOC_Os01g64730	GENIE3	LOC_Os09g39910	0.0923130426288198
LOC_Os01g64730	GENIE3	LOC_Os01g58194	0.0922947188957152
LOC_Os02g13800	GENIE3	LOC_Os06g24040	0.0922639640149975
LOC_Os02g13800	GENIE3	LOC_Os04g47520	0.092254035894427
LOC_Os04g46020	GENIE3	LOC_Os06g13760	0.0922450964221505
LOC_Os01g13540	GENIE3	LOC_Os05g45220	0.0922399861324999
LOC_Os05g35170	GENIE3	LOC_Os07g28850	0.0922349375862221
LOC_Os01g70310	GENIE3	LOC_Os06g30130	0.0922333132067475
LOC_Os02g13800	GENIE3	LOC_Os03g18710	0.0922315730341713
LOC_Os08g42400	GENIE3	LOC_Os09g32532	0.0922068454156514
LOC_Os04g46020	GENIE3	LOC_Os10g39640	0.0921975364133926
LOC_Os12g33090	GENIE3	LOC_Os12g12000	0.0921913807066284
LOC_Os02g13800	GENIE3	LOC_Os02g33750	0.0921459803054168
LOC_Os02g13800	GENIE3	LOC_Os05g51380	0.0921183304151867
LOC_Os01g44430	GENIE3	LOC_Os09g04800	0.0921155332270624
LOC_Os12g06640	GENIE3	LOC_Os12g10660	0.0921104352173701
LOC_Os02g13800	GENIE3	LOC_Os02g12110	0.0920970881441611
LOC_Os10g26620	GENIE3	LOC_Os04g55210	0.0920821749811705
LOC_Os01g64730	GENIE3	LOC_Os07g43560	0.092076495907414
LOC_Os04g45810	GENIE3	LOC_Os03g42830	0.0920757193352474
LOC_Os08g06280	GENIE3	LOC_Os03g20020	0.0920651414916393
LOC_Os02g13800	GENIE3	LOC_Os06g28840	0.0920596491361929
LOC_Os05g35170	GENIE3	LOC_Os11g44870	0.0920579509442536
LOC_Os03g07360	GENIE3	LOC_Os04g59150	0.092048621216839
LOC_Os01g64730	GENIE3	LOC_Os04g03180	0.0920331217560274
LOC_Os11g09160	GENIE3	LOC_Os01g59000	0.092025673995534
LOC_Os02g52780	GENIE3	LOC_Os03g41330	0.0920139021350287
LOC_Os01g44430	GENIE3	LOC_Os11g32500	0.0920111863959854
LOC_Os03g07360	GENIE3	LOC_Os01g08310	0.0919968048156373
LOC_Os08g06280	GENIE3	LOC_Os10g20090	0.091995110851581
LOC_Os04g46020	GENIE3	LOC_Os08g14760	0.091986186433354
LOC_Os03g20090	GENIE3	LOC_Os04g33820	0.0919753488033729
LOC_Os02g13800	GENIE3	LOC_Os06g06320	0.0919264576468666
LOC_Os01g64730	GENIE3	LOC_Os06g45710	0.0919168373462486
LOC_Os02g13800	GENIE3	LOC_Os06g13030	0.091907476245387
LOC_Os02g13800	GENIE3	LOC_Os02g56170	0.0919029883094461
LOC_Os05g35170	GENIE3	LOC_Os05g39110	0.0918913490083626
LOC_Os05g35170	GENIE3	LOC_Os03g04070	0.0918093167050638
LOC_Os03g09170	GENIE3	LOC_Os02g51540	0.0917957085769112
LOC_Os05g35170	GENIE3	LOC_Os08g03350	0.0917846640550917
LOC_Os03g09170	GENIE3	LOC_Os03g08390	0.0917828927011829
LOC_Os05g35170	GENIE3	LOC_Os07g35340	0.0917799191736737
LOC_Os08g06280	GENIE3	LOC_Os03g48030	0.0917708811665125
LOC_Os01g64730	GENIE3	LOC_Os08g35160	0.0917558991968731
LOC_Os05g33810	GENIE3	LOC_Os06g39140	0.0917481065108525
LOC_Os03g09170	GENIE3	LOC_Os01g28790	0.0917170705391399
LOC_Os02g13800	GENIE3	LOC_Os06g03676	0.0917097348225593
LOC_Os01g13540	GENIE3	LOC_Os03g60750	0.0916985869058094
LOC_Os02g13800	GENIE3	LOC_Os06g20310	0.091658442151878
LOC_Os08g42400	GENIE3	LOC_Os08g43320	0.0916489370471271
LOC_Os02g52780	GENIE3	LOC_Os10g35070	0.0916431603439541
LOC_Os01g39330	GENIE3	LOC_Os07g03870	0.0916071608096282
LOC_Os02g13800	GENIE3	LOC_Os10g35080	0.0915757609336403
LOC_Os02g13800	GENIE3	LOC_Os01g07980	0.0915517408612469
LOC_Os01g64730	GENIE3	LOC_Os12g24020	0.0915359036095733
LOC_Os03g07360	GENIE3	LOC_Os07g31280	0.0915282380892561
LOC_Os08g42400	GENIE3	LOC_Os02g09630	0.0915206169297838
LOC_Os08g06280	GENIE3	LOC_Os01g04200	0.0915151839916954
LOC_Os02g13800	GENIE3	LOC_Os01g43350	0.0915082767990328
LOC_Os08g06280	GENIE3	LOC_Os10g39390	0.0914711485239196
LOC_Os03g20090	GENIE3	LOC_Os04g43680	0.0914674735161814
LOC_Os02g43820	GENIE3	LOC_Os12g07810	0.0914415424721092
LOC_Os02g13800	GENIE3	LOC_Os07g22720	0.0914229552468208
LOC_Os08g06280	GENIE3	LOC_Os07g08160	0.0914139793528006
LOC_Os08g06280	GENIE3	LOC_Os10g17790	0.0913704848030779
LOC_Os02g13800	GENIE3	LOC_Os11g26350	0.0913678234370177
LOC_Os01g46970	GENIE3	LOC_Os05g18470	0.0913537421961761
LOC_Os02g13800	GENIE3	LOC_Os03g20720	0.0913512669608842
LOC_Os08g42400	GENIE3	LOC_Os02g18830	0.0913300514134568
LOC_Os09g31400	GENIE3	LOC_Os04g08836	0.0913294974853064
LOC_Os05g35170	GENIE3	LOC_Os08g07774	0.0913275513412638
LOC_Os02g13800	GENIE3	LOC_Os05g36290	0.091325048105437
LOC_Os08g06280	GENIE3	LOC_Os11g16550	0.0913243813523441
LOC_Os03g20090	GENIE3	LOC_Os07g48280	0.0913041064069588
LOC_Os03g07360	GENIE3	LOC_Os02g38160	0.0912987113189891
LOC_Os02g13800	GENIE3	LOC_Os03g23980	0.0912852641852473
LOC_Os12g06640	GENIE3	LOC_Os02g32814	0.091266221897166
LOC_Os04g46020	GENIE3	LOC_Os03g03164	0.0912630243346991
LOC_Os08g06280	GENIE3	LOC_Os09g36890	0.0912591296884291
LOC_Os09g31400	GENIE3	LOC_Os01g07730	0.0912341761653729
LOC_Os05g35170	GENIE3	LOC_Os06g23274	0.0912331402727741
LOC_Os11g09160	GENIE3	LOC_Os01g72880	0.0912250173843009
LOC_Os08g06280	GENIE3	LOC_Os12g03070	0.0912178131671602
LOC_Os02g13800	GENIE3	LOC_Os01g53350	0.0912151639655192
LOC_Os08g42400	GENIE3	LOC_Os12g21798	0.0912123726740369
LOC_Os11g09160	GENIE3	LOC_Os11g28270	0.0912054596196793
LOC_Os08g39830	GENIE3	LOC_Os06g11280	0.091194765463651
LOC_Os03g20090	GENIE3	LOC_Os01g04330	0.0911923825293742
LOC_Os02g13800	GENIE3	LOC_Os01g69040	0.0911862705327769
LOC_Os12g37970	GENIE3	LOC_Os05g43560	0.0911786821014846
LOC_Os02g13800	GENIE3	LOC_Os02g54200	0.0911746375958148
LOC_Os08g42400	GENIE3	LOC_Os01g55730	0.0911545997350168
LOC_Os03g08960	GENIE3	LOC_Os10g35080	0.0911545133871123
LOC_Os02g13800	GENIE3	LOC_Os07g07690	0.0911429379473421
LOC_Os03g07360	GENIE3	LOC_Os02g12760	0.0911404803376079
LOC_Os08g42400	GENIE3	LOC_Os03g11510	0.09111319572655
LOC_Os01g43590	GENIE3	LOC_Os02g08110	0.091104462473891
LOC_Os08g42400	GENIE3	LOC_Os03g01910	0.0911019737755566
LOC_Os10g26620	GENIE3	LOC_Os01g56420	0.0910970254375776
LOC_Os10g26620	GENIE3	LOC_Os05g10414	0.0910650551831663
LOC_Os01g39330	GENIE3	LOC_Os06g04900	0.0910474786390195
LOC_Os01g64730	GENIE3	LOC_Os05g03960	0.0910455214562378
LOC_Os02g13800	GENIE3	LOC_Os01g54390	0.0910452787072357
LOC_Os08g42400	GENIE3	LOC_Os03g14654	0.0910383348098143
LOC_Os08g06280	GENIE3	LOC_Os04g41150	0.0910371381356876
LOC_Os01g44430	GENIE3	LOC_Os10g25570	0.0910353705130325
LOC_Os03g41330	GENIE3	LOC_Os01g55830	0.0910267639170507
LOC_Os11g09160	GENIE3	LOC_Os06g05930	0.0910230113772129
LOC_Os01g70310	GENIE3	LOC_Os02g55870	0.0910046631934976
LOC_Os08g06280	GENIE3	LOC_Os08g39430	0.0909891476482867
LOC_Os02g13800	GENIE3	LOC_Os03g24100	0.0909769123193083
LOC_Os02g13800	GENIE3	LOC_Os09g28730	0.0909763098659147
LOC_Os08g42400	GENIE3	LOC_Os01g72020	0.0909339323488313
LOC_Os02g13800	GENIE3	LOC_Os11g34230	0.0909287050840005
LOC_Os02g52780	GENIE3	LOC_Os08g34500	0.0909265057918285
LOC_Os08g42400	GENIE3	LOC_Os03g46410	0.0909061569954485
LOC_Os08g06280	GENIE3	LOC_Os02g15750	0.0908962055510203
LOC_Os02g13800	GENIE3	LOC_Os05g49050	0.0908919433478107
LOC_Os02g13800	GENIE3	LOC_Os05g34070	0.0908899191991246
LOC_Os04g46020	GENIE3	LOC_Os05g48270	0.0908814744323676
LOC_Os03g20090	GENIE3	LOC_Os10g25230	0.0908666805215765
LOC_Os01g70310	GENIE3	LOC_Os04g53540	0.0908440786589632
LOC_Os02g13800	GENIE3	LOC_Os08g34310	0.0908394584303683
LOC_Os08g06280	GENIE3	LOC_Os09g32840	0.0908303177028901
LOC_Os08g06280	GENIE3	LOC_Os12g19381	0.0908286781360925
LOC_Os08g06280	GENIE3	LOC_Os06g47940	0.0908120417091997
LOC_Os01g64730	GENIE3	LOC_Os12g43950	0.0908106640747244
LOC_Os02g13800	GENIE3	LOC_Os02g02550	0.0907986070077207
LOC_Os05g37080	GENIE3	LOC_Os02g38392	0.090774548873794
LOC_Os02g13800	GENIE3	LOC_Os09g21740	0.0907674225639204
LOC_Os08g06280	GENIE3	LOC_Os02g07360	0.0907664364026158
LOC_Os05g35170	GENIE3	LOC_Os05g06814	0.0907465185908585
LOC_Os02g13800	GENIE3	LOC_Os02g49360	0.0907464305662149
LOC_Os11g38870	GENIE3	LOC_Os11g01530	0.0907280967467444
LOC_Os02g13800	GENIE3	LOC_Os04g54010	0.090723586573326
LOC_Os08g06280	GENIE3	LOC_Os04g40840	0.0907219563439872
LOC_Os02g52780	GENIE3	LOC_Os04g51410	0.0907169881073993
LOC_Os02g13800	GENIE3	LOC_Os07g35340	0.090660403339628
LOC_Os08g42400	GENIE3	LOC_Os05g48290	0.0906542094575073
LOC_Os11g09160	GENIE3	LOC_Os10g38710	0.0906395004782373
LOC_Os03g07360	GENIE3	LOC_Os03g64020	0.0906259527088375
LOC_Os02g52780	GENIE3	LOC_Os02g47980	0.0906208688824661
LOC_Os11g09160	GENIE3	LOC_Os06g13020	0.090587698158454
LOC_Os01g13540	GENIE3	LOC_Os11g10240	0.0905856678224694
LOC_Os01g44430	GENIE3	LOC_Os06g01790	0.0905823621944988
LOC_Os02g13800	GENIE3	LOC_Os05g29735	0.0905774002641962
LOC_Os01g44430	GENIE3	LOC_Os06g04210	0.0905761340611161
LOC_Os01g13540	GENIE3	LOC_Os03g22420	0.0905733288518191
LOC_Os04g46020	GENIE3	LOC_Os01g28030	0.0905720205848539
LOC_Os08g42400	GENIE3	LOC_Os12g32380	0.0905577209238734
LOC_Os05g35170	GENIE3	LOC_Os09g31190	0.0905549467608902
LOC_Os05g35170	GENIE3	LOC_Os09g04430	0.0905532647714076
LOC_Os05g50900	GENIE3	LOC_Os01g28450	0.0905472799413978
LOC_Os05g35170	GENIE3	LOC_Os06g19590	0.0905465523957798
LOC_Os08g06280	GENIE3	LOC_Os05g33280	0.0905454994359415
LOC_Os01g13540	GENIE3	LOC_Os12g05655	0.0905385815987379
LOC_Os05g35170	GENIE3	LOC_Os12g41560	0.0905384716895298
LOC_Os01g70310	GENIE3	LOC_Os03g50290	0.0905310606137199
LOC_Os02g13800	GENIE3	LOC_Os01g52330	0.0905133818486536
LOC_Os04g45810	GENIE3	LOC_Os04g53370	0.090502736874369
LOC_Os08g06280	GENIE3	LOC_Os01g01120	0.0905026099074856
LOC_Os09g31400	GENIE3	LOC_Os01g68770	0.0904748072338635
LOC_Os02g13800	GENIE3	LOC_Os01g16960	0.0904563913554108
LOC_Os01g64730	GENIE3	LOC_Os06g30310	0.0904526380329889
LOC_Os03g10140	GENIE3	LOC_Os09g23820	0.0904264186492329
LOC_Os04g46020	GENIE3	LOC_Os03g14250	0.0904167717131502
LOC_Os08g06280	GENIE3	LOC_Os01g65630	0.0904031655251024
LOC_Os02g03960	GENIE3	LOC_Os08g42620	0.0904027803610961
LOC_Os05g35170	GENIE3	LOC_Os04g29790	0.0903968082377544
LOC_Os05g35170	GENIE3	LOC_Os01g08890	0.0903951494806695
LOC_Os04g46220	GENIE3	LOC_Os07g33350	0.0903909539358194
LOC_Os01g44430	GENIE3	LOC_Os07g07350	0.0903591102396959
LOC_Os11g09160	GENIE3	LOC_Os04g16160	0.0903403397253816
LOC_Os08g06280	GENIE3	LOC_Os10g35644	0.0903368190904007
LOC_Os08g06280	GENIE3	LOC_Os08g25690	0.0903364164479833
LOC_Os03g07360	GENIE3	LOC_Os03g05320	0.0903296560526936
LOC_Os01g13540	GENIE3	LOC_Os02g05700	0.0903221770105377
LOC_Os02g13800	GENIE3	LOC_Os03g19700	0.0903169324028662
LOC_Os10g26620	GENIE3	LOC_Os08g06110	0.0903161077881582
LOC_Os08g42400	GENIE3	LOC_Os01g32770	0.0903079764608788
LOC_Os01g39330	GENIE3	LOC_Os12g36940	0.0903060111044614
LOC_Os02g13800	GENIE3	LOC_Os06g18160	0.0903055490544361
LOC_Os02g13800	GENIE3	LOC_Os08g29110	0.0902991149409238
LOC_Os02g13800	GENIE3	LOC_Os06g01340	0.0902985663093269
LOC_Os01g39330	GENIE3	LOC_Os02g02120	0.0902972173648648
LOC_Os01g13540	GENIE3	LOC_Os03g37411	0.0902822029487608
LOC_Os02g13800	GENIE3	LOC_Os12g34460	0.0902614831503837
LOC_Os02g13800	GENIE3	LOC_Os05g45660	0.090257700650672
LOC_Os11g09160	GENIE3	LOC_Os08g09210	0.090254731233663
LOC_Os04g45810	GENIE3	LOC_Os09g39910	0.0902444108138578
LOC_Os08g06280	GENIE3	LOC_Os03g57149	0.0902342660542636
LOC_Os02g13800	GENIE3	LOC_Os06g22870	0.0902055452173405
LOC_Os05g35170	GENIE3	LOC_Os12g04595	0.0901998142115193
LOC_Os09g28310	GENIE3	LOC_Os04g49350	0.0901983300578326
LOC_Os09g31400	GENIE3	LOC_Os03g42130	0.0901964374273233
LOC_Os02g13800	GENIE3	LOC_Os12g09220	0.0901751791068706
LOC_Os08g31580	GENIE3	LOC_Os08g37370	0.0901687000290033
LOC_Os08g42400	GENIE3	LOC_Os03g19250	0.0901635543168323
LOC_Os03g07360	GENIE3	LOC_Os04g59440	0.0901254485838863
LOC_Os04g46020	GENIE3	LOC_Os08g39860	0.0900892482924869
LOC_Os08g06280	GENIE3	LOC_Os10g40020	0.0900798910102516
LOC_Os02g13800	GENIE3	LOC_Os08g02990	0.0900769149897378
LOC_Os12g32250	GENIE3	LOC_Os09g32290	0.0900749465868014
LOC_Os01g44430	GENIE3	LOC_Os07g37240	0.0900730186011927
LOC_Os09g31400	GENIE3	LOC_Os07g38260	0.090067609651486
LOC_Os05g50340	GENIE3	LOC_Os04g44790	0.0900617678306188
LOC_Os05g35170	GENIE3	LOC_Os01g49110	0.0900612123678091
LOC_Os02g13800	GENIE3	LOC_Os11g02800	0.0900466844185289
LOC_Os02g13800	GENIE3	LOC_Os11g39220	0.0900379845481736
LOC_Os08g06280	GENIE3	LOC_Os07g19030	0.0900360254166029
LOC_Os02g13800	GENIE3	LOC_Os03g22210	0.0900229514626854
LOC_Os01g13540	GENIE3	LOC_Os04g56970	0.0900187535389988
LOC_Os10g41230	GENIE3	LOC_Os08g01940	0.0899881171632606
LOC_Os02g13800	GENIE3	LOC_Os07g41380	0.0899700414100701
LOC_Os08g42400	GENIE3	LOC_Os06g49870	0.0899603408941184
LOC_Os09g30400	GENIE3	LOC_Os03g62780	0.0899422474290193
LOC_Os01g44430	GENIE3	LOC_Os10g40030	0.0899307504407826
LOC_Os02g13800	GENIE3	LOC_Os06g08440	0.089928945191762
LOC_Os02g13800	GENIE3	LOC_Os01g19380	0.0899199025912009
LOC_Os08g06280	GENIE3	LOC_Os02g53420	0.0899168333777255
LOC_Os09g30400	GENIE3	LOC_Os03g27120	0.0899120924857602
LOC_Os08g42400	GENIE3	LOC_Os07g44190	0.0899095250427783
LOC_Os02g13800	GENIE3	LOC_Os01g02130	0.0898881072695604
LOC_Os03g10140	GENIE3	LOC_Os07g40870	0.0898759440994235
LOC_Os02g13800	GENIE3	LOC_Os12g02390	0.0898568741720382
LOC_Os02g13800	GENIE3	LOC_Os10g39760	0.0898520035560015
LOC_Os06g01620	GENIE3	LOC_Os07g01710	0.0898342761413373
LOC_Os08g42400	GENIE3	LOC_Os08g13690	0.0898276628833633
LOC_Os01g64730	GENIE3	LOC_Os05g34010	0.0898110626207747
LOC_Os08g06280	GENIE3	LOC_Os01g05560	0.0898102835274355
LOC_Os08g06280	GENIE3	LOC_Os11g29230	0.0898016004558618
LOC_Os02g13800	GENIE3	LOC_Os11g11240	0.0897867218605867
LOC_Os11g09160	GENIE3	LOC_Os10g42299	0.0897660096923256
LOC_Os02g13800	GENIE3	LOC_Os01g73450	0.08975559750128
LOC_Os01g44430	GENIE3	LOC_Os03g18170	0.0897554397451664
LOC_Os12g32250	GENIE3	LOC_Os02g08270	0.0897545978971706
LOC_Os06g14670	GENIE3	LOC_Os01g45274	0.0897279683603512
LOC_Os01g64730	GENIE3	LOC_Os02g46940	0.089718461069787
LOC_Os02g13800	GENIE3	LOC_Os07g25420	0.0897141213248613
LOC_Os01g64730	GENIE3	LOC_Os03g49990	0.089709596780565
LOC_Os01g13540	GENIE3	LOC_Os06g26234	0.0896886027907515
LOC_Os02g13800	GENIE3	LOC_Os10g38730	0.08968635624963
LOC_Os02g13800	GENIE3	LOC_Os04g59624	0.0896774638288441
LOC_Os08g42400	GENIE3	LOC_Os02g02890	0.0896768807400318
LOC_Os02g13800	GENIE3	LOC_Os03g18540	0.0896730347764674
LOC_Os02g13800	GENIE3	LOC_Os01g47070	0.0896717946157327
LOC_Os02g13800	GENIE3	LOC_Os02g30410	0.0896714273405783
LOC_Os08g42400	GENIE3	LOC_Os01g72520	0.0896590436706282
LOC_Os08g06280	GENIE3	LOC_Os02g37060	0.0896513327503271
LOC_Os02g05640	GENIE3	LOC_Os04g35220	0.0896421787140693
LOC_Os01g13540	GENIE3	LOC_Os03g15740	0.0896259184272123
LOC_Os01g13540	GENIE3	LOC_Os02g32610	0.0895936910061048
LOC_Os05g35170	GENIE3	LOC_Os07g20150	0.0895934551106431
LOC_Os04g46020	GENIE3	LOC_Os07g32620	0.0895717682500003
LOC_Os12g06640	GENIE3	LOC_Os04g39320	0.0895294912928609
LOC_Os02g13800	GENIE3	LOC_Os04g03180	0.0895262999836104
LOC_Os02g13800	GENIE3	LOC_Os04g51140	0.08949561965384
LOC_Os02g52780	GENIE3	LOC_Os10g23120	0.0894911859740827
LOC_Os11g09160	GENIE3	LOC_Os01g23680	0.0894801656414246
LOC_Os05g03040	GENIE3	LOC_Os04g49680	0.0894691769044362
LOC_Os02g13800	GENIE3	LOC_Os11g29410	0.0894624535202799
LOC_Os08g42400	GENIE3	LOC_Os10g41520	0.0894576207461155
LOC_Os12g06640	GENIE3	LOC_Os09g19229	0.0894573015307524
LOC_Os06g14670	GENIE3	LOC_Os10g31320	0.0894387062352072
LOC_Os02g13800	GENIE3	LOC_Os09g04810	0.0894375724471716
LOC_Os12g06640	GENIE3	LOC_Os09g32620	0.0894354071858359
LOC_Os03g08960	GENIE3	LOC_Os01g54860	0.0894317246928662
LOC_Os08g06280	GENIE3	LOC_Os03g39020	0.0894208117712518
LOC_Os08g06280	GENIE3	LOC_Os12g22030	0.0894168123561325
LOC_Os05g35170	GENIE3	LOC_Os01g58690	0.089409854398005
LOC_Os02g13800	GENIE3	LOC_Os01g43130	0.0894068044349534
LOC_Os02g52780	GENIE3	LOC_Os05g41490	0.0893762772975037
LOC_Os05g35170	GENIE3	LOC_Os06g51380	0.08936911025235
LOC_Os02g13800	GENIE3	LOC_Os02g35970	0.0893540100042579
LOC_Os05g35170	GENIE3	LOC_Os12g37110	0.0893530298489738
LOC_Os02g13800	GENIE3	LOC_Os09g30140	0.0893509423540482
LOC_Os08g42400	GENIE3	LOC_Os12g42530	0.0893407569667689
LOC_Os08g42400	GENIE3	LOC_Os11g07500	0.0893276527576331
LOC_Os02g13800	GENIE3	LOC_Os07g46240	0.0893200053291522
LOC_Os08g42400	GENIE3	LOC_Os03g30550	0.089299934842578
LOC_Os04g46020	GENIE3	LOC_Os06g14060	0.089259670087136
LOC_Os02g13800	GENIE3	LOC_Os08g14700	0.0892451195922676
LOC_Os02g13800	GENIE3	LOC_Os01g02730	0.0892405771468864
LOC_Os02g13800	GENIE3	LOC_Os09g31350	0.0892394475503908
LOC_Os08g06280	GENIE3	LOC_Os09g10690	0.0892377645996849
LOC_Os02g13800	GENIE3	LOC_Os03g37090	0.0892048823520863
LOC_Os01g39330	GENIE3	LOC_Os04g48850	0.0891909187660556
LOC_Os06g14670	GENIE3	LOC_Os05g31140	0.0891838147909212
LOC_Os05g35170	GENIE3	LOC_Os04g47780	0.0891730460261719
LOC_Os05g35170	GENIE3	LOC_Os12g02589	0.0891629923349926
LOC_Os03g07360	GENIE3	LOC_Os08g43390	0.0891616949473717
LOC_Os05g35170	GENIE3	LOC_Os03g56360	0.0891584791258543
LOC_Os04g45810	GENIE3	LOC_Os03g06580	0.0891575202519834
LOC_Os11g09160	GENIE3	LOC_Os07g09800	0.0891515413901928
LOC_Os05g35170	GENIE3	LOC_Os01g47770	0.0891370675243525
LOC_Os03g10140	GENIE3	LOC_Os11g37560	0.0891344756540457
LOC_Os02g13800	GENIE3	LOC_Os03g51260	0.0891183475668442
LOC_Os04g46020	GENIE3	LOC_Os12g38810	0.0891178791143401
LOC_Os01g64730	GENIE3	LOC_Os01g12680	0.0891094712086673
LOC_Os02g13800	GENIE3	LOC_Os01g12910	0.0891085565206234
LOC_Os01g13540	GENIE3	LOC_Os06g43630	0.0891034589954368
LOC_Os08g42400	GENIE3	LOC_Os09g38670	0.0890747982810232
LOC_Os02g13800	GENIE3	LOC_Os05g25350	0.0890729913469082
LOC_Os09g30400	GENIE3	LOC_Os02g26860	0.0890673651730755
LOC_Os02g13800	GENIE3	LOC_Os05g46490	0.0890592856666415
LOC_Os01g13540	GENIE3	LOC_Os01g11952	0.0890517272919344
LOC_Os04g46020	GENIE3	LOC_Os01g06560	0.0890504288539849
LOC_Os02g13800	GENIE3	LOC_Os01g53430	0.0890468073952166
LOC_Os02g13800	GENIE3	LOC_Os11g48020	0.0890365405432001
LOC_Os02g13800	GENIE3	LOC_Os09g39550	0.0890327908091891
LOC_Os08g06280	GENIE3	LOC_Os03g19700	0.0890258713376518
LOC_Os08g42400	GENIE3	LOC_Os08g40630	0.0890251734997983
LOC_Os05g35170	GENIE3	LOC_Os01g39330	0.0890219593256496
LOC_Os02g52780	GENIE3	LOC_Os02g32580	0.0890162882564116
LOC_Os08g06280	GENIE3	LOC_Os02g57470	0.0890112262851861
LOC_Os01g70310	GENIE3	LOC_Os09g28160	0.0889927661986472
LOC_Os08g42400	GENIE3	LOC_Os01g33030	0.0889889938888062
LOC_Os08g31580	GENIE3	LOC_Os10g37110	0.0889872479065162
LOC_Os01g64730	GENIE3	LOC_Os11g05556	0.0889801160851592
LOC_Os09g28310	GENIE3	LOC_Os02g47170	0.0889725872495114
LOC_Os02g13800	GENIE3	LOC_Os08g45240	0.0889527612705014
LOC_Os02g13800	GENIE3	LOC_Os12g35940	0.088943621111737
LOC_Os02g13800	GENIE3	LOC_Os08g10300	0.0889338898093121
LOC_Os01g64730	GENIE3	LOC_Os06g13720	0.0889317790460977
LOC_Os02g52780	GENIE3	LOC_Os08g31580	0.0888730665358835
LOC_Os02g13800	GENIE3	LOC_Os08g29510	0.0888693506695692
LOC_Os08g06280	GENIE3	LOC_Os01g10100	0.0888538092485286
LOC_Os02g13800	GENIE3	LOC_Os09g36290	0.0888434790216901
LOC_Os04g46020	GENIE3	LOC_Os07g26440	0.0888381707126827
LOC_Os08g06280	GENIE3	LOC_Os10g01044	0.0888347952921009
LOC_Os03g09170	GENIE3	LOC_Os05g41780	0.0888310479092751
LOC_Os08g06280	GENIE3	LOC_Os12g35340	0.0887901943042231
LOC_Os09g28310	GENIE3	LOC_Os01g07700	0.0887901928598027
LOC_Os04g46020	GENIE3	LOC_Os09g25490	0.0887862307951726
LOC_Os05g50340	GENIE3	LOC_Os10g07450	0.0887661453310691
LOC_Os08g06280	GENIE3	LOC_Os03g01110	0.0887639878021966
LOC_Os05g35170	GENIE3	LOC_Os03g26970	0.0887600208414348
LOC_Os10g26620	GENIE3	LOC_Os01g48300	0.0887598178431126
LOC_Os01g62460	GENIE3	LOC_Os10g22950	0.0887500388536615
LOC_Os04g46020	GENIE3	LOC_Os08g34550	0.0887415009456085
LOC_Os02g13800	GENIE3	LOC_Os01g24090	0.0887396018200652
LOC_Os05g35170	GENIE3	LOC_Os09g32620	0.0887380326660734
LOC_Os01g13540	GENIE3	LOC_Os03g02590	0.0887289997375238
LOC_Os05g35170	GENIE3	LOC_Os01g64440	0.0887233473411511
LOC_Os02g13800	GENIE3	LOC_Os04g14150	0.0887165241724218
LOC_Os01g13540	GENIE3	LOC_Os01g17390	0.0887089010185535
LOC_Os02g13800	GENIE3	LOC_Os04g55440	0.0887050547807359
LOC_Os01g64730	GENIE3	LOC_Os11g43760	0.0887004474154386
LOC_Os02g52780	GENIE3	LOC_Os01g64750	0.0886998137637198
LOC_Os08g06280	GENIE3	LOC_Os01g55170	0.0886941487781933
LOC_Os08g06280	GENIE3	LOC_Os02g16650	0.0886360166052651
LOC_Os01g44430	GENIE3	LOC_Os01g12830	0.088613495804424
LOC_Os02g13800	GENIE3	LOC_Os05g41210	0.0885853409949871
LOC_Os02g13800	GENIE3	LOC_Os04g49610	0.0885768464524276
LOC_Os02g52780	GENIE3	LOC_Os06g10880	0.0885620941254612
LOC_Os02g13800	GENIE3	LOC_Os07g32060	0.0885519953489613
LOC_Os04g45650	GENIE3	LOC_Os01g02020	0.0885257901257495
LOC_Os04g45650	GENIE3	LOC_Os06g45120	0.0885206176110525
LOC_Os05g35170	GENIE3	LOC_Os07g17260	0.0885150947035476
LOC_Os08g06280	GENIE3	LOC_Os04g45480	0.0885021405830051
LOC_Os02g13800	GENIE3	LOC_Os10g36170	0.0884971526123939
LOC_Os05g35170	GENIE3	LOC_Os05g34270	0.0884958187802904
LOC_Os01g72370	GENIE3	LOC_Os01g46720	0.0884801101521122
LOC_Os02g13800	GENIE3	LOC_Os05g06500	0.0884544986904904
LOC_Os01g39330	GENIE3	LOC_Os08g07660	0.0884529503931276
LOC_Os02g13800	GENIE3	LOC_Os08g36590	0.0884438453732935
LOC_Os08g31580	GENIE3	LOC_Os04g42420	0.0884377022288691
LOC_Os06g01620	GENIE3	LOC_Os03g58070	0.088429093171835
LOC_Os02g03960	GENIE3	LOC_Os03g15230	0.0884215515011929
LOC_Os08g42400	GENIE3	LOC_Os02g35950	0.0884172368128957
LOC_Os02g13800	GENIE3	LOC_Os04g54820	0.0884026003493914
LOC_Os09g28310	GENIE3	LOC_Os08g43170	0.0883953478929088
LOC_Os08g01330	GENIE3	LOC_Os04g40510	0.088391540734454
LOC_Os01g13540	GENIE3	LOC_Os01g53930	0.0883898454713025
LOC_Os09g30400	GENIE3	LOC_Os03g62050	0.0883839048892176
LOC_Os08g06280	GENIE3	LOC_Os08g14440	0.0883794157427051
LOC_Os08g06280	GENIE3	LOC_Os10g10170	0.0883730009050332
LOC_Os03g09170	GENIE3	LOC_Os03g55540	0.088359686139435
LOC_Os08g06280	GENIE3	LOC_Os07g44830	0.0883534959577984
LOC_Os06g14670	GENIE3	LOC_Os04g47140	0.0883495720107679
LOC_Os02g13800	GENIE3	LOC_Os12g04260	0.0883364177045749
LOC_Os08g42400	GENIE3	LOC_Os08g31760	0.0883226885938288
LOC_Os01g13540	GENIE3	LOC_Os12g07190	0.0883124278409769
LOC_Os03g10140	GENIE3	LOC_Os01g44960	0.0882900736707573
LOC_Os01g70310	GENIE3	LOC_Os11g02770	0.0882809256588603
LOC_Os02g13800	GENIE3	LOC_Os04g59580	0.0882801680494865
LOC_Os05g35170	GENIE3	LOC_Os03g55070	0.0882654490757086
LOC_Os03g09170	GENIE3	LOC_Os02g47470	0.088254110507986
LOC_Os01g62460	GENIE3	LOC_Os02g57250	0.0882381595658573
LOC_Os08g06280	GENIE3	LOC_Os03g03550	0.088233872665204
LOC_Os11g09160	GENIE3	LOC_Os09g26620	0.0882322807811612
LOC_Os01g44430	GENIE3	LOC_Os10g35840	0.088230871405741
LOC_Os02g13800	GENIE3	LOC_Os07g07770	0.0882242717659004
LOC_Os04g46220	GENIE3	LOC_Os06g10650	0.0882099133001568
LOC_Os02g13800	GENIE3	LOC_Os01g31870	0.0881963631872468
LOC_Os03g10140	GENIE3	LOC_Os05g37190	0.0881859516427575
LOC_Os02g13800	GENIE3	LOC_Os08g34950	0.0881848459324939
LOC_Os02g13800	GENIE3	LOC_Os05g08930	0.0881660046602704
LOC_Os02g13800	GENIE3	LOC_Os12g12370	0.088165295807368
LOC_Os11g09160	GENIE3	LOC_Os03g56310	0.0881491137588306
LOC_Os08g06280	GENIE3	LOC_Os02g46980	0.0881405037964724
LOC_Os08g42400	GENIE3	LOC_Os03g03390	0.0881167711609722
LOC_Os04g46020	GENIE3	LOC_Os07g47620	0.0881155354449521
LOC_Os08g42400	GENIE3	LOC_Os07g46280	0.0881098636927189
LOC_Os02g13800	GENIE3	LOC_Os03g49450	0.0881018988069973
LOC_Os08g42400	GENIE3	LOC_Os07g38800	0.0881018470012467
LOC_Os09g28310	GENIE3	LOC_Os11g13850	0.0880904914526029
LOC_Os03g09170	GENIE3	LOC_Os01g50420	0.0880855698234625
LOC_Os02g03960	GENIE3	LOC_Os12g39360	0.0880798306352811
LOC_Os08g42400	GENIE3	LOC_Os01g42820	0.088077749087594
LOC_Os02g13800	GENIE3	LOC_Os11g06300	0.088073545098082
LOC_Os03g08960	GENIE3	LOC_Os02g48860	0.0880619995043006
LOC_Os01g44430	GENIE3	LOC_Os10g37180	0.0880486494305901
LOC_Os02g13800	GENIE3	LOC_Os08g33190	0.0880359410069917
LOC_Os02g13800	GENIE3	LOC_Os01g71690	0.0880115957861898
[truncated: 971,261 more rows]
