# Supplementary material for: Validation of a high-confidence regulatory network for gene-to-NUE phenotype in field-grown rice
Source: Front Plant Sci. 2022 Nov 25;13:1006044. doi: 10.3389/fpls.2022.1006044 (PMC9732682; doi:10.3389/fpls.2022.1006044)
Supplement: Supplementary file 5 [file DataSheet_5.xlsx]

## Sheet: Sheet1
Supplementary Data S5. Pruned GENIE3 network from ConnecTF with 88 TFs, 5,716 target genes and 8,826 edges.
TF	Model	Target Gene	Edge Score	Edge Rank
LOC_Os08g39830	GENIE3	LOC_Os08g06050	0.236235	1
LOC_Os08g39830	GENIE3	LOC_Os03g06970	0.224326	2
LOC_Os08g39830	GENIE3	LOC_Os01g01660	0.222645	3
LOC_Os08g39830	GENIE3	LOC_Os01g16310	0.216528	4
LOC_Os08g39830	GENIE3	LOC_Os01g61044	0.206846	5
LOC_Os02g13800	GENIE3	LOC_Os11g39320	0.204836	6
LOC_Os02g13800	GENIE3	LOC_Os12g43340	0.204482	7
LOC_Os02g13800	GENIE3	LOC_Os11g25454	0.203097	8
LOC_Os08g39830	GENIE3	LOC_Os12g18110	0.197363	9
LOC_Os08g39830	GENIE3	LOC_Os02g53810	0.196	10
LOC_Os02g13800	GENIE3	LOC_Os08g13795	0.19579	11
LOC_Os02g13800	GENIE3	LOC_Os07g14610	0.194828	12
LOC_Os02g13800	GENIE3	LOC_Os12g02589	0.193321	13
LOC_Os02g13800	GENIE3	LOC_Os09g38777	0.19274	14
LOC_Os02g13800	GENIE3	LOC_Os04g48800	0.192118	15
LOC_Os02g13800	GENIE3	LOC_Os04g55290	0.191765	16
LOC_Os01g70310	GENIE3	LOC_Os02g13190	0.189611	17
LOC_Os08g39830	GENIE3	LOC_Os03g17470	0.187974	18
LOC_Os01g72370	GENIE3	LOC_Os07g15460	0.187024	19
LOC_Os02g13800	GENIE3	LOC_Os03g39860	0.185629	20
LOC_Os02g13800	GENIE3	LOC_Os07g19540	0.185119	21
LOC_Os02g13800	GENIE3	LOC_Os12g07940	0.184522	22
LOC_Os02g13800	GENIE3	LOC_Os03g38720	0.182777	23
LOC_Os02g13800	GENIE3	LOC_Os08g37380	0.182339	24
LOC_Os08g39830	GENIE3	LOC_Os05g43040	0.182186	25
LOC_Os08g39830	GENIE3	LOC_Os04g53380	0.181665	26
LOC_Os02g13800	GENIE3	LOC_Os12g07390	0.181457	27
LOC_Os03g20090	GENIE3	LOC_Os09g35020	0.180487	28
LOC_Os02g13800	GENIE3	LOC_Os04g12980	0.179706	29
LOC_Os02g13800	GENIE3	LOC_Os05g40910	0.179695	30
LOC_Os08g39830	GENIE3	LOC_Os01g61060	0.179084	31
LOC_Os02g13800	GENIE3	LOC_Os09g26560	0.178569	32
LOC_Os02g13800	GENIE3	LOC_Os08g35930	0.178485	33
LOC_Os02g13800	GENIE3	LOC_Os03g07410	0.178472	34
LOC_Os02g13800	GENIE3	LOC_Os03g58570	0.178184	35
LOC_Os02g13800	GENIE3	LOC_Os05g03820	0.177767	36
LOC_Os01g72370	GENIE3	LOC_Os11g15624	0.177411	37
LOC_Os02g13800	GENIE3	LOC_Os09g32620	0.177287	38
LOC_Os02g13800	GENIE3	LOC_Os03g56360	0.177178	39
LOC_Os02g13800	GENIE3	LOC_Os06g23274	0.177155	40
LOC_Os02g13800	GENIE3	LOC_Os01g73670	0.177118	41
LOC_Os02g13800	GENIE3	LOC_Os10g39470	0.176346	42
LOC_Os02g13800	GENIE3	LOC_Os07g22350	0.176212	43
LOC_Os02g13800	GENIE3	LOC_Os08g36980	0.176116	44
LOC_Os02g13800	GENIE3	LOC_Os02g16270	0.176075	45
LOC_Os02g13800	GENIE3	LOC_Os01g22090	0.176063	46
LOC_Os02g13800	GENIE3	LOC_Os12g16350	0.175536	47
LOC_Os02g13800	GENIE3	LOC_Os01g08890	0.175503	48
LOC_Os08g39830	GENIE3	LOC_Os02g01220	0.174969	49
LOC_Os02g13800	GENIE3	LOC_Os06g51380	0.174823	50
LOC_Os02g13800	GENIE3	LOC_Os08g07760	0.174657	51
LOC_Os08g39830	GENIE3	LOC_Os01g09430	0.174301	52
LOC_Os08g39830	GENIE3	LOC_Os01g07730	0.173933	53
LOC_Os08g39830	GENIE3	LOC_Os02g56850	0.173448	54
LOC_Os02g13800	GENIE3	LOC_Os01g43760	0.173183	55
LOC_Os02g13800	GENIE3	LOC_Os10g42930	0.172554	56
LOC_Os02g13800	GENIE3	LOC_Os07g17260	0.171878	57
LOC_Os02g13800	GENIE3	LOC_Os03g05660	0.171409	58
LOC_Os02g13800	GENIE3	LOC_Os01g49110	0.171263	59
LOC_Os08g39830	GENIE3	LOC_Os02g04120	0.171236	60
LOC_Os08g39830	GENIE3	LOC_Os04g57410	0.170927	61
LOC_Os02g13800	GENIE3	LOC_Os04g48840	0.170751	62
LOC_Os02g13800	GENIE3	LOC_Os01g39270	0.170737	63
LOC_Os02g13800	GENIE3	LOC_Os03g07430	0.170598	64
LOC_Os02g13800	GENIE3	LOC_Os07g40974	0.170597	65
LOC_Os02g13800	GENIE3	LOC_Os04g48710	0.169789	66
LOC_Os02g13800	GENIE3	LOC_Os07g12570	0.169409	67
LOC_Os03g26210	GENIE3	LOC_Os11g15624	0.169281	68
LOC_Os02g13800	GENIE3	LOC_Os05g40770	0.168038	69
LOC_Os02g13800	GENIE3	LOC_Os05g06814	0.167611	70
LOC_Os05g33810	GENIE3	LOC_Os04g47360	0.167402	71
LOC_Os02g13800	GENIE3	LOC_Os03g02710	0.167215	72
LOC_Os08g39830	GENIE3	LOC_Os01g65410	0.166552	73
LOC_Os02g13800	GENIE3	LOC_Os10g29670	0.166519	74
LOC_Os02g13800	GENIE3	LOC_Os06g22380	0.166379	75
LOC_Os08g39830	GENIE3	LOC_Os03g48060	0.166142	76
LOC_Os02g13800	GENIE3	LOC_Os12g34900	0.165976	77
LOC_Os08g06280	GENIE3	LOC_Os05g33840	0.165368	78
LOC_Os08g39830	GENIE3	LOC_Os08g05280	0.165293	79
LOC_Os02g13800	GENIE3	LOC_Os06g34570	0.164758	80
LOC_Os02g13800	GENIE3	LOC_Os04g42110	0.16445	81
LOC_Os02g13800	GENIE3	LOC_Os08g23754	0.163999	82
LOC_Os02g13800	GENIE3	LOC_Os04g15660	0.163788	83
LOC_Os02g13800	GENIE3	LOC_Os11g38990	0.163203	84
LOC_Os02g13800	GENIE3	LOC_Os07g42354	0.163202	85
LOC_Os02g13800	GENIE3	LOC_Os10g39520	0.162886	86
LOC_Os09g31400	GENIE3	LOC_Os04g53380	0.162287	87
LOC_Os02g13800	GENIE3	LOC_Os11g37860	0.162278	88
LOC_Os02g13800	GENIE3	LOC_Os03g29584	0.1621	89
LOC_Os02g13800	GENIE3	LOC_Os02g58270	0.162025	90
LOC_Os09g31400	GENIE3	LOC_Os08g39830	0.162014	91
LOC_Os02g13800	GENIE3	LOC_Os01g53810	0.161809	92
LOC_Os02g13800	GENIE3	LOC_Os08g20544	0.161466	93
LOC_Os08g39830	GENIE3	LOC_Os02g26700	0.161313	94
LOC_Os02g13800	GENIE3	LOC_Os12g17690	0.161076	95
LOC_Os02g13800	GENIE3	LOC_Os02g33149	0.160902	96
LOC_Os08g39830	GENIE3	LOC_Os03g42130	0.160871	97
LOC_Os02g13800	GENIE3	LOC_Os07g08669	0.160613	98
LOC_Os01g70310	GENIE3	LOC_Os11g10320	0.160561	99
LOC_Os02g13800	GENIE3	LOC_Os09g31502	0.160222	100
LOC_Os02g13800	GENIE3	LOC_Os07g26940	0.15985	101
LOC_Os02g13800	GENIE3	LOC_Os09g39350	0.159836	102
LOC_Os08g39830	GENIE3	LOC_Os02g03710	0.159656	103
LOC_Os01g13540	GENIE3	LOC_Os01g57720	0.159395	104
LOC_Os02g13800	GENIE3	LOC_Os03g10200	0.15939	105
LOC_Os02g13800	GENIE3	LOC_Os02g20950	0.159229	106
LOC_Os02g13800	GENIE3	LOC_Os11g35420	0.159036	107
LOC_Os02g13800	GENIE3	LOC_Os07g33450	0.158661	108
LOC_Os08g39830	GENIE3	LOC_Os04g08836	0.158307	109
LOC_Os08g39830	GENIE3	LOC_Os03g09970	0.158196	110
LOC_Os02g13800	GENIE3	LOC_Os06g19590	0.15818	111
LOC_Os02g13800	GENIE3	LOC_Os12g32814	0.157815	112
LOC_Os02g13800	GENIE3	LOC_Os02g53400	0.157481	113
LOC_Os02g13800	GENIE3	LOC_Os08g23150	0.157174	114
LOC_Os02g13800	GENIE3	LOC_Os09g33930	0.157052	115
LOC_Os02g13800	GENIE3	LOC_Os08g13870	0.157029	116
LOC_Os02g13800	GENIE3	LOC_Os08g36310	0.156768	117
LOC_Os02g13800	GENIE3	LOC_Os02g14480	0.15666	118
LOC_Os03g20090	GENIE3	LOC_Os09g35010	0.156595	119
LOC_Os02g13800	GENIE3	LOC_Os08g21879	0.156407	120
LOC_Os02g13800	GENIE3	LOC_Os09g24460	0.156222	121
LOC_Os02g13800	GENIE3	LOC_Os11g06370	0.156174	122
LOC_Os02g13800	GENIE3	LOC_Os11g20384	0.155808	123
LOC_Os02g13800	GENIE3	LOC_Os03g32420	0.155685	124
LOC_Os02g13800	GENIE3	LOC_Os08g07774	0.155499	125
LOC_Os02g13800	GENIE3	LOC_Os01g37870	0.155412	126
LOC_Os02g13800	GENIE3	LOC_Os12g10400	0.155358	127
LOC_Os02g13800	GENIE3	LOC_Os01g68830	0.154724	128
LOC_Os02g13800	GENIE3	LOC_Os04g22270	0.154483	129
LOC_Os02g13800	GENIE3	LOC_Os09g26390	0.154476	130
LOC_Os02g13800	GENIE3	LOC_Os10g33630	0.154007	131
LOC_Os08g39830	GENIE3	LOC_Os06g27770	0.153857	132
LOC_Os02g13800	GENIE3	LOC_Os01g09420	0.153628	133
LOC_Os02g13800	GENIE3	LOC_Os01g20894	0.153545	134
LOC_Os02g13800	GENIE3	LOC_Os04g40080	0.153534	135
LOC_Os02g13800	GENIE3	LOC_Os12g02790	0.153422	136
LOC_Os02g13800	GENIE3	LOC_Os05g25060	0.153007	137
LOC_Os02g13800	GENIE3	LOC_Os02g47320	0.15285	138
LOC_Os02g13800	GENIE3	LOC_Os08g43480	0.152757	139
LOC_Os02g13800	GENIE3	LOC_Os03g63590	0.152655	140
LOC_Os05g33810	GENIE3	LOC_Os06g47560	0.152422	141
LOC_Os02g13800	GENIE3	LOC_Os09g37910	0.152322	142
LOC_Os02g13800	GENIE3	LOC_Os03g44484	0.152292	143
LOC_Os02g13800	GENIE3	LOC_Os01g47420	0.152271	144
LOC_Os02g13800	GENIE3	LOC_Os04g42174	0.152251	145
LOC_Os02g13800	GENIE3	LOC_Os06g51160	0.152064	146
LOC_Os02g13800	GENIE3	LOC_Os04g32150	0.151842	147
LOC_Os02g13800	GENIE3	LOC_Os10g04730	0.151611	148
LOC_Os02g13800	GENIE3	LOC_Os05g32210	0.151476	149
LOC_Os08g39830	GENIE3	LOC_Os10g28350	0.151008	150
LOC_Os05g33810	GENIE3	LOC_Os06g47550	0.150377	151
LOC_Os02g13800	GENIE3	LOC_Os05g39110	0.150353	152
LOC_Os02g13800	GENIE3	LOC_Os07g09150	0.150282	153
LOC_Os02g13800	GENIE3	LOC_Os07g34390	0.150129	154
LOC_Os02g13800	GENIE3	LOC_Os05g35650	0.149947	155
LOC_Os08g39830	GENIE3	LOC_Os03g09940	0.149931	156
LOC_Os04g46220	GENIE3	LOC_Os06g44010	0.149745	157
LOC_Os02g13800	GENIE3	LOC_Os03g52310	0.149737	158
LOC_Os08g06280	GENIE3	LOC_Os05g48630	0.149683	159
LOC_Os02g13800	GENIE3	LOC_Os02g32250	0.14961	160
LOC_Os02g13800	GENIE3	LOC_Os02g26960	0.149231	161
LOC_Os08g39830	GENIE3	LOC_Os12g41390	0.149161	162
LOC_Os02g13800	GENIE3	LOC_Os02g04730	0.148957	163
LOC_Os02g13800	GENIE3	LOC_Os07g18120	0.14888	164
LOC_Os08g06280	GENIE3	LOC_Os05g32390	0.148878	165
LOC_Os02g13800	GENIE3	LOC_Os05g13770	0.148751	166
LOC_Os03g20090	GENIE3	LOC_Os09g28440	0.148488	167
LOC_Os08g06280	GENIE3	LOC_Os07g04840	0.148461	168
LOC_Os02g43820	GENIE3	LOC_Os02g11760	0.148373	169
LOC_Os02g13800	GENIE3	LOC_Os01g49580	0.148346	170
LOC_Os02g13800	GENIE3	LOC_Os11g44870	0.148251	171
LOC_Os08g06280	GENIE3	LOC_Os01g31690	0.147859	172
LOC_Os02g13800	GENIE3	LOC_Os09g29950	0.147842	173
LOC_Os02g13800	GENIE3	LOC_Os01g08410	0.147836	174
LOC_Os02g13800	GENIE3	LOC_Os12g36680	0.147684	175
LOC_Os02g13800	GENIE3	LOC_Os03g16334	0.147594	176
LOC_Os02g13800	GENIE3	LOC_Os01g50030	0.147593	177
LOC_Os02g13800	GENIE3	LOC_Os01g21240	0.147367	178
LOC_Os02g13800	GENIE3	LOC_Os07g38940	0.147326	179
LOC_Os02g13800	GENIE3	LOC_Os04g52390	0.147318	180
LOC_Os12g37970	GENIE3	LOC_Os03g30410	0.147273	181
LOC_Os02g13800	GENIE3	LOC_Os03g21419	0.147156	182
LOC_Os02g13800	GENIE3	LOC_Os09g19820	0.147089	183
LOC_Os02g13800	GENIE3	LOC_Os06g48330	0.146437	184
LOC_Os02g13800	GENIE3	LOC_Os07g33240	0.146316	185
LOC_Os02g13800	GENIE3	LOC_Os01g70300	0.146268	186
LOC_Os02g13800	GENIE3	LOC_Os03g17110	0.146172	187
LOC_Os03g20090	GENIE3	LOC_Os08g36920	0.145981	188
LOC_Os02g13800	GENIE3	LOC_Os01g16870	0.145837	189
LOC_Os02g13800	GENIE3	LOC_Os02g19530	0.145766	190
LOC_Os08g06280	GENIE3	LOC_Os03g14669	0.145714	191
LOC_Os02g13800	GENIE3	LOC_Os12g41560	0.145674	192
LOC_Os02g13800	GENIE3	LOC_Os07g39990	0.145555	193
LOC_Os02g13800	GENIE3	LOC_Os07g07030	0.145476	194
LOC_Os02g13800	GENIE3	LOC_Os07g08300	0.145314	195
LOC_Os02g13800	GENIE3	LOC_Os08g43190	0.145242	196
LOC_Os08g06280	GENIE3	LOC_Os02g14440	0.145215	197
LOC_Os02g13800	GENIE3	LOC_Os02g50860	0.145177	198
LOC_Os08g06280	GENIE3	LOC_Os09g10750	0.145114	199
LOC_Os02g13800	GENIE3	LOC_Os05g50330	0.144753	200
LOC_Os08g06280	GENIE3	LOC_Os03g39610	0.144611	201
LOC_Os02g13800	GENIE3	LOC_Os03g04500	0.144543	202
LOC_Os02g13800	GENIE3	LOC_Os04g59570	0.144498	203
LOC_Os01g44430	GENIE3	LOC_Os01g59090	0.144369	204
LOC_Os02g13800	GENIE3	LOC_Os10g33930	0.144065	205
LOC_Os02g13800	GENIE3	LOC_Os01g06790	0.143851	206
LOC_Os02g13800	GENIE3	LOC_Os03g14310	0.143741	207
LOC_Os02g13800	GENIE3	LOC_Os05g07080	0.143734	208
LOC_Os02g13800	GENIE3	LOC_Os08g01410	0.14363	209
LOC_Os01g72370	GENIE3	LOC_Os03g26210	0.143247	210
LOC_Os01g44430	GENIE3	LOC_Os09g32640	0.143207	211
LOC_Os01g72370	GENIE3	LOC_Os03g31730	0.143139	212
LOC_Os09g30400	GENIE3	LOC_Os01g08460	0.143013	213
LOC_Os05g33810	GENIE3	LOC_Os06g37010	0.142922	214
LOC_Os02g13800	GENIE3	LOC_Os09g38440	0.142604	215
LOC_Os02g13800	GENIE3	LOC_Os11g27799	0.142497	216
LOC_Os08g06280	GENIE3	LOC_Os02g03670	0.142463	217
LOC_Os02g13800	GENIE3	LOC_Os02g53180	0.142336	218
LOC_Os02g13800	GENIE3	LOC_Os03g06200	0.142335	219
LOC_Os02g13800	GENIE3	LOC_Os01g21520	0.142293	220
LOC_Os03g20090	GENIE3	LOC_Os01g60640	0.142028	221
LOC_Os02g13800	GENIE3	LOC_Os01g41910	0.141945	222
LOC_Os02g13800	GENIE3	LOC_Os08g20660	0.141791	223
LOC_Os02g13800	GENIE3	LOC_Os02g44500	0.141699	224
LOC_Os02g13800	GENIE3	LOC_Os02g12900	0.141687	225
LOC_Os02g13800	GENIE3	LOC_Os04g55860	0.141641	226
LOC_Os02g13800	GENIE3	LOC_Os11g29030	0.141586	227
LOC_Os02g13800	GENIE3	LOC_Os07g31250	0.141238	228
LOC_Os08g06280	GENIE3	LOC_Os11g13890	0.141164	229
LOC_Os01g44430	GENIE3	LOC_Os01g47800	0.140831	230
LOC_Os02g13800	GENIE3	LOC_Os10g39460	0.140752	231
LOC_Os02g13800	GENIE3	LOC_Os09g38420	0.140565	232
LOC_Os02g13800	GENIE3	LOC_Os06g50510	0.140425	233
LOC_Os02g13800	GENIE3	LOC_Os06g08660	0.140246	234
LOC_Os02g13800	GENIE3	LOC_Os01g68970	0.140094	235
LOC_Os02g13800	GENIE3	LOC_Os05g47446	0.139944	236
LOC_Os03g26210	GENIE3	LOC_Os07g15460	0.139909	237
LOC_Os02g13800	GENIE3	LOC_Os07g19444	0.139888	238
LOC_Os02g13800	GENIE3	LOC_Os03g48920	0.139832	239
LOC_Os02g13800	GENIE3	LOC_Os01g38229	0.139744	240
LOC_Os02g13800	GENIE3	LOC_Os03g58010	0.139259	241
LOC_Os02g13800	GENIE3	LOC_Os05g05150	0.139201	242
LOC_Os01g44430	GENIE3	LOC_Os03g22780	0.139117	243
LOC_Os05g35170	GENIE3	LOC_Os08g35210	0.139002	244
LOC_Os02g13800	GENIE3	LOC_Os06g33120	0.138839	245
LOC_Os02g13800	GENIE3	LOC_Os03g48170	0.13861	246
LOC_Os02g13800	GENIE3	LOC_Os01g10140	0.138607	247
LOC_Os08g42400	GENIE3	LOC_Os03g55590	0.138569	248
LOC_Os02g13800	GENIE3	LOC_Os10g30054	0.138507	249
LOC_Os02g13800	GENIE3	LOC_Os01g62584	0.138467	250
LOC_Os02g13800	GENIE3	LOC_Os01g58690	0.138437	251
LOC_Os05g35170	GENIE3	LOC_Os01g51570	0.138398	252
LOC_Os02g13800	GENIE3	LOC_Os01g39680	0.138337	253
LOC_Os02g13800	GENIE3	LOC_Os09g23690	0.138257	254
LOC_Os02g13800	GENIE3	LOC_Os03g52040	0.138211	255
LOC_Os03g20090	GENIE3	LOC_Os06g03670	0.138175	256
LOC_Os08g06280	GENIE3	LOC_Os02g09150	0.137949	257
LOC_Os02g13800	GENIE3	LOC_Os05g34550	0.137679	258
LOC_Os04g46220	GENIE3	LOC_Os02g15290	0.137652	259
LOC_Os02g13800	GENIE3	LOC_Os02g48840	0.137438	260
LOC_Os02g13800	GENIE3	LOC_Os03g26630	0.137383	261
LOC_Os02g13800	GENIE3	LOC_Os02g42160	0.13722	262
LOC_Os08g06280	GENIE3	LOC_Os03g56670	0.137031	263
LOC_Os08g39830	GENIE3	LOC_Os09g31400	0.13699	264
LOC_Os02g13800	GENIE3	LOC_Os12g39710	0.13656	265
LOC_Os02g13800	GENIE3	LOC_Os09g24320	0.136504	266
LOC_Os02g13800	GENIE3	LOC_Os05g06320	0.136398	267
LOC_Os02g13800	GENIE3	LOC_Os06g15170	0.136386	268
LOC_Os02g13800	GENIE3	LOC_Os05g49880	0.136312	269
LOC_Os02g13800	GENIE3	LOC_Os07g27970	0.13624	270
LOC_Os08g06280	GENIE3	LOC_Os04g38410	0.136237	271
LOC_Os01g13540	GENIE3	LOC_Os03g56310	0.136227	272
LOC_Os02g13800	GENIE3	LOC_Os03g48030	0.13615	273
LOC_Os02g13800	GENIE3	LOC_Os05g45954	0.13605	274
LOC_Os08g39830	GENIE3	LOC_Os12g34380	0.135909	275
LOC_Os02g13800	GENIE3	LOC_Os10g40610	0.135799	276
LOC_Os08g06280	GENIE3	LOC_Os01g41710	0.135477	277
LOC_Os02g13800	GENIE3	LOC_Os02g45690	0.135458	278
LOC_Os02g13800	GENIE3	LOC_Os02g01332	0.135411	279
LOC_Os02g13800	GENIE3	LOC_Os07g01030	0.135402	280
LOC_Os08g06280	GENIE3	LOC_Os04g58200	0.135371	281
LOC_Os02g43820	GENIE3	LOC_Os07g26550	0.135282	282
LOC_Os02g13800	GENIE3	LOC_Os01g07376	0.13519	283
LOC_Os02g13800	GENIE3	LOC_Os11g08590	0.134961	284
LOC_Os02g13800	GENIE3	LOC_Os06g08900	0.134842	285
LOC_Os02g13800	GENIE3	LOC_Os09g08660	0.134841	286
LOC_Os05g33810	GENIE3	LOC_Os10g18150	0.134764	287
LOC_Os02g13800	GENIE3	LOC_Os04g39864	0.134671	288
LOC_Os08g39830	GENIE3	LOC_Os06g11290	0.134632	289
LOC_Os02g13800	GENIE3	LOC_Os03g41438	0.134611	290
LOC_Os08g06280	GENIE3	LOC_Os08g01270	0.134595	291
LOC_Os02g13800	GENIE3	LOC_Os07g12830	0.134539	292
LOC_Os02g13800	GENIE3	LOC_Os02g40690	0.134528	293
LOC_Os02g13800	GENIE3	LOC_Os03g22870	0.134407	294
LOC_Os02g13800	GENIE3	LOC_Os03g03730	0.134251	295
LOC_Os08g06280	GENIE3	LOC_Os06g21590	0.13422	296
LOC_Os02g13800	GENIE3	LOC_Os01g60330	0.13418	297
LOC_Os03g10140	GENIE3	LOC_Os10g42610	0.13415	298
LOC_Os02g13800	GENIE3	LOC_Os02g52130	0.134105	299
LOC_Os02g13800	GENIE3	LOC_Os01g46169	0.134075	300
LOC_Os01g72370	GENIE3	LOC_Os07g04930	0.133965	301
LOC_Os02g13800	GENIE3	LOC_Os01g12760	0.133886	302
LOC_Os02g13800	GENIE3	LOC_Os11g32160	0.133859	303
LOC_Os02g13800	GENIE3	LOC_Os12g08140	0.133769	304
LOC_Os02g13800	GENIE3	LOC_Os12g36640	0.133726	305
LOC_Os08g06280	GENIE3	LOC_Os12g23200	0.13372	306
LOC_Os08g06280	GENIE3	LOC_Os05g14270	0.133631	307
LOC_Os02g13800	GENIE3	LOC_Os01g39280	0.133533	308
LOC_Os04g45810	GENIE3	LOC_Os01g10320	0.133503	309
LOC_Os02g13800	GENIE3	LOC_Os01g52290	0.133333	310
LOC_Os02g13800	GENIE3	LOC_Os01g72350	0.133296	311
LOC_Os02g13800	GENIE3	LOC_Os04g08190	0.133242	312
LOC_Os01g64730	GENIE3	LOC_Os08g39680	0.133146	313
LOC_Os02g13800	GENIE3	LOC_Os10g26990	0.133141	314
LOC_Os02g13800	GENIE3	LOC_Os01g59750	0.133066	315
LOC_Os02g13800	GENIE3	LOC_Os07g38070	0.133049	316
LOC_Os02g13800	GENIE3	LOC_Os03g57349	0.133032	317
LOC_Os10g26620	GENIE3	LOC_Os05g38270	0.132846	318
LOC_Os02g13800	GENIE3	LOC_Os01g72610	0.132774	319
LOC_Os05g35170	GENIE3	LOC_Os07g35560	0.132666	320
LOC_Os02g13800	GENIE3	LOC_Os10g29220	0.132479	321
LOC_Os08g39830	GENIE3	LOC_Os08g44340	0.132477	322
LOC_Os05g35170	GENIE3	LOC_Os05g43170	0.132423	323
LOC_Os02g13800	GENIE3	LOC_Os01g43895	0.132401	324
LOC_Os02g13800	GENIE3	LOC_Os03g06760	0.132358	325
LOC_Os02g13800	GENIE3	LOC_Os12g23150	0.132306	326
LOC_Os02g13800	GENIE3	LOC_Os02g51119	0.132181	327
LOC_Os02g13800	GENIE3	LOC_Os11g29390	0.132173	328
LOC_Os08g06280	GENIE3	LOC_Os02g51080	0.132158	329
LOC_Os05g50900	GENIE3	LOC_Os04g48530	0.131956	330
LOC_Os02g13800	GENIE3	LOC_Os12g10660	0.131918	331
LOC_Os02g13800	GENIE3	LOC_Os12g12560	0.131909	332
LOC_Os02g13800	GENIE3	LOC_Os10g38110	0.131872	333
LOC_Os02g13800	GENIE3	LOC_Os07g39114	0.131864	334
LOC_Os02g13800	GENIE3	LOC_Os06g28524	0.131821	335
LOC_Os02g13800	GENIE3	LOC_Os01g13030	0.131818	336
LOC_Os02g13800	GENIE3	LOC_Os01g14100	0.131792	337
LOC_Os02g13800	GENIE3	LOC_Os09g09980	0.131762	338
LOC_Os02g13800	GENIE3	LOC_Os01g67054	0.131687	339
LOC_Os02g13800	GENIE3	LOC_Os12g31660	0.131632	340
LOC_Os08g39830	GENIE3	LOC_Os10g36610	0.131583	341
LOC_Os02g13800	GENIE3	LOC_Os02g28140	0.131577	342
LOC_Os02g13800	GENIE3	LOC_Os03g47670	0.131528	343
LOC_Os01g44430	GENIE3	LOC_Os07g47640	0.131493	344
LOC_Os02g13800	GENIE3	LOC_Os11g29720	0.131444	345
LOC_Os01g70310	GENIE3	LOC_Os08g33200	0.13143	346
LOC_Os02g13800	GENIE3	LOC_Os02g45650	0.13142	347
LOC_Os04g46220	GENIE3	LOC_Os06g33970	0.131405	348
LOC_Os02g13800	GENIE3	LOC_Os11g01200	0.1314	349
LOC_Os02g13800	GENIE3	LOC_Os07g45330	0.131156	350
LOC_Os02g13800	GENIE3	LOC_Os03g63870	0.131098	351
LOC_Os05g35170	GENIE3	LOC_Os04g31030	0.131018	352
LOC_Os02g13800	GENIE3	LOC_Os03g19250	0.130993	353
LOC_Os03g09170	GENIE3	LOC_Os02g33680	0.13087	354
LOC_Os08g06280	GENIE3	LOC_Os09g34140	0.130818	355
LOC_Os12g32250	GENIE3	LOC_Os04g34170	0.130743	356
LOC_Os02g13800	GENIE3	LOC_Os01g27890	0.130681	357
LOC_Os01g13540	GENIE3	LOC_Os05g25850	0.130678	358
LOC_Os02g13800	GENIE3	LOC_Os02g40820	0.130549	359
LOC_Os02g13800	GENIE3	LOC_Os05g08440	0.130517	360
LOC_Os02g13800	GENIE3	LOC_Os01g58630	0.130469	361
LOC_Os01g13540	GENIE3	LOC_Os02g38020	0.130453	362
LOC_Os02g13800	GENIE3	LOC_Os11g18194	0.130445	363
LOC_Os02g13800	GENIE3	LOC_Os01g42790	0.130298	364
LOC_Os02g13800	GENIE3	LOC_Os02g28465	0.130173	365
LOC_Os02g13800	GENIE3	LOC_Os02g44270	0.130161	366
LOC_Os02g13800	GENIE3	LOC_Os04g11390	0.130145	367
LOC_Os02g13800	GENIE3	LOC_Os05g35190	0.129832	368
LOC_Os03g09170	GENIE3	LOC_Os04g48290	0.129819	369
LOC_Os01g70310	GENIE3	LOC_Os04g44900	0.129815	370
LOC_Os03g20090	GENIE3	LOC_Os01g50420	0.129771	371
LOC_Os01g62460	GENIE3	LOC_Os01g07870	0.129704	372
LOC_Os04g46220	GENIE3	LOC_Os01g61080	0.129552	373
LOC_Os02g13800	GENIE3	LOC_Os05g49680	0.129525	374
LOC_Os08g06280	GENIE3	LOC_Os04g33830	0.129499	375
LOC_Os02g13800	GENIE3	LOC_Os02g14970	0.129474	376
LOC_Os01g64730	GENIE3	LOC_Os11g05160	0.129456	377
LOC_Os02g13800	GENIE3	LOC_Os08g44470	0.129456	378
LOC_Os02g13800	GENIE3	LOC_Os02g50560	0.129428	379
LOC_Os09g31400	GENIE3	LOC_Os09g32095	0.12942	380
LOC_Os02g13800	GENIE3	LOC_Os12g42884	0.12933	381
LOC_Os02g13800	GENIE3	LOC_Os07g48229	0.12914	382
LOC_Os05g35170	GENIE3	LOC_Os09g16950	0.129027	383
LOC_Os02g13800	GENIE3	LOC_Os05g38670	0.12897	384
LOC_Os08g39830	GENIE3	LOC_Os04g57400	0.128932	385
LOC_Os08g42400	GENIE3	LOC_Os10g10434	0.128891	386
LOC_Os04g46220	GENIE3	LOC_Os06g06360	0.128851	387
LOC_Os08g39830	GENIE3	LOC_Os01g22010	0.128807	388
LOC_Os08g06280	GENIE3	LOC_Os01g49280	0.128713	389
LOC_Os02g13800	GENIE3	LOC_Os12g02120	0.128618	390
LOC_Os02g13800	GENIE3	LOC_Os01g29507	0.128564	391
LOC_Os02g13800	GENIE3	LOC_Os03g42110	0.128427	392
LOC_Os08g06280	GENIE3	LOC_Os08g03310	0.128404	393
LOC_Os04g45810	GENIE3	LOC_Os02g57840	0.1284	394
LOC_Os03g20090	GENIE3	LOC_Os09g32000	0.128331	395
LOC_Os01g62460	GENIE3	LOC_Os02g04170	0.128226	396
LOC_Os02g13800	GENIE3	LOC_Os12g37110	0.128213	397
LOC_Os02g13800	GENIE3	LOC_Os09g16714	0.128106	398
LOC_Os02g13800	GENIE3	LOC_Os06g13050	0.128101	399
LOC_Os02g13800	GENIE3	LOC_Os07g40986	0.127956	400
LOC_Os02g13800	GENIE3	LOC_Os03g49420	0.127866	401
LOC_Os01g69910	GENIE3	LOC_Os02g13500	0.127823	402
LOC_Os02g13800	GENIE3	LOC_Os05g38360	0.127693	403
LOC_Os02g13800	GENIE3	LOC_Os01g40650	0.127676	404
LOC_Os01g70310	GENIE3	LOC_Os09g26980	0.127616	405
LOC_Os02g13800	GENIE3	LOC_Os02g29530	0.127608	406
LOC_Os02g13800	GENIE3	LOC_Os04g39930	0.127605	407
LOC_Os02g13800	GENIE3	LOC_Os07g43020	0.127578	408
LOC_Os02g13800	GENIE3	LOC_Os10g33660	0.127498	409
LOC_Os02g13800	GENIE3	LOC_Os01g55450	0.127338	410
LOC_Os02g13800	GENIE3	LOC_Os02g21810	0.127294	411
LOC_Os08g39830	GENIE3	LOC_Os10g36580	0.127062	412
LOC_Os02g13800	GENIE3	LOC_Os01g50060	0.126991	413
LOC_Os02g13800	GENIE3	LOC_Os03g03920	0.126964	414
LOC_Os09g31400	GENIE3	LOC_Os01g16310	0.126959	415
LOC_Os01g48446	GENIE3	LOC_Os05g41590	0.126879	416
LOC_Os02g13800	GENIE3	LOC_Os03g26970	0.126864	417
LOC_Os02g13800	GENIE3	LOC_Os02g57890	0.126849	418
LOC_Os02g13800	GENIE3	LOC_Os02g50830	0.126788	419
LOC_Os09g31400	GENIE3	LOC_Os03g06970	0.126736	420
LOC_Os02g13800	GENIE3	LOC_Os05g01256	0.12665	421
LOC_Os02g13800	GENIE3	LOC_Os01g08650	0.126553	422
LOC_Os02g43820	GENIE3	LOC_Os01g36790	0.126532	423
LOC_Os05g33810	GENIE3	LOC_Os04g45570	0.126491	424
LOC_Os01g72370	GENIE3	LOC_Os05g51470	0.126359	425
LOC_Os01g13540	GENIE3	LOC_Os02g08130	0.126351	426
LOC_Os02g13800	GENIE3	LOC_Os04g41400	0.126336	427
LOC_Os02g13800	GENIE3	LOC_Os01g58780	0.126266	428
LOC_Os02g13800	GENIE3	LOC_Os05g34260	0.126228	429
LOC_Os05g35170	GENIE3	LOC_Os01g38229	0.126204	430
LOC_Os02g13800	GENIE3	LOC_Os01g52851	0.126182	431
LOC_Os02g13800	GENIE3	LOC_Os05g33100	0.126171	432
LOC_Os02g13800	GENIE3	LOC_Os10g38150	0.126171	433
LOC_Os02g13800	GENIE3	LOC_Os04g31030	0.126134	434
LOC_Os03g26210	GENIE3	LOC_Os01g72370	0.126038	435
LOC_Os02g13800	GENIE3	LOC_Os01g56900	0.125963	436
LOC_Os02g43820	GENIE3	LOC_Os03g18790	0.125867	437
LOC_Os02g13800	GENIE3	LOC_Os11g35425	0.125807	438
LOC_Os02g13800	GENIE3	LOC_Os02g41760	0.125669	439
LOC_Os02g13800	GENIE3	LOC_Os02g37020	0.125661	440
LOC_Os01g64730	GENIE3	LOC_Os01g63620	0.125625	441
LOC_Os02g13800	GENIE3	LOC_Os12g01210	0.125614	442
LOC_Os02g13800	GENIE3	LOC_Os07g06840	0.125505	443
LOC_Os02g13800	GENIE3	LOC_Os02g42620	0.125375	444
LOC_Os08g39830	GENIE3	LOC_Os08g10510	0.125357	445
LOC_Os01g13540	GENIE3	LOC_Os04g55180	0.125214	446
LOC_Os02g13800	GENIE3	LOC_Os08g29160	0.125077	447
LOC_Os02g13800	GENIE3	LOC_Os07g20150	0.12503	448
LOC_Os02g13800	GENIE3	LOC_Os09g02650	0.124987	449
LOC_Os02g13800	GENIE3	LOC_Os03g26920	0.124926	450
LOC_Os02g13800	GENIE3	LOC_Os07g25390	0.124905	451
LOC_Os02g13800	GENIE3	LOC_Os12g42590	0.124895	452
LOC_Os12g32250	GENIE3	LOC_Os01g71670	0.124709	453
LOC_Os10g26620	GENIE3	LOC_Os01g50450	0.124646	454
LOC_Os04g45810	GENIE3	LOC_Os04g59540	0.124629	455
LOC_Os02g13800	GENIE3	LOC_Os12g09700	0.124505	456
LOC_Os02g13800	GENIE3	LOC_Os12g13150	0.124469	457
LOC_Os08g06280	GENIE3	LOC_Os02g14430	0.124417	458
LOC_Os02g13800	GENIE3	LOC_Os06g33330	0.124407	459
LOC_Os02g13800	GENIE3	LOC_Os01g39960	0.124322	460
LOC_Os03g09170	GENIE3	LOC_Os05g47960	0.124295	461
LOC_Os08g42400	GENIE3	LOC_Os03g09070	0.124294	462
LOC_Os09g31400	GENIE3	LOC_Os01g61044	0.124288	463
LOC_Os02g13800	GENIE3	LOC_Os04g47120	0.124168	464
LOC_Os02g13800	GENIE3	LOC_Os10g41980	0.124081	465
LOC_Os08g39830	GENIE3	LOC_Os04g40600	0.124041	466
LOC_Os02g13800	GENIE3	LOC_Os12g44030	0.124031	467
LOC_Os02g13800	GENIE3	LOC_Os02g54760	0.124012	468
LOC_Os01g70310	GENIE3	LOC_Os08g42100	0.123919	469
LOC_Os02g13800	GENIE3	LOC_Os03g04930	0.123897	470
LOC_Os02g13800	GENIE3	LOC_Os07g44160	0.123879	471
LOC_Os02g13800	GENIE3	LOC_Os01g68790	0.123832	472
LOC_Os01g44430	GENIE3	LOC_Os01g40710	0.123748	473
LOC_Os01g13540	GENIE3	LOC_Os02g43350	0.123748	474
LOC_Os02g13800	GENIE3	LOC_Os01g61410	0.123666	475
LOC_Os02g13800	GENIE3	LOC_Os02g48360	0.123641	476
LOC_Os08g06280	GENIE3	LOC_Os06g01210	0.123475	477
LOC_Os02g13800	GENIE3	LOC_Os04g34250	0.123428	478
LOC_Os02g13800	GENIE3	LOC_Os07g33050	0.123367	479
LOC_Os02g13800	GENIE3	LOC_Os11g13990	0.12333	480
LOC_Os02g13800	GENIE3	LOC_Os07g49410	0.12326	481
LOC_Os02g13800	GENIE3	LOC_Os06g51170	0.123257	482
LOC_Os02g13800	GENIE3	LOC_Os12g05090	0.123187	483
LOC_Os08g06280	GENIE3	LOC_Os02g03580	0.123136	484
LOC_Os08g39830	GENIE3	LOC_Os02g53860	0.123081	485
LOC_Os05g35170	GENIE3	LOC_Os08g33160	0.123023	486
LOC_Os02g13800	GENIE3	LOC_Os07g42924	0.122946	487
LOC_Os02g13800	GENIE3	LOC_Os10g04720	0.122939	488
LOC_Os08g06280	GENIE3	LOC_Os02g51470	0.122878	489
LOC_Os02g13800	GENIE3	LOC_Os03g32270	0.122792	490
LOC_Os08g06280	GENIE3	LOC_Os03g64050	0.122727	491
LOC_Os01g13540	GENIE3	LOC_Os01g57360	0.122725	492
LOC_Os02g13800	GENIE3	LOC_Os12g16250	0.12265	493
LOC_Os08g06280	GENIE3	LOC_Os02g49450	0.122596	494
LOC_Os02g13800	GENIE3	LOC_Os01g42234	0.122589	495
LOC_Os02g13800	GENIE3	LOC_Os12g42110	0.122508	496
LOC_Os09g31400	GENIE3	LOC_Os01g01660	0.122364	497
LOC_Os02g13800	GENIE3	LOC_Os04g31140	0.122149	498
LOC_Os02g13800	GENIE3	LOC_Os07g47100	0.122123	499
LOC_Os05g50340	GENIE3	LOC_Os09g25320	0.12208	500
LOC_Os02g13800	GENIE3	LOC_Os02g58250	0.122036	501
LOC_Os02g13800	GENIE3	LOC_Os04g52450	0.122003	502
LOC_Os01g13540	GENIE3	LOC_Os03g12840	0.121963	503
LOC_Os02g13800	GENIE3	LOC_Os04g52479	0.12194	504
LOC_Os09g31400	GENIE3	LOC_Os02g53810	0.121899	505
LOC_Os02g13800	GENIE3	LOC_Os02g09790	0.121869	506
LOC_Os02g13800	GENIE3	LOC_Os05g01060	0.121802	507
LOC_Os02g13800	GENIE3	LOC_Os01g59110	0.12178	508
LOC_Os02g13800	GENIE3	LOC_Os03g09310	0.121744	509
LOC_Os02g13800	GENIE3	LOC_Os09g28610	0.121582	510
LOC_Os08g42400	GENIE3	LOC_Os05g45660	0.121516	511
LOC_Os02g13800	GENIE3	LOC_Os12g10784	0.121486	512
LOC_Os02g13800	GENIE3	LOC_Os06g51470	0.121228	513
LOC_Os09g31400	GENIE3	LOC_Os03g09940	0.121146	514
LOC_Os01g70310	GENIE3	LOC_Os05g25370	0.12111	515
LOC_Os02g13800	GENIE3	LOC_Os05g28090	0.121074	516
LOC_Os08g06280	GENIE3	LOC_Os07g38960	0.121056	517
LOC_Os02g13800	GENIE3	LOC_Os02g12939	0.120987	518
LOC_Os01g13540	GENIE3	LOC_Os03g19240	0.120966	519
LOC_Os02g13800	GENIE3	LOC_Os07g45010	0.120943	520
LOC_Os02g13800	GENIE3	LOC_Os12g07020	0.120907	521
LOC_Os02g13800	GENIE3	LOC_Os06g19680	0.120877	522
LOC_Os01g64730	GENIE3	LOC_Os04g51030	0.12074	523
LOC_Os02g13800	GENIE3	LOC_Os10g36270	0.120695	524
LOC_Os02g13800	GENIE3	LOC_Os05g05160	0.120559	525
LOC_Os02g13800	GENIE3	LOC_Os02g49440	0.120476	526
LOC_Os02g13800	GENIE3	LOC_Os08g33460	0.120455	527
LOC_Os03g20090	GENIE3	LOC_Os01g09220	0.120392	528
LOC_Os01g44430	GENIE3	LOC_Os06g15400	0.120342	529
LOC_Os02g13800	GENIE3	LOC_Os03g08570	0.120323	530
LOC_Os08g06280	GENIE3	LOC_Os03g03990	0.120318	531
LOC_Os02g13800	GENIE3	LOC_Os05g43910	0.120306	532
LOC_Os11g09160	GENIE3	LOC_Os07g06500	0.120274	533
LOC_Os12g32250	GENIE3	LOC_Os03g15270	0.120268	534
LOC_Os02g13800	GENIE3	LOC_Os11g11780	0.120248	535
LOC_Os01g62460	GENIE3	LOC_Os03g09220	0.120222	536
LOC_Os01g44430	GENIE3	LOC_Os04g57930	0.120093	537
LOC_Os02g13800	GENIE3	LOC_Os04g51250	0.120024	538
LOC_Os02g13800	GENIE3	LOC_Os02g27110	0.119961	539
LOC_Os02g13800	GENIE3	LOC_Os02g38240	0.119837	540
LOC_Os03g20090	GENIE3	LOC_Os03g05750	0.119743	541
LOC_Os02g13800	GENIE3	LOC_Os07g36260	0.119615	542
LOC_Os05g33810	GENIE3	LOC_Os07g48170	0.119607	543
LOC_Os02g13800	GENIE3	LOC_Os05g42220	0.119565	544
LOC_Os02g13800	GENIE3	LOC_Os09g16950	0.119522	545
LOC_Os05g35170	GENIE3	LOC_Os03g06200	0.119489	546
LOC_Os02g13800	GENIE3	LOC_Os09g19274	0.119415	547
LOC_Os02g13800	GENIE3	LOC_Os02g47440	0.119283	548
LOC_Os02g13800	GENIE3	LOC_Os12g38730	0.119251	549
LOC_Os09g30400	GENIE3	LOC_Os07g08200	0.119229	550
LOC_Os08g42400	GENIE3	LOC_Os07g10660	0.11918	551
LOC_Os08g42400	GENIE3	LOC_Os07g02800	0.119175	552
LOC_Os01g13540	GENIE3	LOC_Os11g09160	0.119115	553
LOC_Os01g64730	GENIE3	LOC_Os06g44840	0.119105	554
LOC_Os02g13800	GENIE3	LOC_Os02g09840	0.119023	555
LOC_Os02g13800	GENIE3	LOC_Os08g04390	0.11901	556
LOC_Os01g13540	GENIE3	LOC_Os07g27490	0.118907	557
LOC_Os08g06280	GENIE3	LOC_Os01g51360	0.118821	558
LOC_Os08g06280	GENIE3	LOC_Os03g20700	0.118709	559
LOC_Os02g13800	GENIE3	LOC_Os09g25960	0.118672	560
LOC_Os02g13800	GENIE3	LOC_Os02g34560	0.118658	561
LOC_Os02g13800	GENIE3	LOC_Os07g02790	0.118598	562
LOC_Os02g13800	GENIE3	LOC_Os04g08180	0.118575	563
LOC_Os05g35170	GENIE3	LOC_Os02g13800	0.118496	564
LOC_Os05g35170	GENIE3	LOC_Os01g47070	0.118481	565
LOC_Os03g09170	GENIE3	LOC_Os01g67810	0.118406	566
LOC_Os02g13800	GENIE3	LOC_Os08g27240	0.118319	567
LOC_Os08g06280	GENIE3	LOC_Os01g48390	0.118176	568
LOC_Os05g35170	GENIE3	LOC_Os06g36270	0.118165	569
LOC_Os08g39830	GENIE3	LOC_Os09g32095	0.11801	570
LOC_Os02g52780	GENIE3	LOC_Os03g44380	0.118009	571
LOC_Os02g13800	GENIE3	LOC_Os02g40810	0.118006	572
LOC_Os02g13800	GENIE3	LOC_Os07g47650	0.118003	573
LOC_Os02g13800	GENIE3	LOC_Os01g52920	0.117992	574
LOC_Os02g13800	GENIE3	LOC_Os03g51580	0.117988	575
LOC_Os01g70310	GENIE3	LOC_Os04g51040	0.117987	576
LOC_Os02g13800	GENIE3	LOC_Os02g57110	0.117956	577
LOC_Os02g13800	GENIE3	LOC_Os09g04960	0.117894	578
LOC_Os02g13800	GENIE3	LOC_Os01g38510	0.117837	579
LOC_Os02g13800	GENIE3	LOC_Os07g46280	0.117816	580
LOC_Os02g13800	GENIE3	LOC_Os02g34930	0.117802	581
LOC_Os04g46220	GENIE3	LOC_Os05g39720	0.117725	582
LOC_Os02g13800	GENIE3	LOC_Os01g59970	0.117689	583
LOC_Os11g09160	GENIE3	LOC_Os01g07110	0.117671	584
LOC_Os08g06280	GENIE3	LOC_Os07g44740	0.117552	585
LOC_Os02g13800	GENIE3	LOC_Os12g41800	0.11751	586
LOC_Os02g13800	GENIE3	LOC_Os03g21460	0.117442	587
LOC_Os05g35170	GENIE3	LOC_Os10g39140	0.117442	588
LOC_Os02g13800	GENIE3	LOC_Os03g05860	0.117418	589
LOC_Os02g13800	GENIE3	LOC_Os01g16370	0.117396	590
LOC_Os01g62460	GENIE3	LOC_Os03g12700	0.117366	591
LOC_Os03g08470	GENIE3	LOC_Os06g30370	0.117362	592
LOC_Os05g35170	GENIE3	LOC_Os10g30790	0.117344	593
LOC_Os02g13800	GENIE3	LOC_Os06g19630	0.117317	594
LOC_Os02g13800	GENIE3	LOC_Os08g37350	0.117236	595
LOC_Os02g13800	GENIE3	LOC_Os01g04520	0.117212	596
LOC_Os02g13800	GENIE3	LOC_Os01g48760	0.117207	597
LOC_Os01g44430	GENIE3	LOC_Os11g10870	0.117198	598
LOC_Os11g09160	GENIE3	LOC_Os07g23520	0.11719	599
LOC_Os02g13800	GENIE3	LOC_Os11g31770	0.117185	600
LOC_Os08g06280	GENIE3	LOC_Os10g35370	0.117079	601
LOC_Os01g44430	GENIE3	LOC_Os03g21560	0.117023	602
LOC_Os02g13800	GENIE3	LOC_Os01g08310	0.117019	603
LOC_Os02g13800	GENIE3	LOC_Os10g12130	0.116864	604
LOC_Os09g30400	GENIE3	LOC_Os05g30350	0.116827	605
LOC_Os02g13800	GENIE3	LOC_Os07g10810	0.116788	606
LOC_Os02g13800	GENIE3	LOC_Os12g32820	0.116747	607
LOC_Os05g35170	GENIE3	LOC_Os01g67054	0.116688	608
LOC_Os02g13800	GENIE3	LOC_Os07g23880	0.116611	609
LOC_Os02g13800	GENIE3	LOC_Os02g39530	0.116578	610
LOC_Os02g13800	GENIE3	LOC_Os04g39980	0.116571	611
LOC_Os05g35170	GENIE3	LOC_Os04g30240	0.116532	612
LOC_Os08g06280	GENIE3	LOC_Os01g10810	0.116515	613
LOC_Os05g03040	GENIE3	LOC_Os02g44930	0.116497	614
LOC_Os01g13540	GENIE3	LOC_Os06g44380	0.116486	615
LOC_Os08g39830	GENIE3	LOC_Os07g32570	0.116418	616
LOC_Os02g13800	GENIE3	LOC_Os06g16330	0.116387	617
LOC_Os02g13800	GENIE3	LOC_Os07g43060	0.116319	618
LOC_Os02g13800	GENIE3	LOC_Os11g28104	0.116249	619
LOC_Os02g13800	GENIE3	LOC_Os01g60920	0.116236	620
LOC_Os02g13800	GENIE3	LOC_Os12g22810	0.116218	621
LOC_Os08g06280	GENIE3	LOC_Os09g29130	0.116179	622
LOC_Os02g13800	GENIE3	LOC_Os07g08950	0.116094	623
LOC_Os08g06280	GENIE3	LOC_Os03g57240	0.115949	624
LOC_Os05g35170	GENIE3	LOC_Os06g51070	0.115882	625
LOC_Os02g13800	GENIE3	LOC_Os11g29900	0.115847	626
LOC_Os02g13800	GENIE3	LOC_Os03g44580	0.115844	627
LOC_Os02g13800	GENIE3	LOC_Os08g44850	0.115742	628
LOC_Os02g13800	GENIE3	LOC_Os05g25400	0.115723	629
LOC_Os03g09170	GENIE3	LOC_Os05g41590	0.115717	630
LOC_Os01g44430	GENIE3	LOC_Os04g33610	0.115693	631
LOC_Os05g50340	GENIE3	LOC_Os05g50350	0.115675	632
LOC_Os05g35170	GENIE3	LOC_Os07g22710	0.115673	633
LOC_Os03g26210	GENIE3	LOC_Os03g31730	0.11565	634
LOC_Os11g09160	GENIE3	LOC_Os05g05830	0.115537	635
LOC_Os04g45810	GENIE3	LOC_Os01g10890	0.115513	636
LOC_Os02g13800	GENIE3	LOC_Os11g37540	0.115477	637
LOC_Os02g13800	GENIE3	LOC_Os01g04100	0.11546	638
LOC_Os02g13800	GENIE3	LOC_Os08g40570	0.115279	639
LOC_Os02g13800	GENIE3	LOC_Os02g35910	0.115274	640
LOC_Os02g13800	GENIE3	LOC_Os10g06760	0.11522	641
LOC_Os02g13800	GENIE3	LOC_Os12g03500	0.115193	642
LOC_Os02g13800	GENIE3	LOC_Os01g16000	0.11518	643
LOC_Os02g13800	GENIE3	LOC_Os12g04080	0.115124	644
LOC_Os02g13800	GENIE3	LOC_Os03g47760	0.114945	645
LOC_Os02g13800	GENIE3	LOC_Os08g07830	0.114913	646
LOC_Os02g13800	GENIE3	LOC_Os09g12300	0.114912	647
LOC_Os05g35170	GENIE3	LOC_Os06g35560	0.114888	648
LOC_Os03g20090	GENIE3	LOC_Os01g63690	0.114771	649
LOC_Os02g13800	GENIE3	LOC_Os12g12765	0.11469	650
LOC_Os02g13800	GENIE3	LOC_Os06g39370	0.114659	651
LOC_Os08g06280	GENIE3	LOC_Os02g04160	0.114595	652
LOC_Os02g52780	GENIE3	LOC_Os01g40094	0.114558	653
LOC_Os04g46020	GENIE3	LOC_Os11g42550	0.114525	654
LOC_Os02g13800	GENIE3	LOC_Os10g40250	0.114502	655
LOC_Os04g46020	GENIE3	LOC_Os03g08310	0.114474	656
LOC_Os02g13800	GENIE3	LOC_Os09g32520	0.114443	657
LOC_Os12g37970	GENIE3	LOC_Os03g30420	0.114424	658
LOC_Os02g13800	GENIE3	LOC_Os03g53180	0.114419	659
LOC_Os05g35170	GENIE3	LOC_Os11g11960	0.114375	660
LOC_Os05g35170	GENIE3	LOC_Os09g32040	0.114329	661
LOC_Os02g13800	GENIE3	LOC_Os06g27800	0.114253	662
LOC_Os02g13800	GENIE3	LOC_Os05g15930	0.114243	663
LOC_Os05g35170	GENIE3	LOC_Os11g12340	0.114201	664
LOC_Os03g20090	GENIE3	LOC_Os05g44900	0.114201	665
LOC_Os02g13800	GENIE3	LOC_Os12g18130	0.114148	666
LOC_Os01g13540	GENIE3	LOC_Os08g03290	0.11414	667
LOC_Os08g06280	GENIE3	LOC_Os08g33820	0.114095	668
LOC_Os02g13800	GENIE3	LOC_Os04g40440	0.114067	669
LOC_Os02g13800	GENIE3	LOC_Os03g56460	0.114018	670
LOC_Os02g13800	GENIE3	LOC_Os03g03300	0.114005	671
LOC_Os03g07360	GENIE3	LOC_Os03g43010	0.113986	672
LOC_Os12g37970	GENIE3	LOC_Os11g47460	0.113972	673
LOC_Os02g13800	GENIE3	LOC_Os02g07350	0.113956	674
LOC_Os08g39830	GENIE3	LOC_Os12g31860	0.113945	675
LOC_Os01g13540	GENIE3	LOC_Os06g11380	0.113935	676
LOC_Os02g13800	GENIE3	LOC_Os10g31820	0.113919	677
LOC_Os01g64730	GENIE3	LOC_Os04g36610	0.113914	678
LOC_Os02g13800	GENIE3	LOC_Os02g15980	0.113874	679
LOC_Os02g13800	GENIE3	LOC_Os09g12290	0.113835	680
LOC_Os12g32250	GENIE3	LOC_Os04g58280	0.113811	681
LOC_Os02g13800	GENIE3	LOC_Os08g27030	0.113799	682
LOC_Os02g13800	GENIE3	LOC_Os03g42464	0.113736	683
LOC_Os02g13800	GENIE3	LOC_Os11g34650	0.113724	684
LOC_Os02g13800	GENIE3	LOC_Os02g42190	0.113718	685
LOC_Os01g70310	GENIE3	LOC_Os01g65030	0.113714	686
LOC_Os02g13800	GENIE3	LOC_Os06g33320	0.113707	687
LOC_Os02g13800	GENIE3	LOC_Os01g70840	0.113703	688
LOC_Os02g13800	GENIE3	LOC_Os03g59550	0.113675	689
LOC_Os08g42400	GENIE3	LOC_Os02g56990	0.113674	690
LOC_Os02g13800	GENIE3	LOC_Os03g02450	0.113604	691
LOC_Os02g13800	GENIE3	LOC_Os03g47070	0.113535	692
LOC_Os08g06280	GENIE3	LOC_Os10g41780	0.113523	693
LOC_Os08g06280	GENIE3	LOC_Os08g44680	0.113519	694
LOC_Os05g35170	GENIE3	LOC_Os09g26800	0.113512	695
LOC_Os01g44430	GENIE3	LOC_Os03g09210	0.113501	696
LOC_Os11g09160	GENIE3	LOC_Os01g13540	0.113499	697
LOC_Os03g09170	GENIE3	LOC_Os01g09220	0.113439	698
LOC_Os02g13800	GENIE3	LOC_Os05g38264	0.113354	699
LOC_Os02g13800	GENIE3	LOC_Os07g49330	0.113345	700
LOC_Os02g13800	GENIE3	LOC_Os03g49220	0.113309	701
LOC_Os01g13540	GENIE3	LOC_Os12g07110	0.113285	702
LOC_Os02g13800	GENIE3	LOC_Os05g38490	0.113226	703
LOC_Os02g43820	GENIE3	LOC_Os03g18850	0.113214	704
LOC_Os01g13540	GENIE3	LOC_Os06g24070	0.113185	705
LOC_Os04g46020	GENIE3	LOC_Os01g21120	0.113183	706
LOC_Os02g52780	GENIE3	LOC_Os03g16170	0.113135	707
LOC_Os01g62460	GENIE3	LOC_Os02g47560	0.113129	708
LOC_Os05g35170	GENIE3	LOC_Os09g26144	0.113127	709
LOC_Os01g44430	GENIE3	LOC_Os01g48990	0.113109	710
LOC_Os02g13800	GENIE3	LOC_Os12g04110	0.113093	711
LOC_Os02g43820	GENIE3	LOC_Os10g07010	0.113073	712
LOC_Os02g13800	GENIE3	LOC_Os08g41270	0.113032	713
LOC_Os12g32250	GENIE3	LOC_Os02g34410	0.113	714
LOC_Os02g13800	GENIE3	LOC_Os03g10060	0.112983	715
LOC_Os09g28310	GENIE3	LOC_Os01g11960	0.112956	716
LOC_Os02g13800	GENIE3	LOC_Os02g47610	0.112918	717
LOC_Os02g13800	GENIE3	LOC_Os02g35180	0.112543	718
LOC_Os02g13800	GENIE3	LOC_Os12g37100	0.112391	719
LOC_Os01g13540	GENIE3	LOC_Os03g08070	0.112309	720
LOC_Os08g06280	GENIE3	LOC_Os04g32590	0.112242	721
LOC_Os02g52780	GENIE3	LOC_Os05g49700	0.112221	722
LOC_Os08g06280	GENIE3	LOC_Os04g53230	0.11216	723
LOC_Os02g13800	GENIE3	LOC_Os03g60960	0.112159	724
LOC_Os02g13800	GENIE3	LOC_Os09g28680	0.112139	725
LOC_Os02g13800	GENIE3	LOC_Os07g18720	0.112111	726
LOC_Os02g13800	GENIE3	LOC_Os01g13170	0.112099	727
LOC_Os11g09160	GENIE3	LOC_Os05g37820	0.112069	728
LOC_Os02g13800	GENIE3	LOC_Os01g09280	0.112053	729
LOC_Os02g13800	GENIE3	LOC_Os12g04595	0.112024	730
LOC_Os01g13540	GENIE3	LOC_Os03g10180	0.112008	731
LOC_Os08g06280	GENIE3	LOC_Os01g48444	0.112006	732
LOC_Os08g06280	GENIE3	LOC_Os03g22370	0.111842	733
LOC_Os02g13800	GENIE3	LOC_Os08g22354	0.11184	734
LOC_Os12g06640	GENIE3	LOC_Os06g39370	0.111762	735
LOC_Os01g44430	GENIE3	LOC_Os03g61090	0.111744	736
LOC_Os08g42400	GENIE3	LOC_Os01g20120	0.111742	737
LOC_Os12g32250	GENIE3	LOC_Os05g45020	0.111721	738
LOC_Os01g72370	GENIE3	LOC_Os01g49470	0.111693	739
LOC_Os02g13800	GENIE3	LOC_Os03g41080	0.11162	740
LOC_Os02g13800	GENIE3	LOC_Os02g52730	0.111539	741
LOC_Os02g13800	GENIE3	LOC_Os03g42190	0.111515	742
LOC_Os02g13800	GENIE3	LOC_Os10g29530	0.111506	743
LOC_Os02g13800	GENIE3	LOC_Os08g31769	0.111478	744
LOC_Os08g06280	GENIE3	LOC_Os07g37250	0.111432	745
LOC_Os04g46020	GENIE3	LOC_Os05g45020	0.111407	746
LOC_Os02g13800	GENIE3	LOC_Os11g31470	0.111358	747
LOC_Os01g44430	GENIE3	LOC_Os03g21080	0.111335	748
LOC_Os04g48030	GENIE3	LOC_Os02g48770	0.111259	749
LOC_Os02g13800	GENIE3	LOC_Os03g40780	0.111195	750
LOC_Os03g09170	GENIE3	LOC_Os07g48280	0.111179	751
LOC_Os08g06280	GENIE3	LOC_Os03g36540	0.111158	752
LOC_Os01g13540	GENIE3	LOC_Os12g09570	0.111105	753
LOC_Os02g13800	GENIE3	LOC_Os03g53000	0.111072	754
LOC_Os02g13800	GENIE3	LOC_Os03g57720	0.110991	755
LOC_Os01g70310	GENIE3	LOC_Os01g43590	0.110967	756
LOC_Os08g06280	GENIE3	LOC_Os06g36840	0.110946	757
LOC_Os08g06280	GENIE3	LOC_Os08g30730	0.110936	758
LOC_Os02g13800	GENIE3	LOC_Os09g01290	0.110921	759
LOC_Os09g30400	GENIE3	LOC_Os03g38730	0.110908	760
LOC_Os01g64730	GENIE3	LOC_Os04g01740	0.110903	761
LOC_Os08g06280	GENIE3	LOC_Os01g17170	0.110902	762
LOC_Os05g49700	GENIE3	LOC_Os03g18850	0.110858	763
LOC_Os08g42400	GENIE3	LOC_Os06g02600	0.110697	764
LOC_Os08g06280	GENIE3	LOC_Os12g17600	0.110682	765
LOC_Os05g35170	GENIE3	LOC_Os04g52190	0.11068	766
LOC_Os02g13800	GENIE3	LOC_Os10g26570	0.110672	767
LOC_Os02g13800	GENIE3	LOC_Os06g15390	0.110645	768
LOC_Os04g46020	GENIE3	LOC_Os02g34410	0.110619	769
LOC_Os02g52780	GENIE3	LOC_Os03g18600	0.110617	770
LOC_Os03g09170	GENIE3	LOC_Os12g32610	0.110607	771
LOC_Os02g13800	GENIE3	LOC_Os03g10230	0.110552	772
LOC_Os06g14670	GENIE3	LOC_Os01g53294	0.110541	773
LOC_Os08g06280	GENIE3	LOC_Os12g38640	0.110366	774
LOC_Os01g44430	GENIE3	LOC_Os03g20640	0.110276	775
LOC_Os08g06280	GENIE3	LOC_Os03g56270	0.110082	776
LOC_Os09g30400	GENIE3	LOC_Os06g36180	0.110032	777
LOC_Os05g35170	GENIE3	LOC_Os02g42190	0.110017	778
LOC_Os02g13800	GENIE3	LOC_Os03g08754	0.109993	779
LOC_Os05g35170	GENIE3	LOC_Os11g07916	0.109968	780
LOC_Os02g13800	GENIE3	LOC_Os12g42210	0.109931	781
LOC_Os06g14670	GENIE3	LOC_Os07g05940	0.109916	782
LOC_Os04g46020	GENIE3	LOC_Os05g09724	0.109855	783
LOC_Os08g06280	GENIE3	LOC_Os07g25430	0.109751	784
LOC_Os02g13800	GENIE3	LOC_Os03g37320	0.109746	785
LOC_Os02g13800	GENIE3	LOC_Os09g11240	0.109711	786
LOC_Os01g48446	GENIE3	LOC_Os03g45730	0.109709	787
LOC_Os08g06280	GENIE3	LOC_Os03g10880	0.1097	788
LOC_Os02g13800	GENIE3	LOC_Os10g30880	0.109684	789
LOC_Os09g30400	GENIE3	LOC_Os05g07870	0.109637	790
LOC_Os02g13800	GENIE3	LOC_Os01g60280	0.109637	791
LOC_Os08g06280	GENIE3	LOC_Os01g12830	0.109621	792
LOC_Os02g13800	GENIE3	LOC_Os03g60730	0.109604	793
LOC_Os08g39830	GENIE3	LOC_Os01g18640	0.109596	794
LOC_Os02g13800	GENIE3	LOC_Os01g43710	0.109575	795
LOC_Os01g64730	GENIE3	LOC_Os10g32990	0.109501	796
LOC_Os02g13800	GENIE3	LOC_Os03g02090	0.109453	797
LOC_Os02g13800	GENIE3	LOC_Os12g04610	0.109367	798
LOC_Os01g44430	GENIE3	LOC_Os01g71190	0.109361	799
LOC_Os02g13800	GENIE3	LOC_Os11g43410	0.109359	800
LOC_Os02g13800	GENIE3	LOC_Os04g34390	0.109356	801
LOC_Os05g35170	GENIE3	LOC_Os02g02410	0.109327	802
LOC_Os05g35170	GENIE3	LOC_Os07g07270	0.109321	803
LOC_Os04g46020	GENIE3	LOC_Os01g04300	0.109245	804
LOC_Os02g13800	GENIE3	LOC_Os05g29920	0.109243	805
LOC_Os01g70310	GENIE3	LOC_Os02g36264	0.109215	806
LOC_Os02g13800	GENIE3	LOC_Os08g31460	0.109209	807
LOC_Os08g06280	GENIE3	LOC_Os03g03590	0.109172	808
LOC_Os02g13800	GENIE3	LOC_Os09g32380	0.10917	809
LOC_Os02g13800	GENIE3	LOC_Os07g33560	0.109077	810
LOC_Os02g13800	GENIE3	LOC_Os01g16340	0.109075	811
LOC_Os02g13800	GENIE3	LOC_Os01g28690	0.109045	812
LOC_Os01g44430	GENIE3	LOC_Os03g11060	0.108969	813
LOC_Os03g09170	GENIE3	LOC_Os01g04330	0.108962	814
LOC_Os02g13800	GENIE3	LOC_Os08g10780	0.108892	815
LOC_Os01g44430	GENIE3	LOC_Os07g25430	0.108804	816
LOC_Os01g13540	GENIE3	LOC_Os08g02130	0.108676	817
LOC_Os09g30400	GENIE3	LOC_Os01g12080	0.108642	818
LOC_Os02g13800	GENIE3	LOC_Os04g42080	0.108641	819
LOC_Os02g13800	GENIE3	LOC_Os08g14940	0.108599	820
LOC_Os03g07360	GENIE3	LOC_Os01g09300	0.108553	821
LOC_Os01g44430	GENIE3	LOC_Os06g28950	0.10846	822
LOC_Os08g06280	GENIE3	LOC_Os03g13010	0.108451	823
LOC_Os02g52780	GENIE3	LOC_Os01g56180	0.10844	824
LOC_Os02g13800	GENIE3	LOC_Os07g40000	0.108372	825
LOC_Os04g46220	GENIE3	LOC_Os02g15280	0.108338	826
LOC_Os02g13800	GENIE3	LOC_Os07g08760	0.108277	827
LOC_Os02g13800	GENIE3	LOC_Os06g23530	0.108245	828
LOC_Os02g13800	GENIE3	LOC_Os11g29850	0.108235	829
LOC_Os01g44430	GENIE3	LOC_Os06g04150	0.10822	830
LOC_Os01g48446	GENIE3	LOC_Os02g33680	0.108158	831
LOC_Os08g06280	GENIE3	LOC_Os02g03230	0.108131	832
LOC_Os02g13800	GENIE3	LOC_Os03g60260	0.108113	833
LOC_Os04g46020	GENIE3	LOC_Os03g07600	0.108106	834
LOC_Os02g13800	GENIE3	LOC_Os08g14660	0.108096	835
LOC_Os01g39330	GENIE3	LOC_Os03g29930	0.108088	836
LOC_Os02g13800	GENIE3	LOC_Os03g48540	0.108088	837
LOC_Os01g13540	GENIE3	LOC_Os01g68330	0.108071	838
LOC_Os01g64730	GENIE3	LOC_Os01g61720	0.108	839
LOC_Os11g09160	GENIE3	LOC_Os03g19240	0.10795	840
LOC_Os04g46020	GENIE3	LOC_Os07g18154	0.107908	841
LOC_Os02g13800	GENIE3	LOC_Os08g27580	0.107822	842
LOC_Os05g35170	GENIE3	LOC_Os03g29930	0.107794	843
LOC_Os08g42400	GENIE3	LOC_Os12g02810	0.107784	844
LOC_Os09g30400	GENIE3	LOC_Os05g05140	0.107774	845
LOC_Os02g52780	GENIE3	LOC_Os03g03370	0.107757	846
LOC_Os02g13800	GENIE3	LOC_Os01g55670	0.107734	847
LOC_Os02g13800	GENIE3	LOC_Os11g03520	0.107732	848
LOC_Os01g43590	GENIE3	LOC_Os01g42700	0.107642	849
LOC_Os01g64730	GENIE3	LOC_Os03g19290	0.107637	850
LOC_Os02g13800	GENIE3	LOC_Os04g33080	0.107522	851
LOC_Os08g06280	GENIE3	LOC_Os07g37240	0.107459	852
LOC_Os05g35170	GENIE3	LOC_Os11g08100	0.107454	853
LOC_Os02g13800	GENIE3	LOC_Os12g43350	0.107421	854
LOC_Os02g13800	GENIE3	LOC_Os10g04342	0.107322	855
LOC_Os02g13800	GENIE3	LOC_Os04g30240	0.107297	856
LOC_Os08g06280	GENIE3	LOC_Os03g36750	0.107291	857
LOC_Os08g39830	GENIE3	LOC_Os01g68650	0.107262	858
LOC_Os02g13800	GENIE3	LOC_Os02g33080	0.107177	859
LOC_Os01g48446	GENIE3	LOC_Os12g32610	0.107102	860
LOC_Os01g44430	GENIE3	LOC_Os07g07480	0.107065	861
LOC_Os02g13800	GENIE3	LOC_Os02g50780	0.106991	862
LOC_Os01g13540	GENIE3	LOC_Os11g28270	0.106991	863
LOC_Os01g64730	GENIE3	LOC_Os03g64070	0.10695	864
LOC_Os08g42400	GENIE3	LOC_Os06g04290	0.106946	865
LOC_Os12g06640	GENIE3	LOC_Os01g47070	0.106936	866
LOC_Os01g48446	GENIE3	LOC_Os05g47960	0.106893	867
LOC_Os08g06280	GENIE3	LOC_Os02g36570	0.106879	868
LOC_Os02g13800	GENIE3	LOC_Os01g52010	0.106876	869
LOC_Os02g13800	GENIE3	LOC_Os12g36730	0.106859	870
LOC_Os01g44430	GENIE3	LOC_Os02g37060	0.106853	871
LOC_Os08g06280	GENIE3	LOC_Os06g28970	0.106835	872
LOC_Os02g13800	GENIE3	LOC_Os01g59560	0.106833	873
LOC_Os02g13800	GENIE3	LOC_Os08g29124	0.106819	874
LOC_Os05g35170	GENIE3	LOC_Os01g04280	0.106817	875
LOC_Os03g07360	GENIE3	LOC_Os05g02500	0.106806	876
LOC_Os02g13800	GENIE3	LOC_Os07g05400	0.106794	877
LOC_Os08g42400	GENIE3	LOC_Os01g61814	0.106776	878
LOC_Os08g06280	GENIE3	LOC_Os07g37550	0.106773	879
LOC_Os02g13800	GENIE3	LOC_Os09g34340	0.106761	880
LOC_Os02g13800	GENIE3	LOC_Os05g46845	0.106742	881
LOC_Os01g44430	GENIE3	LOC_Os03g17070	0.106724	882
LOC_Os04g45810	GENIE3	LOC_Os11g30500	0.106702	883
LOC_Os12g32250	GENIE3	LOC_Os11g06880	0.106628	884
LOC_Os10g41230	GENIE3	LOC_Os07g35630	0.106546	885
LOC_Os10g41230	GENIE3	LOC_Os01g27230	0.106545	886
LOC_Os04g46020	GENIE3	LOC_Os03g15270	0.106538	887
LOC_Os01g44430	GENIE3	LOC_Os06g40500	0.106527	888
LOC_Os08g06280	GENIE3	LOC_Os05g44080	0.106478	889
LOC_Os01g48446	GENIE3	LOC_Os07g48280	0.10644	890
LOC_Os02g13800	GENIE3	LOC_Os02g52620	0.106436	891
LOC_Os02g13800	GENIE3	LOC_Os07g08440	0.106431	892
LOC_Os05g50900	GENIE3	LOC_Os06g35140	0.106418	893
LOC_Os09g31400	GENIE3	LOC_Os08g06050	0.106357	894
LOC_Os12g32250	GENIE3	LOC_Os01g06560	0.106303	895
LOC_Os02g13800	GENIE3	LOC_Os08g12880	0.106294	896
LOC_Os02g13800	GENIE3	LOC_Os01g29820	0.106269	897
LOC_Os02g13800	GENIE3	LOC_Os01g59440	0.106241	898
LOC_Os02g13800	GENIE3	LOC_Os06g37300	0.10621	899
LOC_Os02g13800	GENIE3	LOC_Os02g22060	0.106199	900
LOC_Os02g13800	GENIE3	LOC_Os12g43363	0.106197	901
LOC_Os12g32250	GENIE3	LOC_Os11g30810	0.106161	902
LOC_Os02g13800	GENIE3	LOC_Os07g35560	0.106137	903
LOC_Os01g70310	GENIE3	LOC_Os05g04170	0.10613	904
LOC_Os02g13800	GENIE3	LOC_Os02g44280	0.106115	905
LOC_Os01g70310	GENIE3	LOC_Os08g36910	0.106106	906
LOC_Os02g13800	GENIE3	LOC_Os02g58550	0.105974	907
LOC_Os08g06280	GENIE3	LOC_Os06g36340	0.105935	908
LOC_Os02g13800	GENIE3	LOC_Os08g35480	0.105929	909
LOC_Os02g13800	GENIE3	LOC_Os02g46320	0.105926	910
LOC_Os02g13800	GENIE3	LOC_Os06g03200	0.105877	911
LOC_Os02g13800	GENIE3	LOC_Os09g34040	0.105866	912
LOC_Os05g35170	GENIE3	LOC_Os12g38110	0.105861	913
LOC_Os02g13800	GENIE3	LOC_Os05g02220	0.105854	914
LOC_Os08g06280	GENIE3	LOC_Os03g07300	0.105765	915
LOC_Os01g43590	GENIE3	LOC_Os11g10320	0.105754	916
LOC_Os02g13800	GENIE3	LOC_Os07g41900	0.105719	917
LOC_Os02g13800	GENIE3	LOC_Os11g19764	0.105704	918
LOC_Os02g13800	GENIE3	LOC_Os02g41820	0.105703	919
LOC_Os02g13800	GENIE3	LOC_Os03g27030	0.105665	920
LOC_Os08g42400	GENIE3	LOC_Os04g47520	0.105388	921
LOC_Os02g13800	GENIE3	LOC_Os02g14130	0.105369	922
LOC_Os02g13800	GENIE3	LOC_Os03g63380	0.105249	923
LOC_Os01g13540	GENIE3	LOC_Os08g05650	0.10523	924
LOC_Os02g13800	GENIE3	LOC_Os11g10050	0.10522	925
LOC_Os08g06280	GENIE3	LOC_Os05g43310	0.105216	926
LOC_Os02g13800	GENIE3	LOC_Os10g41220	0.105136	927
LOC_Os02g13800	GENIE3	LOC_Os02g34580	0.105131	928
LOC_Os08g06280	GENIE3	LOC_Os03g56930	0.105	929
LOC_Os09g30400	GENIE3	LOC_Os04g47590	0.104936	930
LOC_Os04g46020	GENIE3	LOC_Os05g19030	0.104897	931
LOC_Os02g52780	GENIE3	LOC_Os08g34240	0.104886	932
LOC_Os03g20090	GENIE3	LOC_Os03g60570	0.104857	933
LOC_Os02g13800	GENIE3	LOC_Os05g04510	0.104853	934
LOC_Os02g13800	GENIE3	LOC_Os03g29960	0.104817	935
LOC_Os02g52780	GENIE3	LOC_Os09g15670	0.104756	936
LOC_Os02g13800	GENIE3	LOC_Os01g65220	0.10474	937
LOC_Os02g13800	GENIE3	LOC_Os11g45295	0.104683	938
LOC_Os02g13800	GENIE3	LOC_Os08g30590	0.104678	939
LOC_Os02g13800	GENIE3	LOC_Os06g49090	0.104669	940
LOC_Os02g13800	GENIE3	LOC_Os02g19924	0.104663	941
LOC_Os02g13800	GENIE3	LOC_Os05g51630	0.10465	942
LOC_Os01g64730	GENIE3	LOC_Os02g54140	0.104637	943
LOC_Os08g42400	GENIE3	LOC_Os09g36700	0.104609	944
LOC_Os02g13800	GENIE3	LOC_Os01g68740	0.104606	945
LOC_Os02g13800	GENIE3	LOC_Os02g02590	0.104591	946
LOC_Os01g44430	GENIE3	LOC_Os01g55570	0.104546	947
LOC_Os02g13800	GENIE3	LOC_Os09g31514	0.104466	948
LOC_Os03g45194	GENIE3	LOC_Os03g44820	0.104462	949
LOC_Os02g13800	GENIE3	LOC_Os03g37411	0.104455	950
LOC_Os02g13800	GENIE3	LOC_Os01g49740	0.104436	951
LOC_Os01g44430	GENIE3	LOC_Os07g08030	0.104433	952
LOC_Os01g48446	GENIE3	LOC_Os04g48290	0.10437	953
LOC_Os02g13800	GENIE3	LOC_Os12g24540	0.104369	954
LOC_Os02g52780	GENIE3	LOC_Os02g01590	0.104334	955
LOC_Os04g46020	GENIE3	LOC_Os06g12150	0.10424	956
LOC_Os03g45194	GENIE3	LOC_Os03g31150	0.104206	957
LOC_Os02g13800	GENIE3	LOC_Os03g40110	0.104177	958
LOC_Os08g06280	GENIE3	LOC_Os08g29370	0.10416	959
LOC_Os02g13800	GENIE3	LOC_Os04g57140	0.104132	960
LOC_Os02g13800	GENIE3	LOC_Os07g08770	0.104093	961
LOC_Os02g13800	GENIE3	LOC_Os02g35700	0.103951	962
LOC_Os08g06280	GENIE3	LOC_Os08g06250	0.103951	963
LOC_Os02g13800	GENIE3	LOC_Os03g57260	0.103934	964
LOC_Os03g09170	GENIE3	LOC_Os07g05940	0.103927	965
LOC_Os03g20090	GENIE3	LOC_Os11g05380	0.103918	966
LOC_Os02g13800	GENIE3	LOC_Os03g02310	0.103909	967
LOC_Os02g13800	GENIE3	LOC_Os08g45220	0.103887	968
LOC_Os01g64730	GENIE3	LOC_Os02g26470	0.103797	969
LOC_Os01g44430	GENIE3	LOC_Os01g65630	0.103797	970
LOC_Os02g13800	GENIE3	LOC_Os02g24750	0.103782	971
LOC_Os02g13800	GENIE3	LOC_Os10g32880	0.10376	972
LOC_Os01g70310	GENIE3	LOC_Os03g63900	0.103759	973
LOC_Os12g06640	GENIE3	LOC_Os09g10054	0.103747	974
LOC_Os02g13800	GENIE3	LOC_Os03g21530	0.103739	975
LOC_Os01g70310	GENIE3	LOC_Os07g33650	0.103731	976
LOC_Os01g70310	GENIE3	LOC_Os04g44910	0.103703	977
LOC_Os09g28310	GENIE3	LOC_Os02g48964	0.103683	978
LOC_Os06g14670	GENIE3	LOC_Os02g05640	0.103634	979
LOC_Os02g13800	GENIE3	LOC_Os12g07820	0.10363	980
LOC_Os03g07360	GENIE3	LOC_Os07g43560	0.103556	981
LOC_Os01g70310	GENIE3	LOC_Os03g18220	0.103545	982
LOC_Os02g13800	GENIE3	LOC_Os04g58570	0.10351	983
LOC_Os01g69980	GENIE3	LOC_Os10g40830	0.103494	984
LOC_Os01g70310	GENIE3	LOC_Os01g45140	0.103453	985
LOC_Os01g70310	GENIE3	LOC_Os01g50170	0.103437	986
LOC_Os02g13800	GENIE3	LOC_Os06g24870	0.103427	987
LOC_Os02g13800	GENIE3	LOC_Os07g14590	0.103418	988
LOC_Os02g13800	GENIE3	LOC_Os09g28390	0.103396	989
LOC_Os12g06640	GENIE3	LOC_Os10g04730	0.103357	990
LOC_Os01g70310	GENIE3	LOC_Os01g66510	0.103354	991
LOC_Os11g09160	GENIE3	LOC_Os03g63260	0.103296	992
LOC_Os08g06280	GENIE3	LOC_Os03g29680	0.103288	993
LOC_Os11g09160	GENIE3	LOC_Os03g58850	0.103273	994
LOC_Os02g13800	GENIE3	LOC_Os12g33240	0.103255	995
LOC_Os02g13800	GENIE3	LOC_Os05g37690	0.103246	996
LOC_Os08g42400	GENIE3	LOC_Os07g29320	0.103235	997
LOC_Os01g62460	GENIE3	LOC_Os02g56280	0.10323	998
LOC_Os09g28310	GENIE3	LOC_Os03g59320	0.10323	999
LOC_Os03g09170	GENIE3	LOC_Os04g52090	0.103192	1000
LOC_Os02g13800	GENIE3	LOC_Os12g13720	0.103151	1001
LOC_Os08g42400	GENIE3	LOC_Os04g50990	0.103125	1002
LOC_Os12g06640	GENIE3	LOC_Os01g67580	0.103092	1003
LOC_Os02g13800	GENIE3	LOC_Os03g33012	0.103082	1004
LOC_Os12g32250	GENIE3	LOC_Os07g44910	0.103075	1005
LOC_Os01g44430	GENIE3	LOC_Os05g48160	0.103073	1006
LOC_Os02g13800	GENIE3	LOC_Os10g30790	0.103061	1007
LOC_Os02g13800	GENIE3	LOC_Os12g26290	0.103048	1008
LOC_Os08g42400	GENIE3	LOC_Os02g54700	0.103041	1009
LOC_Os08g06280	GENIE3	LOC_Os09g25410	0.103037	1010
LOC_Os02g13800	GENIE3	LOC_Os02g33580	0.103018	1011
LOC_Os05g35170	GENIE3	LOC_Os01g59440	0.103003	1012
LOC_Os04g46020	GENIE3	LOC_Os04g54810	0.102985	1013
LOC_Os02g03960	GENIE3	LOC_Os03g39640	0.102983	1014
LOC_Os08g39830	GENIE3	LOC_Os01g68770	0.102946	1015
LOC_Os08g06280	GENIE3	LOC_Os04g59610	0.102932	1016
LOC_Os05g35170	GENIE3	LOC_Os10g39520	0.102917	1017
LOC_Os01g44430	GENIE3	LOC_Os09g17740	0.102901	1018
LOC_Os05g35170	GENIE3	LOC_Os05g44580	0.102885	1019
LOC_Os01g13540	GENIE3	LOC_Os02g58560	0.102824	1020
LOC_Os05g35170	GENIE3	LOC_Os03g11440	0.102799	1021
LOC_Os01g13540	GENIE3	LOC_Os01g67120	0.10278	1022
LOC_Os01g44430	GENIE3	LOC_Os03g11250	0.102757	1023
LOC_Os02g13800	GENIE3	LOC_Os02g27160	0.102741	1024
LOC_Os03g41330	GENIE3	LOC_Os08g36480	0.102694	1025
LOC_Os02g13800	GENIE3	LOC_Os03g05040	0.10269	1026
LOC_Os01g64730	GENIE3	LOC_Os03g30260	0.10266	1027
LOC_Os04g45810	GENIE3	LOC_Os07g45000	0.10266	1028
LOC_Os11g09160	GENIE3	LOC_Os04g38640	0.102645	1029
LOC_Os02g13800	GENIE3	LOC_Os12g25120	0.1026	1030
LOC_Os03g09170	GENIE3	LOC_Os09g21210	0.102586	1031
LOC_Os02g13800	GENIE3	LOC_Os08g23930	0.102485	1032
LOC_Os08g06280	GENIE3	LOC_Os08g25734	0.102482	1033
LOC_Os03g07360	GENIE3	LOC_Os11g16470	0.102478	1034
LOC_Os02g13800	GENIE3	LOC_Os08g32690	0.102436	1035
LOC_Os02g13800	GENIE3	LOC_Os08g33380	0.102385	1036
LOC_Os08g06280	GENIE3	LOC_Os09g36240	0.102378	1037
LOC_Os08g06280	GENIE3	LOC_Os03g59020	0.102363	1038
LOC_Os02g43820	GENIE3	LOC_Os12g01900	0.102355	1039
LOC_Os02g13800	GENIE3	LOC_Os09g32760	0.102308	1040
LOC_Os08g06280	GENIE3	LOC_Os08g03579	0.102261	1041
LOC_Os01g70310	GENIE3	LOC_Os01g61010	0.102211	1042
LOC_Os02g13800	GENIE3	LOC_Os02g47400	0.102114	1043
LOC_Os02g13800	GENIE3	LOC_Os12g10220	0.102099	1044
LOC_Os02g13800	GENIE3	LOC_Os03g31490	0.102074	1045
LOC_Os04g46020	GENIE3	LOC_Os07g41200	0.102062	1046
LOC_Os08g06280	GENIE3	LOC_Os08g44300	0.102056	1047
LOC_Os02g13800	GENIE3	LOC_Os05g18294	0.102015	1048
LOC_Os02g13800	GENIE3	LOC_Os08g42840	0.102008	1049
LOC_Os02g13800	GENIE3	LOC_Os09g31490	0.101985	1050
LOC_Os08g42400	GENIE3	LOC_Os11g43950	0.101954	1051
LOC_Os02g13800	GENIE3	LOC_Os02g42210	0.101937	1052
LOC_Os01g44430	GENIE3	LOC_Os03g22370	0.101925	1053
LOC_Os03g07360	GENIE3	LOC_Os06g47930	0.101883	1054
LOC_Os01g13540	GENIE3	LOC_Os05g43060	0.101861	1055
LOC_Os04g40930	GENIE3	LOC_Os10g36580	0.101832	1056
LOC_Os08g06280	GENIE3	LOC_Os03g55330	0.101824	1057
LOC_Os02g13800	GENIE3	LOC_Os01g27449	0.101812	1058
LOC_Os08g06280	GENIE3	LOC_Os11g03390	0.10178	1059
LOC_Os03g07360	GENIE3	LOC_Os05g23840	0.101775	1060
LOC_Os03g07360	GENIE3	LOC_Os03g16110	0.101637	1061
LOC_Os02g13800	GENIE3	LOC_Os03g05840	0.101635	1062
LOC_Os01g13540	GENIE3	LOC_Os02g51070	0.101628	1063
LOC_Os02g13800	GENIE3	LOC_Os05g50300	0.101616	1064
LOC_Os05g48010	GENIE3	LOC_Os09g32290	0.101565	1065
LOC_Os02g52780	GENIE3	LOC_Os03g05590	0.101562	1066
LOC_Os02g13800	GENIE3	LOC_Os11g40420	0.101535	1067
LOC_Os02g13800	GENIE3	LOC_Os07g12600	0.101476	1068
LOC_Os02g13800	GENIE3	LOC_Os01g51380	0.101458	1069
LOC_Os04g54474	GENIE3	LOC_Os12g18360	0.101446	1070
LOC_Os03g26210	GENIE3	LOC_Os03g23980	0.101426	1071
LOC_Os09g31400	GENIE3	LOC_Os12g31860	0.1014	1072
LOC_Os08g06280	GENIE3	LOC_Os03g24590	0.101376	1073
LOC_Os02g13800	GENIE3	LOC_Os02g46120	0.101376	1074
LOC_Os02g13800	GENIE3	LOC_Os09g34090	0.10137	1075
LOC_Os01g13540	GENIE3	LOC_Os02g26860	0.101368	1076
LOC_Os05g35170	GENIE3	LOC_Os04g55290	0.101367	1077
LOC_Os12g06640	GENIE3	LOC_Os11g25040	0.101309	1078
LOC_Os01g64730	GENIE3	LOC_Os01g24810	0.101271	1079
LOC_Os05g35170	GENIE3	LOC_Os10g33930	0.101268	1080
LOC_Os02g13800	GENIE3	LOC_Os03g31110	0.101259	1081
LOC_Os02g13800	GENIE3	LOC_Os02g10040	0.101235	1082
LOC_Os08g42400	GENIE3	LOC_Os08g03520	0.10123	1083
LOC_Os08g06280	GENIE3	LOC_Os10g36000	0.101216	1084
LOC_Os04g46020	GENIE3	LOC_Os05g09740	0.101202	1085
LOC_Os02g13800	GENIE3	LOC_Os05g39230	0.101198	1086
LOC_Os02g03960	GENIE3	LOC_Os07g07050	0.101165	1087
LOC_Os08g42400	GENIE3	LOC_Os10g38610	0.101109	1088
LOC_Os08g06280	GENIE3	LOC_Os12g17320	0.101044	1089
LOC_Os05g50900	GENIE3	LOC_Os05g19910	0.101034	1090
LOC_Os01g13540	GENIE3	LOC_Os03g01930	0.101026	1091
LOC_Os01g13540	GENIE3	LOC_Os06g13810	0.101011	1092
LOC_Os10g26620	GENIE3	LOC_Os01g12810	0.100971	1093
LOC_Os12g32250	GENIE3	LOC_Os08g37840	0.100953	1094
LOC_Os02g13800	GENIE3	LOC_Os05g24800	0.100945	1095
LOC_Os01g13540	GENIE3	LOC_Os03g05540	0.10093	1096
LOC_Os02g13800	GENIE3	LOC_Os05g49430	0.100906	1097
LOC_Os01g39330	GENIE3	LOC_Os04g52190	0.100897	1098
LOC_Os02g13800	GENIE3	LOC_Os03g05550	0.100857	1099
LOC_Os02g13800	GENIE3	LOC_Os02g01510	0.100848	1100
LOC_Os08g06280	GENIE3	LOC_Os05g22614	0.100801	1101
LOC_Os04g46020	GENIE3	LOC_Os02g21700	0.100795	1102
LOC_Os05g35170	GENIE3	LOC_Os09g10054	0.100767	1103
LOC_Os02g13800	GENIE3	LOC_Os03g62030	0.100763	1104
LOC_Os05g35170	GENIE3	LOC_Os04g22270	0.100749	1105
LOC_Os05g35170	GENIE3	LOC_Os02g01510	0.100738	1106
LOC_Os08g42400	GENIE3	LOC_Os07g20580	0.100734	1107
LOC_Os02g52780	GENIE3	LOC_Os09g35940	0.100725	1108
LOC_Os09g31400	GENIE3	LOC_Os01g09430	0.100705	1109
LOC_Os05g35170	GENIE3	LOC_Os07g14610	0.100701	1110
LOC_Os02g13800	GENIE3	LOC_Os05g37250	0.100694	1111
LOC_Os02g13800	GENIE3	LOC_Os02g44642	0.100642	1112
LOC_Os02g13800	GENIE3	LOC_Os01g65320	0.100628	1113
LOC_Os08g39830	GENIE3	LOC_Os07g38260	0.100562	1114
LOC_Os05g35170	GENIE3	LOC_Os12g17690	0.100549	1115
LOC_Os12g32250	GENIE3	LOC_Os08g39860	0.100541	1116
LOC_Os01g70310	GENIE3	LOC_Os10g37980	0.100481	1117
LOC_Os01g44430	GENIE3	LOC_Os07g05480	0.100475	1118
LOC_Os08g06280	GENIE3	LOC_Os01g70820	0.100469	1119
LOC_Os09g30400	GENIE3	LOC_Os02g43350	0.100462	1120
LOC_Os02g13800	GENIE3	LOC_Os02g49690	0.100437	1121
LOC_Os11g09160	GENIE3	LOC_Os04g55180	0.100422	1122
LOC_Os08g06280	GENIE3	LOC_Os03g64210	0.100395	1123
LOC_Os09g28310	GENIE3	LOC_Os03g14915	0.10039	1124
LOC_Os01g48446	GENIE3	LOC_Os01g64470	0.100357	1125
LOC_Os04g46020	GENIE3	LOC_Os09g38239	0.100346	1126
LOC_Os02g13800	GENIE3	LOC_Os02g36000	0.100327	1127
LOC_Os04g46020	GENIE3	LOC_Os04g58280	0.100314	1128
LOC_Os08g06280	GENIE3	LOC_Os02g57030	0.100314	1129
LOC_Os11g09160	GENIE3	LOC_Os03g56950	0.100308	1130
LOC_Os02g13800	GENIE3	LOC_Os12g40300	0.100293	1131
LOC_Os05g35170	GENIE3	LOC_Os01g49320	0.100293	1132
LOC_Os12g32250	GENIE3	LOC_Os04g55650	0.100292	1133
LOC_Os08g06280	GENIE3	LOC_Os07g47640	0.100283	1134
LOC_Os05g35170	GENIE3	LOC_Os03g05470	0.100272	1135
LOC_Os08g06280	GENIE3	LOC_Os01g40310	0.10024	1136
LOC_Os02g13800	GENIE3	LOC_Os03g20460	0.100233	1137
LOC_Os02g13800	GENIE3	LOC_Os12g18374	0.10022	1138
LOC_Os01g44430	GENIE3	LOC_Os06g28970	0.100164	1139
LOC_Os02g13800	GENIE3	LOC_Os05g27110	0.100147	1140
LOC_Os01g44430	GENIE3	LOC_Os08g02630	0.100131	1141
LOC_Os11g09160	GENIE3	LOC_Os10g35940	0.100122	1142
LOC_Os05g35170	GENIE3	LOC_Os04g55960	0.100113	1143
LOC_Os02g13800	GENIE3	LOC_Os06g21560	0.100103	1144
LOC_Os01g13540	GENIE3	LOC_Os02g39730	0.100066	1145
LOC_Os05g35170	GENIE3	LOC_Os03g04110	0.100055	1146
LOC_Os01g70310	GENIE3	LOC_Os05g39060	0.100053	1147
LOC_Os08g06280	GENIE3	LOC_Os01g22980	0.0999938	1148
LOC_Os02g13800	GENIE3	LOC_Os08g09840	0.0999898	1149
LOC_Os02g13800	GENIE3	LOC_Os01g72170	0.0999793	1150
LOC_Os02g13800	GENIE3	LOC_Os05g35170	0.0999746	1151
LOC_Os11g09160	GENIE3	LOC_Os01g24810	0.0999554	1152
LOC_Os03g09170	GENIE3	LOC_Os03g45730	0.0998797	1153
LOC_Os08g42400	GENIE3	LOC_Os07g05040	0.0998251	1154
LOC_Os02g13800	GENIE3	LOC_Os07g27790	0.0998122	1155
LOC_Os05g03760	GENIE3	LOC_Os05g05940	0.0998098	1156
LOC_Os09g30400	GENIE3	LOC_Os05g25840	0.099808	1157
LOC_Os02g13800	GENIE3	LOC_Os06g29380	0.0997969	1158
LOC_Os03g07360	GENIE3	LOC_Os08g22960	0.0997785	1159
LOC_Os05g35170	GENIE3	LOC_Os01g46169	0.0997714	1160
LOC_Os05g35170	GENIE3	LOC_Os03g39860	0.0997511	1161
LOC_Os05g35170	GENIE3	LOC_Os04g18090	0.0997414	1162
LOC_Os08g42400	GENIE3	LOC_Os12g18630	0.0997075	1163
LOC_Os08g06280	GENIE3	LOC_Os02g14170	0.0996818	1164
LOC_Os04g45810	GENIE3	LOC_Os03g46300	0.0996716	1165
LOC_Os08g06280	GENIE3	LOC_Os09g27750	0.0996581	1166
LOC_Os02g13800	GENIE3	LOC_Os07g28850	0.0996516	1167
LOC_Os02g13800	GENIE3	LOC_Os02g12880	0.0995469	1168
LOC_Os02g13800	GENIE3	LOC_Os01g39830	0.09954	1169
LOC_Os02g52780	GENIE3	LOC_Os02g55430	0.0995276	1170
LOC_Os02g13800	GENIE3	LOC_Os10g40060	0.099475	1171
LOC_Os01g13540	GENIE3	LOC_Os10g35940	0.0994338	1172
LOC_Os01g44430	GENIE3	LOC_Os10g40410	0.0994143	1173
LOC_Os08g06280	GENIE3	LOC_Os11g04470	0.0993916	1174
LOC_Os12g32250	GENIE3	LOC_Os06g50950	0.0993609	1175
LOC_Os08g39830	GENIE3	LOC_Os01g55830	0.0993427	1176
LOC_Os02g13800	GENIE3	LOC_Os06g43980	0.0993413	1177
LOC_Os02g52780	GENIE3	LOC_Os02g10730	0.0992979	1178
LOC_Os03g10140	GENIE3	LOC_Os01g06310	0.0992931	1179
LOC_Os02g13800	GENIE3	LOC_Os10g33800	0.0992609	1180
LOC_Os02g13800	GENIE3	LOC_Os04g13260	0.0992594	1181
LOC_Os02g13800	GENIE3	LOC_Os03g57149	0.0992546	1182
LOC_Os02g13800	GENIE3	LOC_Os07g47590	0.0992466	1183
LOC_Os02g03960	GENIE3	LOC_Os07g49390	0.0992437	1184
LOC_Os08g42400	GENIE3	LOC_Os07g41190	0.0992275	1185
LOC_Os12g32250	GENIE3	LOC_Os02g51040	0.0991927	1186
LOC_Os02g13800	GENIE3	LOC_Os01g53000	0.0991912	1187
LOC_Os02g13800	GENIE3	LOC_Os03g63970	0.0991827	1188
LOC_Os02g43820	GENIE3	LOC_Os01g48910	0.0991818	1189
LOC_Os02g13800	GENIE3	LOC_Os05g34160	0.0991474	1190
LOC_Os02g13800	GENIE3	LOC_Os02g30070	0.0990806	1191
LOC_Os02g13800	GENIE3	LOC_Os11g02660	0.0990785	1192
LOC_Os02g13800	GENIE3	LOC_Os07g32020	0.0990668	1193
LOC_Os02g13800	GENIE3	LOC_Os01g74670	0.0990561	1194
LOC_Os05g35170	GENIE3	LOC_Os06g22380	0.0990492	1195
LOC_Os02g13800	GENIE3	LOC_Os02g42530	0.0990271	1196
LOC_Os08g06280	GENIE3	LOC_Os01g22520	0.0990168	1197
LOC_Os02g13800	GENIE3	LOC_Os01g56070	0.0990024	1198
LOC_Os05g35170	GENIE3	LOC_Os04g14150	0.0989579	1199
LOC_Os08g06280	GENIE3	LOC_Os03g05830	0.0989332	1200
LOC_Os02g13800	GENIE3	LOC_Os08g27840	0.0989228	1201
LOC_Os01g64730	GENIE3	LOC_Os03g01580	0.0988938	1202
LOC_Os01g13540	GENIE3	LOC_Os11g20179	0.0988913	1203
LOC_Os05g35170	GENIE3	LOC_Os02g52130	0.0988906	1204
LOC_Os02g13800	GENIE3	LOC_Os03g06139	0.0988813	1205
LOC_Os01g70310	GENIE3	LOC_Os07g35700	0.0988666	1206
LOC_Os09g30400	GENIE3	LOC_Os08g29720	0.0988524	1207
LOC_Os02g13800	GENIE3	LOC_Os08g42310	0.0988416	1208
LOC_Os09g30400	GENIE3	LOC_Os08g41830	0.0988112	1209
LOC_Os01g64730	GENIE3	LOC_Os08g32910	0.0987842	1210
LOC_Os02g13800	GENIE3	LOC_Os11g33090	0.0987744	1211
LOC_Os08g06280	GENIE3	LOC_Os05g33570	0.0987364	1212
LOC_Os08g42400	GENIE3	LOC_Os03g18570	0.0987332	1213
LOC_Os11g38870	GENIE3	LOC_Os01g58640	0.0986931	1214
LOC_Os04g45810	GENIE3	LOC_Os10g25150	0.0986694	1215
LOC_Os05g35170	GENIE3	LOC_Os01g42790	0.0986324	1216
LOC_Os01g64730	GENIE3	LOC_Os01g60280	0.0985976	1217
LOC_Os02g13800	GENIE3	LOC_Os02g12030	0.0985896	1218
LOC_Os03g08470	GENIE3	LOC_Os08g34390	0.0985883	1219
LOC_Os02g13800	GENIE3	LOC_Os06g50100	0.0985773	1220
LOC_Os08g06280	GENIE3	LOC_Os03g29970	0.0985674	1221
LOC_Os08g42400	GENIE3	LOC_Os03g19720	0.0985567	1222
LOC_Os09g30400	GENIE3	LOC_Os03g31690	0.0985429	1223
LOC_Os01g44430	GENIE3	LOC_Os11g40600	0.0985417	1224
LOC_Os01g13540	GENIE3	LOC_Os03g20420	0.0985385	1225
LOC_Os06g14670	GENIE3	LOC_Os09g26920	0.0985285	1226
LOC_Os01g64730	GENIE3	LOC_Os04g49570	0.0985166	1227
LOC_Os11g09160	GENIE3	LOC_Os10g30090	0.0985125	1228
LOC_Os11g09160	GENIE3	LOC_Os01g54240	0.0984526	1229
LOC_Os02g13800	GENIE3	LOC_Os04g28210	0.0984525	1230
LOC_Os04g46020	GENIE3	LOC_Os04g59330	0.0984249	1231
LOC_Os02g13800	GENIE3	LOC_Os03g15040	0.0984241	1232
LOC_Os02g13800	GENIE3	LOC_Os07g26740	0.0983612	1233
LOC_Os08g42400	GENIE3	LOC_Os04g28180	0.0983515	1234
LOC_Os02g13800	GENIE3	LOC_Os11g24120	0.0983468	1235
LOC_Os02g43820	GENIE3	LOC_Os05g47770	0.0983417	1236
LOC_Os05g35170	GENIE3	LOC_Os02g42160	0.0983363	1237
LOC_Os01g70310	GENIE3	LOC_Os05g25450	0.0982431	1238
LOC_Os02g13800	GENIE3	LOC_Os05g04110	0.0982382	1239
LOC_Os02g13800	GENIE3	LOC_Os02g34570	0.0981907	1240
LOC_Os09g31400	GENIE3	LOC_Os08g05280	0.0981858	1241
LOC_Os02g13800	GENIE3	LOC_Os12g21784	0.0981764	1242
LOC_Os02g13800	GENIE3	LOC_Os02g10790	0.0981704	1243
LOC_Os12g32250	GENIE3	LOC_Os09g26780	0.0981514	1244
LOC_Os02g13800	GENIE3	LOC_Os01g57740	0.0981091	1245
LOC_Os12g32250	GENIE3	LOC_Os02g41780	0.0980932	1246
LOC_Os05g35170	GENIE3	LOC_Os12g24320	0.0980596	1247
LOC_Os04g46020	GENIE3	LOC_Os10g21910	0.098029	1248
LOC_Os02g13800	GENIE3	LOC_Os09g33500	0.0980206	1249
LOC_Os05g35170	GENIE3	LOC_Os11g05400	0.0980112	1250
LOC_Os05g35170	GENIE3	LOC_Os02g02120	0.0979465	1251
LOC_Os08g06280	GENIE3	LOC_Os12g13030	0.0979183	1252
LOC_Os01g48446	GENIE3	LOC_Os03g60570	0.0979179	1253
LOC_Os02g13800	GENIE3	LOC_Os03g56270	0.097916	1254
LOC_Os06g10880	GENIE3	LOC_Os09g08072	0.0979029	1255
LOC_Os01g44430	GENIE3	LOC_Os06g01850	0.097893	1256
LOC_Os02g13800	GENIE3	LOC_Os01g16540	0.0978752	1257
LOC_Os03g09170	GENIE3	LOC_Os01g64470	0.0978676	1258
LOC_Os08g42400	GENIE3	LOC_Os01g19820	0.0978635	1259
LOC_Os03g41330	GENIE3	LOC_Os11g38870	0.0978438	1260
LOC_Os02g13800	GENIE3	LOC_Os12g07740	0.0978284	1261
LOC_Os01g69980	GENIE3	LOC_Os09g35880	0.0977915	1262
LOC_Os05g35170	GENIE3	LOC_Os01g21240	0.0977607	1263
LOC_Os01g39330	GENIE3	LOC_Os04g15530	0.097733	1264
LOC_Os11g09160	GENIE3	LOC_Os11g09590	0.0977197	1265
LOC_Os05g35170	GENIE3	LOC_Os05g29920	0.0977196	1266
LOC_Os02g03960	GENIE3	LOC_Os03g07360	0.0977106	1267
LOC_Os03g07360	GENIE3	LOC_Os03g18710	0.0977099	1268
LOC_Os02g13800	GENIE3	LOC_Os11g45820	0.0977088	1269
LOC_Os01g43590	GENIE3	LOC_Os05g49370	0.0977024	1270
LOC_Os01g39330	GENIE3	LOC_Os01g62430	0.0976901	1271
LOC_Os02g03960	GENIE3	LOC_Os11g08670	0.0976422	1272
LOC_Os02g52780	GENIE3	LOC_Os11g12530	0.0976415	1273
LOC_Os09g31400	GENIE3	LOC_Os01g61060	0.0976375	1274
LOC_Os02g13800	GENIE3	LOC_Os07g08320	0.0976235	1275
LOC_Os02g13800	GENIE3	LOC_Os01g49230	0.0976057	1276
LOC_Os02g13800	GENIE3	LOC_Os01g38359	0.0975624	1277
LOC_Os01g64730	GENIE3	LOC_Os03g16920	0.0975594	1278
LOC_Os04g45810	GENIE3	LOC_Os04g35100	0.0975552	1279
LOC_Os01g13540	GENIE3	LOC_Os06g03770	0.0975324	1280
LOC_Os02g13800	GENIE3	LOC_Os03g47470	0.0975184	1281
LOC_Os02g13800	GENIE3	LOC_Os06g49040	0.0974892	1282
LOC_Os01g13540	GENIE3	LOC_Os06g03990	0.0974868	1283
LOC_Os05g35170	GENIE3	LOC_Os01g43760	0.0974216	1284
LOC_Os05g35170	GENIE3	LOC_Os02g36000	0.097408	1285
LOC_Os02g13800	GENIE3	LOC_Os08g35470	0.0973804	1286
LOC_Os02g13800	GENIE3	LOC_Os03g19930	0.0973587	1287
LOC_Os02g13800	GENIE3	LOC_Os01g02430	0.0973521	1288
LOC_Os11g09160	GENIE3	LOC_Os03g24860	0.0973425	1289
LOC_Os08g06280	GENIE3	LOC_Os03g08070	0.097323	1290
LOC_Os01g44430	GENIE3	LOC_Os06g49070	0.0973013	1291
LOC_Os05g35170	GENIE3	LOC_Os02g52730	0.0972969	1292
LOC_Os12g32250	GENIE3	LOC_Os04g41620	0.0972694	1293
LOC_Os02g13800	GENIE3	LOC_Os06g18010	0.0972429	1294
LOC_Os08g06280	GENIE3	LOC_Os03g10940	0.097228	1295
LOC_Os04g46020	GENIE3	LOC_Os08g31760	0.0972029	1296
LOC_Os04g45810	GENIE3	LOC_Os02g10730	0.0971964	1297
LOC_Os11g09160	GENIE3	LOC_Os01g71380	0.0971678	1298
LOC_Os02g13800	GENIE3	LOC_Os03g16010	0.0971472	1299
LOC_Os05g35170	GENIE3	LOC_Os09g24954	0.0970736	1300
LOC_Os08g06280	GENIE3	LOC_Os03g49510	0.0970706	1301
LOC_Os02g13800	GENIE3	LOC_Os10g42830	0.0970236	1302
LOC_Os02g52780	GENIE3	LOC_Os12g13910	0.0970198	1303
LOC_Os02g13800	GENIE3	LOC_Os03g49990	0.0970066	1304
LOC_Os02g52780	GENIE3	LOC_Os03g08960	0.0969715	1305
LOC_Os02g13800	GENIE3	LOC_Os09g38580	0.0969522	1306
LOC_Os04g46020	GENIE3	LOC_Os01g65780	0.0969375	1307
LOC_Os12g06640	GENIE3	LOC_Os12g07020	0.0969299	1308
LOC_Os11g09160	GENIE3	LOC_Os03g14180	0.096926	1309
LOC_Os05g03040	GENIE3	LOC_Os05g02500	0.0969235	1310
LOC_Os03g09170	GENIE3	LOC_Os07g39470	0.0969208	1311
LOC_Os01g70310	GENIE3	LOC_Os04g44610	0.0969196	1312
LOC_Os05g35170	GENIE3	LOC_Os01g61920	0.0969179	1313
LOC_Os12g06640	GENIE3	LOC_Os11g36160	0.0968951	1314
LOC_Os03g45194	GENIE3	LOC_Os01g48690	0.0968768	1315
LOC_Os02g13800	GENIE3	LOC_Os07g48460	0.0968327	1316
LOC_Os04g46020	GENIE3	LOC_Os03g02190	0.0968291	1317
LOC_Os12g37970	GENIE3	LOC_Os08g41090	0.0968147	1318
LOC_Os02g13800	GENIE3	LOC_Os08g07720	0.0967923	1319
LOC_Os02g13800	GENIE3	LOC_Os05g48140	0.0967671	1320
LOC_Os08g06280	GENIE3	LOC_Os09g27420	0.0967642	1321
LOC_Os12g06640	GENIE3	LOC_Os04g45720	0.0967322	1322
LOC_Os01g70310	GENIE3	LOC_Os04g53998	0.0967306	1323
LOC_Os08g42400	GENIE3	LOC_Os01g54590	0.0967241	1324
LOC_Os08g42400	GENIE3	LOC_Os02g36710	0.0967046	1325
LOC_Os01g44430	GENIE3	LOC_Os04g40530	0.0966797	1326
LOC_Os01g48446	GENIE3	LOC_Os07g39470	0.0966569	1327
LOC_Os02g13800	GENIE3	LOC_Os08g37370	0.0966547	1328
LOC_Os02g13800	GENIE3	LOC_Os11g12340	0.0966253	1329
LOC_Os03g07360	GENIE3	LOC_Os01g63150	0.096613	1330
LOC_Os02g13800	GENIE3	LOC_Os02g46480	0.0966005	1331
LOC_Os02g13800	GENIE3	LOC_Os08g35305	0.0965994	1332
LOC_Os04g45650	GENIE3	LOC_Os03g62270	0.0965558	1333
LOC_Os08g06280	GENIE3	LOC_Os07g05480	0.0965339	1334
LOC_Os02g13800	GENIE3	LOC_Os02g12600	0.096511	1335
LOC_Os02g13800	GENIE3	LOC_Os04g33050	0.0964875	1336
LOC_Os02g13800	GENIE3	LOC_Os10g31950	0.096477	1337
LOC_Os05g35170	GENIE3	LOC_Os10g41190	0.0964748	1338
LOC_Os02g52780	GENIE3	LOC_Os09g30400	0.0964747	1339
LOC_Os05g35170	GENIE3	LOC_Os08g01410	0.0964312	1340
LOC_Os01g43590	GENIE3	LOC_Os04g52700	0.0963824	1341
LOC_Os01g48446	GENIE3	LOC_Os03g09170	0.0963458	1342
LOC_Os08g06280	GENIE3	LOC_Os03g21900	0.0963205	1343
LOC_Os01g13540	GENIE3	LOC_Os03g24860	0.0963178	1344
LOC_Os02g13800	GENIE3	LOC_Os10g26660	0.0962579	1345
LOC_Os02g13800	GENIE3	LOC_Os03g16210	0.0962478	1346
LOC_Os08g06280	GENIE3	LOC_Os05g42130	0.0961816	1347
LOC_Os02g13800	GENIE3	LOC_Os03g46710	0.0961694	1348
LOC_Os05g35170	GENIE3	LOC_Os02g34560	0.0961675	1349
LOC_Os04g45810	GENIE3	LOC_Os02g15860	0.0961477	1350
LOC_Os08g42400	GENIE3	LOC_Os07g05580	0.0961464	1351
LOC_Os01g46970	GENIE3	LOC_Os01g53070	0.0961325	1352
LOC_Os02g13800	GENIE3	LOC_Os05g36910	0.096124	1353
LOC_Os01g64730	GENIE3	LOC_Os02g31910	0.0961177	1354
LOC_Os03g26210	GENIE3	LOC_Os01g49470	0.0960941	1355
LOC_Os02g13800	GENIE3	LOC_Os11g25160	0.0960736	1356
LOC_Os02g13800	GENIE3	LOC_Os11g09474	0.0960552	1357
LOC_Os03g09170	GENIE3	LOC_Os01g50940	0.0960144	1358
LOC_Os11g09160	GENIE3	LOC_Os01g53330	0.0959565	1359
LOC_Os08g42400	GENIE3	LOC_Os12g19304	0.0959451	1360
LOC_Os08g06280	GENIE3	LOC_Os05g31785	0.0959192	1361
LOC_Os08g06280	GENIE3	LOC_Os07g07300	0.0958955	1362
LOC_Os04g46020	GENIE3	LOC_Os06g08080	0.0958643	1363
LOC_Os02g13800	GENIE3	LOC_Os12g07780	0.0958527	1364
LOC_Os05g50340	GENIE3	LOC_Os05g27580	0.0957925	1365
LOC_Os01g39330	GENIE3	LOC_Os05g50380	0.0957805	1366
LOC_Os08g06280	GENIE3	LOC_Os11g05540	0.0957789	1367
LOC_Os02g13800	GENIE3	LOC_Os01g67420	0.0957721	1368
LOC_Os05g03040	GENIE3	LOC_Os03g56420	0.0957583	1369
LOC_Os11g09160	GENIE3	LOC_Os04g16680	0.0957519	1370
LOC_Os11g09160	GENIE3	LOC_Os08g41460	0.0957464	1371
LOC_Os05g35170	GENIE3	LOC_Os02g39660	0.0956883	1372
LOC_Os01g64730	GENIE3	LOC_Os06g48300	0.0956764	1373
LOC_Os02g13800	GENIE3	LOC_Os11g03400	0.0956606	1374
LOC_Os02g13800	GENIE3	LOC_Os08g07880	0.0956422	1375
LOC_Os06g10880	GENIE3	LOC_Os12g39160	0.0956401	1376
LOC_Os02g13800	GENIE3	LOC_Os04g40540	0.0956351	1377
LOC_Os02g52780	GENIE3	LOC_Os07g42510	0.0956322	1378
LOC_Os05g35170	GENIE3	LOC_Os03g46200	0.0956225	1379
LOC_Os08g06280	GENIE3	LOC_Os06g30310	0.0956082	1380
LOC_Os04g46020	GENIE3	LOC_Os05g13940	0.0955576	1381
LOC_Os01g62460	GENIE3	LOC_Os03g31490	0.0955471	1382
LOC_Os11g38870	GENIE3	LOC_Os12g01530	0.0955402	1383
LOC_Os02g52780	GENIE3	LOC_Os03g06520	0.0955362	1384
LOC_Os02g13800	GENIE3	LOC_Os05g45320	0.0955112	1385
LOC_Os05g35170	GENIE3	LOC_Os04g09900	0.0954978	1386
LOC_Os02g13800	GENIE3	LOC_Os10g38780	0.0954843	1387
LOC_Os09g31400	GENIE3	LOC_Os12g18110	0.0954784	1388
LOC_Os09g30400	GENIE3	LOC_Os11g01590	0.0954728	1389
LOC_Os05g48010	GENIE3	LOC_Os04g37500	0.0954607	1390
LOC_Os04g46020	GENIE3	LOC_Os03g53800	0.095446	1391
LOC_Os02g13800	GENIE3	LOC_Os09g17760	0.0954384	1392
LOC_Os02g13800	GENIE3	LOC_Os01g08860	0.0954336	1393
LOC_Os05g50340	GENIE3	LOC_Os04g51792	0.0953978	1394
LOC_Os05g35170	GENIE3	LOC_Os11g38990	0.0953896	1395
LOC_Os04g46020	GENIE3	LOC_Os03g59240	0.0953756	1396
LOC_Os03g44540	GENIE3	LOC_Os01g22249	0.0953437	1397
LOC_Os08g42400	GENIE3	LOC_Os05g14194	0.0953428	1398
LOC_Os02g13800	GENIE3	LOC_Os08g45070	0.095322	1399
LOC_Os02g13800	GENIE3	LOC_Os11g07670	0.0952749	1400
LOC_Os01g44430	GENIE3	LOC_Os03g14040	0.0952228	1401
LOC_Os08g06280	GENIE3	LOC_Os06g51290	0.0951922	1402
LOC_Os02g13800	GENIE3	LOC_Os03g58610	0.0951838	1403
LOC_Os02g03960	GENIE3	LOC_Os10g04370	0.0951785	1404
LOC_Os02g13800	GENIE3	LOC_Os09g07020	0.0951726	1405
LOC_Os12g37970	GENIE3	LOC_Os06g12120	0.0951435	1406
LOC_Os12g32250	GENIE3	LOC_Os02g04540	0.0951124	1407
LOC_Os01g13540	GENIE3	LOC_Os01g55360	0.0951117	1408
LOC_Os03g07360	GENIE3	LOC_Os10g21930	0.0951023	1409
LOC_Os02g13800	GENIE3	LOC_Os03g22250	0.0950643	1410
LOC_Os03g20090	GENIE3	LOC_Os01g28790	0.0950592	1411
LOC_Os01g62460	GENIE3	LOC_Os03g17240	0.0950441	1412
LOC_Os02g13800	GENIE3	LOC_Os12g06640	0.0950063	1413
LOC_Os01g44430	GENIE3	LOC_Os01g59740	0.0950036	1414
LOC_Os03g09170	GENIE3	LOC_Os10g32760	0.0949883	1415
LOC_Os01g39330	GENIE3	LOC_Os06g36270	0.0949324	1416
LOC_Os03g60560	GENIE3	LOC_Os03g60570	0.0949294	1417
LOC_Os08g42400	GENIE3	LOC_Os04g30780	0.094929	1418
LOC_Os02g13800	GENIE3	LOC_Os07g44190	0.0949285	1419
LOC_Os05g50340	GENIE3	LOC_Os07g02540	0.0948661	1420
LOC_Os11g38870	GENIE3	LOC_Os03g34280	0.0948593	1421
LOC_Os01g44430	GENIE3	LOC_Os04g38850	0.0948554	1422
LOC_Os09g30400	GENIE3	LOC_Os03g57660	0.0948224	1423
LOC_Os02g13800	GENIE3	LOC_Os05g45410	0.0948178	1424
LOC_Os02g13800	GENIE3	LOC_Os04g22390	0.0948135	1425
LOC_Os04g46020	GENIE3	LOC_Os01g01650	0.0948121	1426
LOC_Os12g06640	GENIE3	LOC_Os02g58740	0.0948119	1427
LOC_Os01g13540	GENIE3	LOC_Os03g37360	0.0947813	1428
LOC_Os08g42400	GENIE3	LOC_Os12g07260	0.0947175	1429
LOC_Os10g26620	GENIE3	LOC_Os08g04840	0.0946993	1430
LOC_Os02g13800	GENIE3	LOC_Os04g48390	0.0946624	1431
LOC_Os05g35170	GENIE3	LOC_Os03g62010	0.0946395	1432
LOC_Os02g13800	GENIE3	LOC_Os02g12290	0.0946253	1433
LOC_Os05g50340	GENIE3	LOC_Os07g40580	0.0946232	1434
LOC_Os01g13540	GENIE3	LOC_Os04g36040	0.0945738	1435
LOC_Os05g35170	GENIE3	LOC_Os12g41800	0.0945571	1436
LOC_Os02g13800	GENIE3	LOC_Os03g15540	0.0945553	1437
LOC_Os02g13800	GENIE3	LOC_Os12g01930	0.0945278	1438
LOC_Os05g35170	GENIE3	LOC_Os08g37380	0.0945137	1439
LOC_Os05g35170	GENIE3	LOC_Os02g45170	0.0944996	1440
LOC_Os05g35170	GENIE3	LOC_Os05g45410	0.0944971	1441
LOC_Os01g13540	GENIE3	LOC_Os04g25410	0.0944922	1442
LOC_Os02g13800	GENIE3	LOC_Os09g19229	0.0944868	1443
LOC_Os04g46020	GENIE3	LOC_Os05g04500	0.0944712	1444
LOC_Os01g13540	GENIE3	LOC_Os04g40980	0.0944699	1445
LOC_Os05g35170	GENIE3	LOC_Os10g33630	0.0944535	1446
LOC_Os04g45810	GENIE3	LOC_Os11g12530	0.0944394	1447
LOC_Os02g13800	GENIE3	LOC_Os12g06620	0.0944227	1448
LOC_Os02g13800	GENIE3	LOC_Os05g38170	0.0944127	1449
LOC_Os10g41230	GENIE3	LOC_Os10g40740	0.0943738	1450
LOC_Os04g45810	GENIE3	LOC_Os02g44870	0.094368	1451
LOC_Os08g06280	GENIE3	LOC_Os06g21980	0.0943244	1452
LOC_Os04g46020	GENIE3	LOC_Os06g06250	0.0943117	1453
LOC_Os02g13800	GENIE3	LOC_Os11g04420	0.0943012	1454
LOC_Os05g35170	GENIE3	LOC_Os08g13840	0.0942915	1455
LOC_Os05g35170	GENIE3	LOC_Os06g45970	0.0942496	1456
LOC_Os02g13800	GENIE3	LOC_Os11g06200	0.094248	1457
LOC_Os08g42400	GENIE3	LOC_Os03g04750	0.0942306	1458
LOC_Os08g42400	GENIE3	LOC_Os05g31000	0.0942029	1459
LOC_Os08g06280	GENIE3	LOC_Os03g39830	0.0942007	1460
LOC_Os02g13800	GENIE3	LOC_Os03g03450	0.0941779	1461
LOC_Os11g09160	GENIE3	LOC_Os09g28640	0.0941505	1462
LOC_Os02g52780	GENIE3	LOC_Os03g42830	0.0941477	1463
LOC_Os09g28310	GENIE3	LOC_Os04g40874	0.094143	1464
LOC_Os05g35170	GENIE3	LOC_Os01g50060	0.0941207	1465
LOC_Os05g35170	GENIE3	LOC_Os05g32210	0.0941016	1466
LOC_Os02g13800	GENIE3	LOC_Os07g06390	0.0940903	1467
LOC_Os08g42400	GENIE3	LOC_Os04g42010	0.094079	1468
LOC_Os01g13540	GENIE3	LOC_Os08g16914	0.0940675	1469
LOC_Os02g13800	GENIE3	LOC_Os11g33320	0.0940503	1470
LOC_Os04g46020	GENIE3	LOC_Os05g04380	0.0940235	1471
LOC_Os08g06280	GENIE3	LOC_Os01g31870	0.0940082	1472
LOC_Os03g07360	GENIE3	LOC_Os02g35630	0.094	1473
LOC_Os04g46020	GENIE3	LOC_Os06g34120	0.0939991	1474
LOC_Os12g32250	GENIE3	LOC_Os03g12110	0.0939915	1475
LOC_Os01g44430	GENIE3	LOC_Os05g33280	0.0939883	1476
LOC_Os12g32250	GENIE3	LOC_Os01g21120	0.0939779	1477
LOC_Os05g35170	GENIE3	LOC_Os06g39260	0.093941	1478
LOC_Os02g13800	GENIE3	LOC_Os05g37700	0.0939065	1479
LOC_Os10g41230	GENIE3	LOC_Os01g72990	0.0939014	1480
LOC_Os01g64730	GENIE3	LOC_Os07g32060	0.0939001	1481
LOC_Os02g13800	GENIE3	LOC_Os02g07740	0.093857	1482
LOC_Os02g13800	GENIE3	LOC_Os01g72460	0.0938513	1483
LOC_Os02g13800	GENIE3	LOC_Os02g47870	0.0938499	1484
LOC_Os08g06280	GENIE3	LOC_Os03g25940	0.0938464	1485
LOC_Os01g13540	GENIE3	LOC_Os08g16480	0.0938385	1486
LOC_Os08g06280	GENIE3	LOC_Os03g09920	0.0937973	1487
LOC_Os08g42400	GENIE3	LOC_Os03g55850	0.093785	1488
LOC_Os01g13540	GENIE3	LOC_Os06g48700	0.0937826	1489
LOC_Os04g46020	GENIE3	LOC_Os08g13920	0.0937591	1490
LOC_Os08g42400	GENIE3	LOC_Os01g57910	0.0937281	1491
LOC_Os02g13800	GENIE3	LOC_Os03g44620	0.0937012	1492
LOC_Os09g28310	GENIE3	LOC_Os10g42240	0.0936986	1493
LOC_Os05g35170	GENIE3	LOC_Os05g03820	0.0936745	1494
LOC_Os08g42400	GENIE3	LOC_Os03g19930	0.0936729	1495
LOC_Os02g13800	GENIE3	LOC_Os03g19380	0.0936587	1496
LOC_Os02g13800	GENIE3	LOC_Os06g14420	0.0936574	1497
LOC_Os05g35170	GENIE3	LOC_Os04g15660	0.093647	1498
LOC_Os11g09160	GENIE3	LOC_Os02g15640	0.0936306	1499
LOC_Os08g06280	GENIE3	LOC_Os03g37260	0.0936192	1500
LOC_Os08g06280	GENIE3	LOC_Os12g08730	0.093584	1501
LOC_Os05g35170	GENIE3	LOC_Os04g39320	0.0935802	1502
LOC_Os02g13800	GENIE3	LOC_Os07g31110	0.09354	1503
LOC_Os01g13540	GENIE3	LOC_Os01g56460	0.0935383	1504
LOC_Os12g32250	GENIE3	LOC_Os03g07600	0.0935377	1505
LOC_Os04g45810	GENIE3	LOC_Os01g13930	0.0935148	1506
LOC_Os02g13800	GENIE3	LOC_Os08g41960	0.0935115	1507
LOC_Os08g42400	GENIE3	LOC_Os10g41470	0.0934993	1508
LOC_Os02g13800	GENIE3	LOC_Os03g57870	0.0934948	1509
LOC_Os02g13800	GENIE3	LOC_Os12g30555	0.0934942	1510
LOC_Os01g39330	GENIE3	LOC_Os06g06360	0.0934719	1511
LOC_Os04g46020	GENIE3	LOC_Os06g06340	0.0934705	1512
LOC_Os08g42400	GENIE3	LOC_Os07g12650	0.0934509	1513
LOC_Os02g13800	GENIE3	LOC_Os04g53440	0.0934498	1514
LOC_Os05g35170	GENIE3	LOC_Os04g34250	0.0934227	1515
LOC_Os08g42400	GENIE3	LOC_Os05g48320	0.0934201	1516
LOC_Os02g13800	GENIE3	LOC_Os03g27080	0.0934196	1517
LOC_Os02g13800	GENIE3	LOC_Os03g26200	0.0933997	1518
LOC_Os01g13540	GENIE3	LOC_Os02g15580	0.0933976	1519
LOC_Os05g35170	GENIE3	LOC_Os07g35580	0.0933886	1520
LOC_Os08g42400	GENIE3	LOC_Os05g08480	0.0933885	1521
LOC_Os03g07360	GENIE3	LOC_Os12g38870	0.0933225	1522
LOC_Os05g03040	GENIE3	LOC_Os10g37660	0.0933211	1523
LOC_Os02g52780	GENIE3	LOC_Os01g18220	0.0932952	1524
LOC_Os08g06280	GENIE3	LOC_Os03g63480	0.0932698	1525
LOC_Os03g20090	GENIE3	LOC_Os06g48160	0.0932553	1526
LOC_Os10g26620	GENIE3	LOC_Os08g33750	0.0932361	1527
LOC_Os02g13800	GENIE3	LOC_Os03g02640	0.0932244	1528
LOC_Os08g31580	GENIE3	LOC_Os12g40260	0.0932156	1529
LOC_Os12g32250	GENIE3	LOC_Os05g38230	0.0932136	1530
LOC_Os01g64730	GENIE3	LOC_Os12g37890	0.0932056	1531
LOC_Os05g35170	GENIE3	LOC_Os12g07940	0.0931887	1532
LOC_Os05g35170	GENIE3	LOC_Os05g13770	0.0931844	1533
LOC_Os02g13800	GENIE3	LOC_Os07g45170	0.0931808	1534
LOC_Os08g42400	GENIE3	LOC_Os03g04590	0.0931454	1535
LOC_Os01g44430	GENIE3	LOC_Os05g22730	0.0931355	1536
LOC_Os05g35170	GENIE3	LOC_Os04g47120	0.0931245	1537
LOC_Os05g03040	GENIE3	LOC_Os01g71270	0.093098	1538
LOC_Os02g13800	GENIE3	LOC_Os06g10790	0.0930781	1539
LOC_Os02g13800	GENIE3	LOC_Os05g04090	0.0930682	1540
LOC_Os01g64730	GENIE3	LOC_Os08g32570	0.093059	1541
LOC_Os01g13540	GENIE3	LOC_Os02g46610	0.0930507	1542
LOC_Os11g09160	GENIE3	LOC_Os03g01920	0.0930161	1543
LOC_Os02g13800	GENIE3	LOC_Os03g63490	0.0930117	1544
LOC_Os02g13800	GENIE3	LOC_Os09g20990	0.0929862	1545
LOC_Os02g13800	GENIE3	LOC_Os07g30150	0.0929658	1546
LOC_Os01g13540	GENIE3	LOC_Os04g38640	0.0929457	1547
LOC_Os01g39330	GENIE3	LOC_Os07g40870	0.0929361	1548
LOC_Os02g13800	GENIE3	LOC_Os01g05650	0.0929348	1549
LOC_Os02g13800	GENIE3	LOC_Os01g53600	0.0929332	1550
LOC_Os02g13800	GENIE3	LOC_Os01g37950	0.0929178	1551
LOC_Os11g09160	GENIE3	LOC_Os08g02130	0.0928897	1552
LOC_Os02g03960	GENIE3	LOC_Os07g01250	0.0928721	1553
LOC_Os11g09160	GENIE3	LOC_Os04g31000	0.0928669	1554
LOC_Os02g13800	GENIE3	LOC_Os01g61230	0.0928452	1555
LOC_Os08g06280	GENIE3	LOC_Os03g50100	0.0928116	1556
LOC_Os08g42400	GENIE3	LOC_Os03g20120	0.0927932	1557
LOC_Os02g13800	GENIE3	LOC_Os03g57070	0.0927922	1558
LOC_Os05g35170	GENIE3	LOC_Os01g73670	0.092732	1559
LOC_Os02g13800	GENIE3	LOC_Os03g24940	0.0927142	1560
LOC_Os02g13800	GENIE3	LOC_Os11g04930	0.0926377	1561
LOC_Os08g06280	GENIE3	LOC_Os02g35130	0.0926269	1562
LOC_Os01g13540	GENIE3	LOC_Os11g36450	0.0926196	1563
LOC_Os01g39330	GENIE3	LOC_Os04g32920	0.0925988	1564
LOC_Os08g42400	GENIE3	LOC_Os01g13210	0.0925795	1565
LOC_Os02g13800	GENIE3	LOC_Os02g51490	0.0925791	1566
LOC_Os01g69910	GENIE3	LOC_Os08g04180	0.0925269	1567
LOC_Os01g64730	GENIE3	LOC_Os11g07225	0.0925056	1568
LOC_Os11g09160	GENIE3	LOC_Os12g42150	0.0924707	1569
LOC_Os05g35170	GENIE3	LOC_Os03g04060	0.0924468	1570
LOC_Os03g41330	GENIE3	LOC_Os02g02490	0.0924058	1571
LOC_Os08g42400	GENIE3	LOC_Os04g58880	0.0924042	1572
LOC_Os02g13800	GENIE3	LOC_Os10g38030	0.0923979	1573
LOC_Os04g46020	GENIE3	LOC_Os04g33390	0.092389	1574
LOC_Os02g13800	GENIE3	LOC_Os09g24570	0.0923591	1575
LOC_Os12g06640	GENIE3	LOC_Os02g34580	0.092353	1576
LOC_Os01g13540	GENIE3	LOC_Os01g72009	0.0923471	1577
LOC_Os02g13800	GENIE3	LOC_Os03g46660	0.092345	1578
LOC_Os08g42400	GENIE3	LOC_Os10g36170	0.0923422	1579
LOC_Os04g46020	GENIE3	LOC_Os02g52280	0.0923282	1580
LOC_Os03g07360	GENIE3	LOC_Os02g30320	0.0923278	1581
LOC_Os02g13800	GENIE3	LOC_Os10g30450	0.0923265	1582
LOC_Os01g44430	GENIE3	LOC_Os01g62070	0.0923178	1583
LOC_Os01g62460	GENIE3	LOC_Os01g32259	0.0923159	1584
LOC_Os01g64730	GENIE3	LOC_Os09g39910	0.092313	1585
LOC_Os01g64730	GENIE3	LOC_Os01g58194	0.0922947	1586
LOC_Os02g13800	GENIE3	LOC_Os06g24040	0.092264	1587
LOC_Os02g13800	GENIE3	LOC_Os04g47520	0.092254	1588
LOC_Os04g46020	GENIE3	LOC_Os06g13760	0.0922451	1589
LOC_Os01g13540	GENIE3	LOC_Os05g45220	0.09224	1590
LOC_Os05g35170	GENIE3	LOC_Os07g28850	0.0922349	1591
LOC_Os01g70310	GENIE3	LOC_Os06g30130	0.0922333	1592
LOC_Os02g13800	GENIE3	LOC_Os03g18710	0.0922316	1593
LOC_Os08g42400	GENIE3	LOC_Os09g32532	0.0922068	1594
LOC_Os04g46020	GENIE3	LOC_Os10g39640	0.0921975	1595
LOC_Os12g33090	GENIE3	LOC_Os12g12000	0.0921914	1596
LOC_Os02g13800	GENIE3	LOC_Os02g33750	0.092146	1597
LOC_Os02g13800	GENIE3	LOC_Os05g51380	0.0921183	1598
LOC_Os01g44430	GENIE3	LOC_Os09g04800	0.0921155	1599
LOC_Os12g06640	GENIE3	LOC_Os12g10660	0.0921104	1600
LOC_Os02g13800	GENIE3	LOC_Os02g12110	0.0920971	1601
LOC_Os10g26620	GENIE3	LOC_Os04g55210	0.0920822	1602
LOC_Os01g64730	GENIE3	LOC_Os07g43560	0.0920765	1603
LOC_Os04g45810	GENIE3	LOC_Os03g42830	0.0920757	1604
LOC_Os08g06280	GENIE3	LOC_Os03g20020	0.0920651	1605
LOC_Os02g13800	GENIE3	LOC_Os06g28840	0.0920596	1606
LOC_Os05g35170	GENIE3	LOC_Os11g44870	0.092058	1607
LOC_Os03g07360	GENIE3	LOC_Os04g59150	0.0920486	1608
LOC_Os01g64730	GENIE3	LOC_Os04g03180	0.0920331	1609
LOC_Os11g09160	GENIE3	LOC_Os01g59000	0.0920257	1610
LOC_Os02g52780	GENIE3	LOC_Os03g41330	0.0920139	1611
LOC_Os01g44430	GENIE3	LOC_Os11g32500	0.0920112	1612
LOC_Os03g07360	GENIE3	LOC_Os01g08310	0.0919968	1613
LOC_Os08g06280	GENIE3	LOC_Os10g20090	0.0919951	1614
LOC_Os04g46020	GENIE3	LOC_Os08g14760	0.0919862	1615
LOC_Os03g20090	GENIE3	LOC_Os04g33820	0.0919753	1616
LOC_Os02g13800	GENIE3	LOC_Os06g06320	0.0919265	1617
LOC_Os01g64730	GENIE3	LOC_Os06g45710	0.0919168	1618
LOC_Os02g13800	GENIE3	LOC_Os06g13030	0.0919075	1619
LOC_Os02g13800	GENIE3	LOC_Os02g56170	0.091903	1620
LOC_Os05g35170	GENIE3	LOC_Os05g39110	0.0918913	1621
LOC_Os05g35170	GENIE3	LOC_Os03g04070	0.0918093	1622
LOC_Os03g09170	GENIE3	LOC_Os02g51540	0.0917957	1623
LOC_Os05g35170	GENIE3	LOC_Os08g03350	0.0917847	1624
LOC_Os03g09170	GENIE3	LOC_Os03g08390	0.0917829	1625
LOC_Os05g35170	GENIE3	LOC_Os07g35340	0.0917799	1626
LOC_Os08g06280	GENIE3	LOC_Os03g48030	0.0917709	1627
LOC_Os01g64730	GENIE3	LOC_Os08g35160	0.0917559	1628
LOC_Os05g33810	GENIE3	LOC_Os06g39140	0.0917481	1629
LOC_Os03g09170	GENIE3	LOC_Os01g28790	0.0917171	1630
LOC_Os02g13800	GENIE3	LOC_Os06g03676	0.0917097	1631
LOC_Os01g13540	GENIE3	LOC_Os03g60750	0.0916986	1632
LOC_Os02g13800	GENIE3	LOC_Os06g20310	0.0916584	1633
LOC_Os08g42400	GENIE3	LOC_Os08g43320	0.0916489	1634
LOC_Os02g52780	GENIE3	LOC_Os10g35070	0.0916432	1635
LOC_Os01g39330	GENIE3	LOC_Os07g03870	0.0916072	1636
LOC_Os02g13800	GENIE3	LOC_Os10g35080	0.0915758	1637
LOC_Os02g13800	GENIE3	LOC_Os01g07980	0.0915517	1638
LOC_Os01g64730	GENIE3	LOC_Os12g24020	0.0915359	1639
LOC_Os03g07360	GENIE3	LOC_Os07g31280	0.0915282	1640
LOC_Os08g42400	GENIE3	LOC_Os02g09630	0.0915206	1641
LOC_Os08g06280	GENIE3	LOC_Os01g04200	0.0915152	1642
LOC_Os02g13800	GENIE3	LOC_Os01g43350	0.0915083	1643
LOC_Os08g06280	GENIE3	LOC_Os10g39390	0.0914711	1644
LOC_Os03g20090	GENIE3	LOC_Os04g43680	0.0914675	1645
LOC_Os02g43820	GENIE3	LOC_Os12g07810	0.0914415	1646
LOC_Os02g13800	GENIE3	LOC_Os07g22720	0.091423	1647
LOC_Os08g06280	GENIE3	LOC_Os07g08160	0.091414	1648
LOC_Os08g06280	GENIE3	LOC_Os10g17790	0.0913705	1649
LOC_Os02g13800	GENIE3	LOC_Os11g26350	0.0913678	1650
LOC_Os01g46970	GENIE3	LOC_Os05g18470	0.0913537	1651
LOC_Os02g13800	GENIE3	LOC_Os03g20720	0.0913513	1652
LOC_Os08g42400	GENIE3	LOC_Os02g18830	0.0913301	1653
LOC_Os09g31400	GENIE3	LOC_Os04g08836	0.0913295	1654
LOC_Os05g35170	GENIE3	LOC_Os08g07774	0.0913276	1655
LOC_Os02g13800	GENIE3	LOC_Os05g36290	0.091325	1656
LOC_Os08g06280	GENIE3	LOC_Os11g16550	0.0913244	1657
LOC_Os03g20090	GENIE3	LOC_Os07g48280	0.0913041	1658
LOC_Os03g07360	GENIE3	LOC_Os02g38160	0.0912987	1659
LOC_Os02g13800	GENIE3	LOC_Os03g23980	0.0912853	1660
LOC_Os12g06640	GENIE3	LOC_Os02g32814	0.0912662	1661
LOC_Os04g46020	GENIE3	LOC_Os03g03164	0.091263	1662
LOC_Os08g06280	GENIE3	LOC_Os09g36890	0.0912591	1663
LOC_Os09g31400	GENIE3	LOC_Os01g07730	0.0912342	1664
LOC_Os05g35170	GENIE3	LOC_Os06g23274	0.0912331	1665
LOC_Os11g09160	GENIE3	LOC_Os01g72880	0.091225	1666
LOC_Os08g06280	GENIE3	LOC_Os12g03070	0.0912178	1667
LOC_Os02g13800	GENIE3	LOC_Os01g53350	0.0912152	1668
LOC_Os08g42400	GENIE3	LOC_Os12g21798	0.0912124	1669
LOC_Os11g09160	GENIE3	LOC_Os11g28270	0.0912055	1670
LOC_Os08g39830	GENIE3	LOC_Os06g11280	0.0911948	1671
LOC_Os03g20090	GENIE3	LOC_Os01g04330	0.0911924	1672
LOC_Os02g13800	GENIE3	LOC_Os01g69040	0.0911863	1673
LOC_Os12g37970	GENIE3	LOC_Os05g43560	0.0911787	1674
LOC_Os02g13800	GENIE3	LOC_Os02g54200	0.0911746	1675
LOC_Os08g42400	GENIE3	LOC_Os01g55730	0.0911546	1676
LOC_Os03g08960	GENIE3	LOC_Os10g35080	0.0911545	1677
LOC_Os02g13800	GENIE3	LOC_Os07g07690	0.0911429	1678
LOC_Os03g07360	GENIE3	LOC_Os02g12760	0.0911405	1679
LOC_Os08g42400	GENIE3	LOC_Os03g11510	0.0911132	1680
LOC_Os01g43590	GENIE3	LOC_Os02g08110	0.0911045	1681
LOC_Os08g42400	GENIE3	LOC_Os03g01910	0.091102	1682
LOC_Os10g26620	GENIE3	LOC_Os01g56420	0.091097	1683
LOC_Os10g26620	GENIE3	LOC_Os05g10414	0.0910651	1684
LOC_Os01g39330	GENIE3	LOC_Os06g04900	0.0910475	1685
LOC_Os01g64730	GENIE3	LOC_Os05g03960	0.0910455	1686
LOC_Os02g13800	GENIE3	LOC_Os01g54390	0.0910453	1687
LOC_Os08g42400	GENIE3	LOC_Os03g14654	0.0910383	1688
LOC_Os08g06280	GENIE3	LOC_Os04g41150	0.0910371	1689
LOC_Os01g44430	GENIE3	LOC_Os10g25570	0.0910354	1690
LOC_Os03g41330	GENIE3	LOC_Os01g55830	0.0910268	1691
LOC_Os11g09160	GENIE3	LOC_Os06g05930	0.091023	1692
LOC_Os01g70310	GENIE3	LOC_Os02g55870	0.0910047	1693
LOC_Os08g06280	GENIE3	LOC_Os08g39430	0.0909891	1694
LOC_Os02g13800	GENIE3	LOC_Os03g24100	0.0909769	1695
LOC_Os02g13800	GENIE3	LOC_Os09g28730	0.0909763	1696
LOC_Os08g42400	GENIE3	LOC_Os01g72020	0.0909339	1697
LOC_Os02g13800	GENIE3	LOC_Os11g34230	0.0909287	1698
LOC_Os02g52780	GENIE3	LOC_Os08g34500	0.0909265	1699
LOC_Os08g42400	GENIE3	LOC_Os03g46410	0.0909062	1700
LOC_Os08g06280	GENIE3	LOC_Os02g15750	0.0908962	1701
LOC_Os02g13800	GENIE3	LOC_Os05g49050	0.0908919	1702
LOC_Os02g13800	GENIE3	LOC_Os05g34070	0.0908899	1703
LOC_Os04g46020	GENIE3	LOC_Os05g48270	0.0908815	1704
LOC_Os03g20090	GENIE3	LOC_Os10g25230	0.0908667	1705
LOC_Os01g70310	GENIE3	LOC_Os04g53540	0.0908441	1706
LOC_Os02g13800	GENIE3	LOC_Os08g34310	0.0908395	1707
LOC_Os08g06280	GENIE3	LOC_Os09g32840	0.0908303	1708
LOC_Os08g06280	GENIE3	LOC_Os12g19381	0.0908287	1709
LOC_Os08g06280	GENIE3	LOC_Os06g47940	0.090812	1710
LOC_Os01g64730	GENIE3	LOC_Os12g43950	0.0908107	1711
LOC_Os02g13800	GENIE3	LOC_Os02g02550	0.0907986	1712
LOC_Os05g37080	GENIE3	LOC_Os02g38392	0.0907745	1713
LOC_Os02g13800	GENIE3	LOC_Os09g21740	0.0907674	1714
LOC_Os08g06280	GENIE3	LOC_Os02g07360	0.0907664	1715
LOC_Os05g35170	GENIE3	LOC_Os05g06814	0.0907465	1716
LOC_Os02g13800	GENIE3	LOC_Os02g49360	0.0907464	1717
LOC_Os11g38870	GENIE3	LOC_Os11g01530	0.0907281	1718
LOC_Os02g13800	GENIE3	LOC_Os04g54010	0.0907236	1719
LOC_Os08g06280	GENIE3	LOC_Os04g40840	0.090722	1720
LOC_Os02g52780	GENIE3	LOC_Os04g51410	0.090717	1721
LOC_Os02g13800	GENIE3	LOC_Os07g35340	0.0906604	1722
LOC_Os08g42400	GENIE3	LOC_Os05g48290	0.0906542	1723
LOC_Os11g09160	GENIE3	LOC_Os10g38710	0.0906395	1724
LOC_Os03g07360	GENIE3	LOC_Os03g64020	0.090626	1725
LOC_Os02g52780	GENIE3	LOC_Os02g47980	0.0906209	1726
LOC_Os11g09160	GENIE3	LOC_Os06g13020	0.0905877	1727
LOC_Os01g13540	GENIE3	LOC_Os11g10240	0.0905857	1728
LOC_Os01g44430	GENIE3	LOC_Os06g01790	0.0905824	1729
LOC_Os02g13800	GENIE3	LOC_Os05g29735	0.0905774	1730
LOC_Os01g44430	GENIE3	LOC_Os06g04210	0.0905761	1731
LOC_Os01g13540	GENIE3	LOC_Os03g22420	0.0905733	1732
LOC_Os04g46020	GENIE3	LOC_Os01g28030	0.090572	1733
LOC_Os08g42400	GENIE3	LOC_Os12g32380	0.0905577	1734
LOC_Os05g35170	GENIE3	LOC_Os09g31190	0.0905549	1735
LOC_Os05g35170	GENIE3	LOC_Os09g04430	0.0905533	1736
LOC_Os05g50900	GENIE3	LOC_Os01g28450	0.0905473	1737
LOC_Os05g35170	GENIE3	LOC_Os06g19590	0.0905466	1738
LOC_Os08g06280	GENIE3	LOC_Os05g33280	0.0905455	1739
LOC_Os01g13540	GENIE3	LOC_Os12g05655	0.0905386	1740
LOC_Os05g35170	GENIE3	LOC_Os12g41560	0.0905385	1741
LOC_Os01g70310	GENIE3	LOC_Os03g50290	0.0905311	1742
LOC_Os02g13800	GENIE3	LOC_Os01g52330	0.0905134	1743
LOC_Os04g45810	GENIE3	LOC_Os04g53370	0.0905027	1744
LOC_Os08g06280	GENIE3	LOC_Os01g01120	0.0905026	1745
LOC_Os09g31400	GENIE3	LOC_Os01g68770	0.0904748	1746
LOC_Os02g13800	GENIE3	LOC_Os01g16960	0.0904564	1747
LOC_Os01g64730	GENIE3	LOC_Os06g30310	0.0904526	1748
LOC_Os03g10140	GENIE3	LOC_Os09g23820	0.0904264	1749
LOC_Os04g46020	GENIE3	LOC_Os03g14250	0.0904168	1750
LOC_Os08g06280	GENIE3	LOC_Os01g65630	0.0904032	1751
LOC_Os02g03960	GENIE3	LOC_Os08g42620	0.0904028	1752
LOC_Os05g35170	GENIE3	LOC_Os04g29790	0.0903968	1753
LOC_Os05g35170	GENIE3	LOC_Os01g08890	0.0903951	1754
LOC_Os04g46220	GENIE3	LOC_Os07g33350	0.090391	1755
LOC_Os01g44430	GENIE3	LOC_Os07g07350	0.0903591	1756
LOC_Os11g09160	GENIE3	LOC_Os04g16160	0.0903403	1757
LOC_Os08g06280	GENIE3	LOC_Os10g35644	0.0903368	1758
LOC_Os08g06280	GENIE3	LOC_Os08g25690	0.0903364	1759
LOC_Os03g07360	GENIE3	LOC_Os03g05320	0.0903297	1760
LOC_Os01g13540	GENIE3	LOC_Os02g05700	0.0903222	1761
LOC_Os02g13800	GENIE3	LOC_Os03g19700	0.0903169	1762
LOC_Os10g26620	GENIE3	LOC_Os08g06110	0.0903161	1763
LOC_Os08g42400	GENIE3	LOC_Os01g32770	0.090308	1764
LOC_Os01g39330	GENIE3	LOC_Os12g36940	0.090306	1765
LOC_Os02g13800	GENIE3	LOC_Os06g18160	0.0903055	1766
LOC_Os02g13800	GENIE3	LOC_Os08g29110	0.0902991	1767
LOC_Os02g13800	GENIE3	LOC_Os06g01340	0.0902986	1768
LOC_Os01g39330	GENIE3	LOC_Os02g02120	0.0902972	1769
LOC_Os01g13540	GENIE3	LOC_Os03g37411	0.0902822	1770
LOC_Os02g13800	GENIE3	LOC_Os12g34460	0.0902615	1771
LOC_Os02g13800	GENIE3	LOC_Os05g45660	0.0902577	1772
LOC_Os11g09160	GENIE3	LOC_Os08g09210	0.0902547	1773
LOC_Os04g45810	GENIE3	LOC_Os09g39910	0.0902444	1774
LOC_Os08g06280	GENIE3	LOC_Os03g57149	0.0902343	1775
LOC_Os02g13800	GENIE3	LOC_Os06g22870	0.0902055	1776
LOC_Os05g35170	GENIE3	LOC_Os12g04595	0.0901998	1777
LOC_Os09g28310	GENIE3	LOC_Os04g49350	0.0901983	1778
LOC_Os09g31400	GENIE3	LOC_Os03g42130	0.0901964	1779
LOC_Os02g13800	GENIE3	LOC_Os12g09220	0.0901752	1780
LOC_Os08g31580	GENIE3	LOC_Os08g37370	0.0901687	1781
LOC_Os08g42400	GENIE3	LOC_Os03g19250	0.0901636	1782
LOC_Os03g07360	GENIE3	LOC_Os04g59440	0.0901254	1783
LOC_Os04g46020	GENIE3	LOC_Os08g39860	0.0900892	1784
LOC_Os08g06280	GENIE3	LOC_Os10g40020	0.0900799	1785
LOC_Os02g13800	GENIE3	LOC_Os08g02990	0.0900769	1786
LOC_Os12g32250	GENIE3	LOC_Os09g32290	0.0900749	1787
LOC_Os01g44430	GENIE3	LOC_Os07g37240	0.090073	1788
LOC_Os09g31400	GENIE3	LOC_Os07g38260	0.0900676	1789
LOC_Os05g50340	GENIE3	LOC_Os04g44790	0.0900618	1790
LOC_Os05g35170	GENIE3	LOC_Os01g49110	0.0900612	1791
LOC_Os02g13800	GENIE3	LOC_Os11g02800	0.0900467	1792
LOC_Os02g13800	GENIE3	LOC_Os11g39220	0.090038	1793
LOC_Os08g06280	GENIE3	LOC_Os07g19030	0.090036	1794
LOC_Os02g13800	GENIE3	LOC_Os03g22210	0.090023	1795
LOC_Os01g13540	GENIE3	LOC_Os04g56970	0.0900188	1796
LOC_Os10g41230	GENIE3	LOC_Os08g01940	0.0899881	1797
LOC_Os02g13800	GENIE3	LOC_Os07g41380	0.08997	1798
LOC_Os08g42400	GENIE3	LOC_Os06g49870	0.0899603	1799
LOC_Os09g30400	GENIE3	LOC_Os03g62780	0.0899422	1800
LOC_Os01g44430	GENIE3	LOC_Os10g40030	0.0899308	1801
LOC_Os02g13800	GENIE3	LOC_Os06g08440	0.0899289	1802
LOC_Os02g13800	GENIE3	LOC_Os01g19380	0.0899199	1803
LOC_Os08g06280	GENIE3	LOC_Os02g53420	0.0899168	1804
LOC_Os09g30400	GENIE3	LOC_Os03g27120	0.0899121	1805
LOC_Os08g42400	GENIE3	LOC_Os07g44190	0.0899095	1806
LOC_Os02g13800	GENIE3	LOC_Os01g02130	0.0898881	1807
LOC_Os03g10140	GENIE3	LOC_Os07g40870	0.0898759	1808
LOC_Os02g13800	GENIE3	LOC_Os12g02390	0.0898569	1809
LOC_Os02g13800	GENIE3	LOC_Os10g39760	0.089852	1810
LOC_Os06g01620	GENIE3	LOC_Os07g01710	0.0898343	1811
LOC_Os08g42400	GENIE3	LOC_Os08g13690	0.0898277	1812
LOC_Os01g64730	GENIE3	LOC_Os05g34010	0.0898111	1813
LOC_Os08g06280	GENIE3	LOC_Os01g05560	0.0898103	1814
LOC_Os08g06280	GENIE3	LOC_Os11g29230	0.0898016	1815
LOC_Os02g13800	GENIE3	LOC_Os11g11240	0.0897867	1816
LOC_Os11g09160	GENIE3	LOC_Os10g42299	0.089766	1817
LOC_Os02g13800	GENIE3	LOC_Os01g73450	0.0897556	1818
LOC_Os01g44430	GENIE3	LOC_Os03g18170	0.0897554	1819
LOC_Os12g32250	GENIE3	LOC_Os02g08270	0.0897546	1820
LOC_Os06g14670	GENIE3	LOC_Os01g45274	0.089728	1821
LOC_Os01g64730	GENIE3	LOC_Os02g46940	0.0897185	1822
LOC_Os02g13800	GENIE3	LOC_Os07g25420	0.0897141	1823
LOC_Os01g64730	GENIE3	LOC_Os03g49990	0.0897096	1824
LOC_Os01g13540	GENIE3	LOC_Os06g26234	0.0896886	1825
LOC_Os02g13800	GENIE3	LOC_Os10g38730	0.0896864	1826
LOC_Os02g13800	GENIE3	LOC_Os04g59624	0.0896775	1827
LOC_Os08g42400	GENIE3	LOC_Os02g02890	0.0896769	1828
LOC_Os02g13800	GENIE3	LOC_Os03g18540	0.089673	1829
LOC_Os02g13800	GENIE3	LOC_Os01g47070	0.0896718	1830
LOC_Os02g13800	GENIE3	LOC_Os02g30410	0.0896714	1831
LOC_Os08g42400	GENIE3	LOC_Os01g72520	0.089659	1832
LOC_Os08g06280	GENIE3	LOC_Os02g37060	0.0896513	1833
LOC_Os02g05640	GENIE3	LOC_Os04g35220	0.0896422	1834
LOC_Os01g13540	GENIE3	LOC_Os03g15740	0.0896259	1835
LOC_Os01g13540	GENIE3	LOC_Os02g32610	0.0895937	1836
LOC_Os05g35170	GENIE3	LOC_Os07g20150	0.0895935	1837
LOC_Os04g46020	GENIE3	LOC_Os07g32620	0.0895718	1838
LOC_Os12g06640	GENIE3	LOC_Os04g39320	0.0895295	1839
LOC_Os02g13800	GENIE3	LOC_Os04g03180	0.0895263	1840
LOC_Os02g13800	GENIE3	LOC_Os04g51140	0.0894956	1841
LOC_Os02g52780	GENIE3	LOC_Os10g23120	0.0894912	1842
LOC_Os11g09160	GENIE3	LOC_Os01g23680	0.0894802	1843
LOC_Os05g03040	GENIE3	LOC_Os04g49680	0.0894692	1844
LOC_Os02g13800	GENIE3	LOC_Os11g29410	0.0894625	1845
LOC_Os08g42400	GENIE3	LOC_Os10g41520	0.0894576	1846
LOC_Os12g06640	GENIE3	LOC_Os09g19229	0.0894573	1847
LOC_Os06g14670	GENIE3	LOC_Os10g31320	0.0894387	1848
LOC_Os02g13800	GENIE3	LOC_Os09g04810	0.0894376	1849
LOC_Os12g06640	GENIE3	LOC_Os09g32620	0.0894354	1850
LOC_Os03g08960	GENIE3	LOC_Os01g54860	0.0894317	1851
LOC_Os08g06280	GENIE3	LOC_Os03g39020	0.0894208	1852
LOC_Os08g06280	GENIE3	LOC_Os12g22030	0.0894168	1853
LOC_Os05g35170	GENIE3	LOC_Os01g58690	0.0894099	1854
LOC_Os02g13800	GENIE3	LOC_Os01g43130	0.0894068	1855
LOC_Os02g52780	GENIE3	LOC_Os05g41490	0.0893763	1856
LOC_Os05g35170	GENIE3	LOC_Os06g51380	0.0893691	1857
LOC_Os02g13800	GENIE3	LOC_Os02g35970	0.089354	1858
LOC_Os05g35170	GENIE3	LOC_Os12g37110	0.089353	1859
LOC_Os02g13800	GENIE3	LOC_Os09g30140	0.0893509	1860
LOC_Os08g42400	GENIE3	LOC_Os12g42530	0.0893408	1861
LOC_Os08g42400	GENIE3	LOC_Os11g07500	0.0893277	1862
LOC_Os02g13800	GENIE3	LOC_Os07g46240	0.08932	1863
LOC_Os08g42400	GENIE3	LOC_Os03g30550	0.0892999	1864
LOC_Os04g46020	GENIE3	LOC_Os06g14060	0.0892597	1865
LOC_Os02g13800	GENIE3	LOC_Os08g14700	0.0892451	1866
LOC_Os02g13800	GENIE3	LOC_Os01g02730	0.0892406	1867
LOC_Os02g13800	GENIE3	LOC_Os09g31350	0.0892394	1868
LOC_Os08g06280	GENIE3	LOC_Os09g10690	0.0892378	1869
LOC_Os02g13800	GENIE3	LOC_Os03g37090	0.0892049	1870
LOC_Os01g39330	GENIE3	LOC_Os04g48850	0.0891909	1871
LOC_Os06g14670	GENIE3	LOC_Os05g31140	0.0891838	1872
LOC_Os05g35170	GENIE3	LOC_Os04g47780	0.089173	1873
LOC_Os05g35170	GENIE3	LOC_Os12g02589	0.089163	1874
LOC_Os03g07360	GENIE3	LOC_Os08g43390	0.0891617	1875
LOC_Os05g35170	GENIE3	LOC_Os03g56360	0.0891585	1876
LOC_Os04g45810	GENIE3	LOC_Os03g06580	0.0891575	1877
LOC_Os11g09160	GENIE3	LOC_Os07g09800	0.0891515	1878
LOC_Os05g35170	GENIE3	LOC_Os01g47770	0.0891371	1879
LOC_Os03g10140	GENIE3	LOC_Os11g37560	0.0891345	1880
LOC_Os02g13800	GENIE3	LOC_Os03g51260	0.0891183	1881
LOC_Os04g46020	GENIE3	LOC_Os12g38810	0.0891179	1882
LOC_Os01g64730	GENIE3	LOC_Os01g12680	0.0891095	1883
LOC_Os02g13800	GENIE3	LOC_Os01g12910	0.0891086	1884
LOC_Os01g13540	GENIE3	LOC_Os06g43630	0.0891035	1885
LOC_Os08g42400	GENIE3	LOC_Os09g38670	0.0890748	1886
LOC_Os02g13800	GENIE3	LOC_Os05g25350	0.089073	1887
LOC_Os09g30400	GENIE3	LOC_Os02g26860	0.0890674	1888
LOC_Os02g13800	GENIE3	LOC_Os05g46490	0.0890593	1889
LOC_Os01g13540	GENIE3	LOC_Os01g11952	0.0890517	1890
LOC_Os04g46020	GENIE3	LOC_Os01g06560	0.0890504	1891
LOC_Os02g13800	GENIE3	LOC_Os01g53430	0.0890468	1892
LOC_Os02g13800	GENIE3	LOC_Os11g48020	0.0890365	1893
LOC_Os02g13800	GENIE3	LOC_Os09g39550	0.0890328	1894
LOC_Os08g06280	GENIE3	LOC_Os03g19700	0.0890259	1895
LOC_Os08g42400	GENIE3	LOC_Os08g40630	0.0890252	1896
LOC_Os05g35170	GENIE3	LOC_Os01g39330	0.089022	1897
LOC_Os02g52780	GENIE3	LOC_Os02g32580	0.0890163	1898
LOC_Os08g06280	GENIE3	LOC_Os02g57470	0.0890112	1899
LOC_Os01g70310	GENIE3	LOC_Os09g28160	0.0889928	1900
LOC_Os08g42400	GENIE3	LOC_Os01g33030	0.088989	1901
LOC_Os08g31580	GENIE3	LOC_Os10g37110	0.0889872	1902
LOC_Os01g64730	GENIE3	LOC_Os11g05556	0.0889801	1903
LOC_Os09g28310	GENIE3	LOC_Os02g47170	0.0889726	1904
LOC_Os02g13800	GENIE3	LOC_Os08g45240	0.0889528	1905
LOC_Os02g13800	GENIE3	LOC_Os12g35940	0.0889436	1906
LOC_Os02g13800	GENIE3	LOC_Os08g10300	0.0889339	1907
LOC_Os01g64730	GENIE3	LOC_Os06g13720	0.0889318	1908
LOC_Os02g52780	GENIE3	LOC_Os08g31580	0.0888731	1909
LOC_Os02g13800	GENIE3	LOC_Os08g29510	0.0888694	1910
LOC_Os08g06280	GENIE3	LOC_Os01g10100	0.0888538	1911
LOC_Os02g13800	GENIE3	LOC_Os09g36290	0.0888435	1912
LOC_Os04g46020	GENIE3	LOC_Os07g26440	0.0888382	1913
LOC_Os08g06280	GENIE3	LOC_Os10g01044	0.0888348	1914
LOC_Os03g09170	GENIE3	LOC_Os05g41780	0.088831	1915
LOC_Os08g06280	GENIE3	LOC_Os12g35340	0.0887902	1916
LOC_Os09g28310	GENIE3	LOC_Os01g07700	0.0887902	1917
LOC_Os04g46020	GENIE3	LOC_Os09g25490	0.0887862	1918
LOC_Os05g50340	GENIE3	LOC_Os10g07450	0.0887661	1919
LOC_Os08g06280	GENIE3	LOC_Os03g01110	0.088764	1920
LOC_Os05g35170	GENIE3	LOC_Os03g26970	0.08876	1921
LOC_Os10g26620	GENIE3	LOC_Os01g48300	0.0887598	1922
LOC_Os01g62460	GENIE3	LOC_Os10g22950	0.08875	1923
LOC_Os04g46020	GENIE3	LOC_Os08g34550	0.0887415	1924
LOC_Os02g13800	GENIE3	LOC_Os01g24090	0.0887396	1925
LOC_Os05g35170	GENIE3	LOC_Os09g32620	0.088738	1926
LOC_Os01g13540	GENIE3	LOC_Os03g02590	0.088729	1927
LOC_Os05g35170	GENIE3	LOC_Os01g64440	0.0887233	1928
LOC_Os02g13800	GENIE3	LOC_Os04g14150	0.0887165	1929
LOC_Os01g13540	GENIE3	LOC_Os01g17390	0.0887089	1930
LOC_Os02g13800	GENIE3	LOC_Os04g55440	0.0887051	1931
LOC_Os01g64730	GENIE3	LOC_Os11g43760	0.0887004	1932
LOC_Os02g52780	GENIE3	LOC_Os01g64750	0.0886998	1933
LOC_Os08g06280	GENIE3	LOC_Os01g55170	0.0886941	1934
LOC_Os08g06280	GENIE3	LOC_Os02g16650	0.088636	1935
LOC_Os01g44430	GENIE3	LOC_Os01g12830	0.0886135	1936
LOC_Os02g13800	GENIE3	LOC_Os05g41210	0.0885853	1937
LOC_Os02g13800	GENIE3	LOC_Os04g49610	0.0885768	1938
LOC_Os02g52780	GENIE3	LOC_Os06g10880	0.0885621	1939
LOC_Os02g13800	GENIE3	LOC_Os07g32060	0.088552	1940
LOC_Os04g45650	GENIE3	LOC_Os01g02020	0.0885258	1941
LOC_Os04g45650	GENIE3	LOC_Os06g45120	0.0885206	1942
LOC_Os05g35170	GENIE3	LOC_Os07g17260	0.0885151	1943
LOC_Os08g06280	GENIE3	LOC_Os04g45480	0.0885021	1944
LOC_Os02g13800	GENIE3	LOC_Os10g36170	0.0884972	1945
LOC_Os05g35170	GENIE3	LOC_Os05g34270	0.0884958	1946
LOC_Os01g72370	GENIE3	LOC_Os01g46720	0.0884801	1947
LOC_Os02g13800	GENIE3	LOC_Os05g06500	0.0884545	1948
LOC_Os01g39330	GENIE3	LOC_Os08g07660	0.088453	1949
LOC_Os02g13800	GENIE3	LOC_Os08g36590	0.0884438	1950
LOC_Os08g31580	GENIE3	LOC_Os04g42420	0.0884377	1951
LOC_Os06g01620	GENIE3	LOC_Os03g58070	0.0884291	1952
LOC_Os02g03960	GENIE3	LOC_Os03g15230	0.0884216	1953
LOC_Os08g42400	GENIE3	LOC_Os02g35950	0.0884172	1954
LOC_Os02g13800	GENIE3	LOC_Os04g54820	0.0884026	1955
LOC_Os09g28310	GENIE3	LOC_Os08g43170	0.0883953	1956
LOC_Os08g01330	GENIE3	LOC_Os04g40510	0.0883915	1957
LOC_Os01g13540	GENIE3	LOC_Os01g53930	0.0883898	1958
LOC_Os09g30400	GENIE3	LOC_Os03g62050	0.0883839	1959
LOC_Os08g06280	GENIE3	LOC_Os08g14440	0.0883794	1960
LOC_Os08g06280	GENIE3	LOC_Os10g10170	0.088373	1961
LOC_Os03g09170	GENIE3	LOC_Os03g55540	0.0883597	1962
LOC_Os08g06280	GENIE3	LOC_Os07g44830	0.0883535	1963
LOC_Os06g14670	GENIE3	LOC_Os04g47140	0.0883496	1964
LOC_Os02g13800	GENIE3	LOC_Os12g04260	0.0883364	1965
LOC_Os08g42400	GENIE3	LOC_Os08g31760	0.0883227	1966
LOC_Os01g13540	GENIE3	LOC_Os12g07190	0.0883124	1967
LOC_Os03g10140	GENIE3	LOC_Os01g44960	0.0882901	1968
LOC_Os01g70310	GENIE3	LOC_Os11g02770	0.0882809	1969
LOC_Os02g13800	GENIE3	LOC_Os04g59580	0.0882802	1970
LOC_Os05g35170	GENIE3	LOC_Os03g55070	0.0882654	1971
LOC_Os03g09170	GENIE3	LOC_Os02g47470	0.0882541	1972
LOC_Os01g62460	GENIE3	LOC_Os02g57250	0.0882382	1973
LOC_Os08g06280	GENIE3	LOC_Os03g03550	0.0882339	1974
LOC_Os11g09160	GENIE3	LOC_Os09g26620	0.0882323	1975
LOC_Os01g44430	GENIE3	LOC_Os10g35840	0.0882309	1976
LOC_Os02g13800	GENIE3	LOC_Os07g07770	0.0882243	1977
LOC_Os04g46220	GENIE3	LOC_Os06g10650	0.0882099	1978
LOC_Os02g13800	GENIE3	LOC_Os01g31870	0.0881964	1979
LOC_Os03g10140	GENIE3	LOC_Os05g37190	0.088186	1980
LOC_Os02g13800	GENIE3	LOC_Os08g34950	0.0881848	1981
LOC_Os02g13800	GENIE3	LOC_Os05g08930	0.088166	1982
LOC_Os02g13800	GENIE3	LOC_Os12g12370	0.0881653	1983
LOC_Os11g09160	GENIE3	LOC_Os03g56310	0.0881491	1984
LOC_Os08g06280	GENIE3	LOC_Os02g46980	0.0881405	1985
LOC_Os08g42400	GENIE3	LOC_Os03g03390	0.0881168	1986
LOC_Os04g46020	GENIE3	LOC_Os07g47620	0.0881155	1987
LOC_Os08g42400	GENIE3	LOC_Os07g46280	0.0881099	1988
LOC_Os02g13800	GENIE3	LOC_Os03g49450	0.0881019	1989
LOC_Os08g42400	GENIE3	LOC_Os07g38800	0.0881018	1990
LOC_Os09g28310	GENIE3	LOC_Os11g13850	0.0880905	1991
LOC_Os03g09170	GENIE3	LOC_Os01g50420	0.0880856	1992
LOC_Os02g03960	GENIE3	LOC_Os12g39360	0.0880798	1993
LOC_Os08g42400	GENIE3	LOC_Os01g42820	0.0880777	1994
LOC_Os02g13800	GENIE3	LOC_Os11g06300	0.0880735	1995
LOC_Os03g08960	GENIE3	LOC_Os02g48860	0.088062	1996
LOC_Os01g44430	GENIE3	LOC_Os10g37180	0.0880486	1997
LOC_Os02g13800	GENIE3	LOC_Os08g33190	0.0880359	1998
[truncated: 6,828 more rows]
