# Supplementary material for: Validation of a high-confidence regulatory network for gene-to-NUE phenotype in field-grown rice
Source: Front Plant Sci. 2022 Nov 25;13:1006044. doi: 10.3389/fpls.2022.1006044 (PMC9732682; doi:10.3389/fpls.2022.1006044)
Supplement: Supplementary file 6 [file DataSheet_6.xlsx]

## Sheet: Sheet1
Supplementary Data S6. 88 TFs from the pruned GENIE3 network. Ranked by Z-score for their overlapping target genes with the N and/or W DE genes from WGCNA (skyblue & grey60) modules.
Rank	TF Gene ID	TF name	TF Family	TF Model Fit (Swift et al, 2019)	WGCNA Module	NUEg Gene Significance score of N-and/or-W DE genes with significant GS and MM cutoffs	WUE Gene Significance score of N-and/or-W DE genes with significant GS and MM cutoffs	# of Predicted TF-target genes from GENIE3	Z score for overlap w/ 1,099 N-and/or-W DE genes in WGCNA modules (grey60&skyblue)
1	LOC_Os02g52780	OsbZIP23	bZIP	N:W	grey60	-0.728502	-0.681379	166	52.2
2	LOC_Os04g45810	Oshox22	HD-ZIP	N:W	grey60	-0.652792	-0.661462	113	39.3
3	LOC_Os07g42510	ERF65	ERF	N:W	grey60	0.716178	0.518535	56	32.1
4	LOC_Os03g41330	LOB39	LBD	W	grey60	-0.722141	-0.613608	57	30.9
5	LOC_Os03g08960	Oshox13	HD-ZIP	W	grey60	-0.59766	-0.516384	73	27.6
6	LOC_Os08g31580	OsERF48	ERF	W	grey60	-0.606827	-0.487483	81	27.3
7	LOC_Os11g38870	LOC_Os11g38870	bHLH	W	grey60	-0.767095	-0.705891	40	25.9
8	LOC_Os06g14670	LOC_Os06g14670	MYB	W	grey60	-0.689569	-0.556078	78	24.2
9	LOC_Os08g39830	EIL4	EIL	N:W	skyblue	0.670944	#N/A	83	18.4
10	LOC_Os03g26210	OsIRO3	bHLH	W	grey60	0.615955	0.625944	38	16.4
11	LOC_Os03g08470	LOC_Os03g08470	ERF	W	grey60	0.591676	0.423948	31	15.2
12	LOC_Os04g46220	OsERF1	ERF	W	grey60	0.63488	0.403639	48	15.2
13	LOC_Os01g64730	OsABF1	bZIP	N:W	grey60	-0.529627	-0.607092	258	13.6
14	LOC_Os01g72370	OsIRO2	bHLH	W	skyblue	0.527956	0.590942	22	13.3
15	LOC_Os01g46970	OSBZ8	bZIP	W	skyblue	-0.675964	-0.632283	40	12.8
16	LOC_Os05g35170	IDEF2	NAC	W	grey60	0.462329	#N/A	716	10.7
17	LOC_Os05g03040	RSR1	AP2	N:W	skyblue	0.547514	0.702526	54	10.2
18	LOC_Os05g33810	OsSPL9	SBP	W	grey60	0.605166	0.566264	39	10
19	LOC_Os06g47150	OsARF18	ARF	W	grey60	-0.676853	-0.590117	5	9.7
20	LOC_Os05g49700	OsRPH1	ERF	N/W	grey60	-0.623938	-0.609172	19	8.6
21	LOC_Os03g05590	OsAP23	ERF	NxW	grey60	0.47225	0.477041	12	8.3
22	LOC_Os05g50340	LOC_Os05g50340	MYB_related	W	skyblue	0.619765	0.597057	58	7.6
23	LOC_Os07g08140	LOC_Os07g08140	HSF	W	skyblue	-0.613795	-0.711702	15	7.5
24	LOC_Os03g60560	ZFP182	C2H2	N/W	grey60	-0.528741	-0.654569	13	7.4
25	LOC_Os06g01620	OsHAM4	GRAS	NxW	grey60	0.602334	0.625019	52	6.6
26	LOC_Os03g07360	OsDOF12, OsCDF1	Dof	NxW	skyblue	0.59912	0.778354	237	6
27	LOC_Os02g13800	HSFC2A	HSF	W	grey60	-0.524209	-0.367083	1751	5.6
28	LOC_Os09g31400	EIL3	EIL	N/W	skyblue	0.512259	#N/A	74	5.5
29	LOC_Os09g28310	OsbZIP72	bZIP	W	grey60	-0.534119	-0.424315	79	5.2
30	LOC_Os11g09160	LOC_Os11g09160	B3	N/W	grey60	-0.477716	-0.526394	297	5.2
31	LOC_Os04g48030	LOC_Os04g48030	HSF	W	grey60	-0.664808	-0.512346	10	5
32	LOC_Os01g69980	OSTCP	TCP	NxW	skyblue	0.600088	0.689379	42	4.8
33	LOC_Os06g10880	OsbZIP46	bZIP	W	grey60	-0.710251	-0.663919	16	4.8
34	LOC_Os12g06640	LOC_Os12g06640	Trihelix	W	grey60	0.591994	#N/A	176	4.8
35	LOC_Os10g41230	Oshox1	HD-ZIP	W	skyblue	0.491747	0.700019	73	4.5
36	LOC_Os01g04800	LOC_Os01g04800	RAV	NxW	grey60	0.618848	0.554126	8	4.4
37	LOC_Os01g70310	OsbHLH001,OsICE2	bHLH	W	skyblue	0.678145	0.564254	148	4.4
38	LOC_Os01g62460	ZOS16-1	GRAS	W	grey60	0.504036	#N/A	57	3.9
39	LOC_Os02g43820	OsSta2	ERF	N/W	grey60	-0.474722	-0.551101	20	3.2
40	LOC_Os01g01600	LOC_Os01g01600	bHLH	W	grey60	-0.486054	#N/A	2	3
41	LOC_Os09g30400	OsWRKY80	WRKY	NxW	grey60	0.426327	0.470821	96	3
42	LOC_Os02g03960	OsbZIP14	bZIP	W	skyblue	0.522892	0.625083	131	2.8
43	LOC_Os05g42180	LOC_Os05g42180	bHLH	W	grey60	0.559879	0.487125	2	2.8
44	LOC_Os12g37970	LOC_Os12g37970	MYB	N/W	grey60	-0.455559	-0.414134	90	2.8
45	LOC_Os02g36924	OsMADS27	MIKC_MADS	W	grey60	-0.638377	-0.495675	8	2.6
46	LOC_Os08g36790	OsbZIP66	bZIP	W	grey60	-0.611345	-0.554217	8	2.6
47	LOC_Os04g45650	LOC_Os04g45650	GATA	W	grey60	0.450711	0.39187	27	2.3
48	LOC_Os05g41540	LOC_Os05g41540	bZIP	W	grey60	0.55726	#N/A	10	2.1
49	LOC_Os10g28340	OsHSF6	HSF	N/W	grey60	-0.605769	-0.589196	20	2.1
50	LOC_Os10g26620	LOC_Os10g26620	Dof	N/W	skyblue	-0.511443	-0.652114	84	2
51	LOC_Os01g48446	OsNAC14	NAC	N/W	grey60	-0.489213	-0.483563	34	1.9
52	LOC_Os12g07640	LOC_Os12g07640	MYB	W	grey60	-0.421551	-0.376725	6	1.4
53	LOC_Os04g54474	OsTGAP1	bZIP	W	grey60	-0.642823	-0.469045	33	1.2
54	LOC_Os08g42400	ONAC035	NAC	W	grey60	0.457355	0.375717	696	0.9
55	LOC_Os05g48010	OsMYB55	MYB	W	grey60	0.512179	0.397373	39	0.8
56	LOC_Os01g13540	OsNIN-like3	Nin-like	NxW	grey60	0.396465	0.424055	372	0.5
57	LOC_Os01g39330	OsbHLH024	bHLH	W	grey60	0.471844	#N/A	104	0.5
58	LOC_Os08g09690	HAP2A	NF-YA	N/W	grey60	-0.551253	-0.537314	13	0.5
59	LOC_Os11g03110	OsSCR1	GRAS	W	skyblue	0.49877	0.594336	14	0.4
60	LOC_Os01g53220	OsHsFc1b	HSF	W	skyblue	0.562864	0.712538	15	0.3
61	LOC_Os03g20090	Osmyb2	MYB	W	grey60	-0.45302	-0.466366	56	0.2
62	LOC_Os03g10140	OsIDD1	C2H2	N/W	grey60	-0.416387	-0.546327	39	0.1
63	LOC_Os01g43590	HSFC1A	HSF	W	skyblue	0.511166	#N/A	85	0
64	LOC_Os01g44430	LOC_Os01g44430	ZF-HD	NxW	grey60	0.495213	0.602219	220	0
65	LOC_Os01g48060	OsETT2	ARF	W	grey60	-0.46829	#N/A	7	0
66	LOC_Os01g57580	LOC_Os01g57580	bHLH	W	grey60	0.621069	0.618886	1	0
67	LOC_Os01g69910	LOC_Os01g69910	CAMTA	N/W	grey60	-0.424961	-0.355049	15	0
68	LOC_Os01g74020	OsLUX	G2-like	W	grey60	0.495542	0.54967	1	0
69	LOC_Os02g05640	HOX26	HD-ZIP	W	grey60	0.508288	0.424955	6	0
70	LOC_Os02g16540	WRKY39	WRKY	W	grey60	0.405492	0.378315	5	0
71	LOC_Os02g36510	LOC_Os02g36510	EIL	W	grey60	-0.433438	-0.448328	1	0
72	LOC_Os02g43560	LOC_Os02g43560	WRKY	W	grey60	-0.583551	-0.470418	1	0
73	LOC_Os03g03260	LOC_Os03g03260	TALE	W	grey60	0.611475	0.437239	4	0
74	LOC_Os03g09170	OsERF47	ERF	W	grey60	-0.51361	-0.422981	112	0
75	LOC_Os03g44540	HAP2H	NF-YA	W	skyblue	0.535444	#N/A	7	0
76	LOC_Os03g45194	NOL	G2-like	W	grey60	-0.437035	-0.347949	27	0
77	LOC_Os04g40930	LOC_Os04g40930	Trihelix	NxW	grey60	-0.450347	-0.352114	10	0
78	LOC_Os04g46020	LOC_Os04g46020	GATA	W	grey60	0.503399	#N/A	399	0
79	LOC_Os05g03760	OsTZF5	C3H	W	skyblue	-0.540242	#N/A	23	0
80	LOC_Os05g37080	NAC012	NAC	W	grey60	0.510062	#N/A	16	0
81	LOC_Os05g50900	OsFAMA	bHLH	N/W	grey60	-0.402014	#N/A	45	0
82	LOC_Os07g43580	LOC_Os07g43580	MYB	W	grey60	0.430792	#N/A	15	0
83	LOC_Os08g01330	OsSWN3	NAC	W	grey60	0.493102	0.564694	2	0
84	LOC_Os08g06280	OsLSD1	LSD	NxW	skyblue	0.486457	0.712735	619	0
85	LOC_Os12g02420	WRKY97	WRKY	W	grey60	-0.426744	-0.489196	3	0
86	LOC_Os12g32250	WRKY96	WRKY	W	grey60	0.684751	0.540414	117	0
87	LOC_Os12g33090	C3H67	C3H	W	grey60	0.56999	#N/A	29	0
88	LOC_Os12g42970	LOC_Os12g42970	GATA	W	grey60	0.500722	#N/A	2	0
