# Supplementary material for: Validation of a high-confidence regulatory network for gene-to-NUE phenotype in field-grown rice
Source: Front Plant Sci. 2022 Nov 25;13:1006044. doi: 10.3389/fpls.2022.1006044 (PMC9732682; doi:10.3389/fpls.2022.1006044)
Supplement: Supplementary file 7 [file DataSheet_7.xlsx]

## Sheet: Info Sheet
Supplementary Data S7. GRN for 18 prioritized TFs and their and 551 target genes with 886 edges from Table 1 used for network visualization in Figure 5.
Sheet Name	Description
18 TF GRN total	GRN for 18 TFs from Table 1 and their 551 target genes with 886 edges. The total list of target genes for each TF was used for Gene ontology analysis (results in Supplementary Data S8). Includes which target genes are associated with specific GO terms.
18 TF GRN GO only	GRN for the 18 TF GRN and only the target genes associated with GO terms. This network was uploaded into cytoscape for network visualization in Figure 5. In Figure 5 only the TFs and their target genes that regulated nitrogen and water related genes are shown.
Target genes from Figure 5	List of target genes from Figure 5 associated with GO terms and their references. List of 18 TFs and their gene ID's.

## Sheet: 18 TF GRN total
TF	Target Gene	nitrate assimilation	ammonia assimilation	response to water deprivation	response to abscisic acid
LOC_Os01g46970	LOC_Os06g39240	#N/A	#N/A	water	aba
LOC_Os01g46970	LOC_Os05g18470	#N/A	#N/A	#N/A	#N/A
LOC_Os01g46970	LOC_Os07g13590	#N/A	#N/A	#N/A	#N/A
LOC_Os01g46970	LOC_Os04g41350	#N/A	#N/A	#N/A	#N/A
LOC_Os01g46970	LOC_Os07g40700	#N/A	#N/A	#N/A	#N/A
LOC_Os01g46970	LOC_Os01g52630	#N/A	#N/A	#N/A	#N/A
LOC_Os01g46970	LOC_Os05g07860	#N/A	#N/A	#N/A	#N/A
LOC_Os01g46970	LOC_Os06g30370	#N/A	#N/A	#N/A	#N/A
LOC_Os01g46970	LOC_Os09g26920	#N/A	#N/A	#N/A	#N/A
LOC_Os01g46970	LOC_Os03g55850	#N/A	#N/A	#N/A	#N/A
LOC_Os01g46970	LOC_Os03g62270	#N/A	#N/A	#N/A	#N/A
LOC_Os01g46970	LOC_Os10g38080	#N/A	#N/A	#N/A	#N/A
LOC_Os01g46970	LOC_Os01g53294	#N/A	#N/A	#N/A	#N/A
LOC_Os01g46970	LOC_Os11g26130	#N/A	#N/A	#N/A	#N/A
LOC_Os01g46970	LOC_Os04g51410	#N/A	#N/A	#N/A	#N/A
LOC_Os01g46970	LOC_Os01g70160	#N/A	#N/A	#N/A	#N/A
LOC_Os01g46970	LOC_Os04g53370	#N/A	#N/A	#N/A	#N/A
LOC_Os01g46970	LOC_Os01g06490	#N/A	#N/A	#N/A	#N/A
LOC_Os01g46970	LOC_Os02g03960	#N/A	#N/A	#N/A	#N/A
LOC_Os01g64730	LOC_Os10g42280	#N/A	#N/A	#N/A	aba
LOC_Os01g64730	LOC_Os05g49730	#N/A	#N/A	#N/A	aba
LOC_Os01g64730	LOC_Os02g54140	#N/A	#N/A	#N/A	#N/A
LOC_Os01g64730	LOC_Os02g26470	#N/A	#N/A	#N/A	#N/A
LOC_Os01g64730	LOC_Os03g16920	#N/A	#N/A	#N/A	#N/A
LOC_Os01g64730	LOC_Os06g48300	#N/A	#N/A	#N/A	#N/A
LOC_Os01g64730	LOC_Os09g39910	#N/A	#N/A	#N/A	#N/A
LOC_Os01g64730	LOC_Os01g58194	#N/A	#N/A	#N/A	#N/A
LOC_Os01g64730	LOC_Os06g45710	#N/A	#N/A	#N/A	#N/A
LOC_Os01g64730	LOC_Os08g35160	#N/A	#N/A	#N/A	#N/A
LOC_Os01g64730	LOC_Os06g13720	#N/A	#N/A	#N/A	#N/A
LOC_Os01g64730	LOC_Os06g11610	#N/A	#N/A	#N/A	#N/A
LOC_Os01g64730	LOC_Os01g69100	#N/A	#N/A	#N/A	#N/A
LOC_Os01g64730	LOC_Os03g53400	#N/A	#N/A	#N/A	#N/A
LOC_Os01g64730	LOC_Os08g06280	#N/A	#N/A	#N/A	#N/A
LOC_Os01g64730	LOC_Os04g10690	#N/A	#N/A	#N/A	#N/A
LOC_Os01g64730	LOC_Os01g22980	#N/A	#N/A	#N/A	#N/A
LOC_Os01g64730	LOC_Os09g02180	#N/A	#N/A	#N/A	#N/A
LOC_Os01g64730	LOC_Os04g57739	#N/A	#N/A	#N/A	#N/A
LOC_Os01g64730	LOC_Os03g26460	#N/A	#N/A	#N/A	#N/A
LOC_Os01g64730	LOC_Os01g47690	#N/A	#N/A	#N/A	#N/A
LOC_Os01g64730	LOC_Os03g07360	#N/A	#N/A	#N/A	#N/A
LOC_Os01g64730	LOC_Os08g34500	#N/A	#N/A	#N/A	#N/A
LOC_Os01g64730	LOC_Os03g60580	#N/A	#N/A	#N/A	#N/A
LOC_Os01g64730	LOC_Os06g11980	#N/A	#N/A	#N/A	#N/A
LOC_Os01g64730	LOC_Os07g49470	#N/A	#N/A	#N/A	#N/A
LOC_Os01g64730	LOC_Os09g37020	#N/A	#N/A	#N/A	#N/A
LOC_Os01g64730	LOC_Os10g09240	#N/A	#N/A	#N/A	#N/A
LOC_Os01g64730	LOC_Os04g45810	#N/A	#N/A	#N/A	#N/A
LOC_Os01g64730	LOC_Os10g39220	#N/A	#N/A	#N/A	#N/A
LOC_Os01g64730	LOC_Os02g53860	#N/A	#N/A	#N/A	#N/A
LOC_Os01g64730	LOC_Os01g63620	#N/A	#N/A	#N/A	#N/A
LOC_Os01g64730	LOC_Os04g49570	#N/A	#N/A	#N/A	#N/A
LOC_Os01g64730	LOC_Os02g31910	#N/A	#N/A	#N/A	#N/A
LOC_Os01g64730	LOC_Os12g24020	#N/A	#N/A	#N/A	#N/A
LOC_Os01g64730	LOC_Os03g15880	#N/A	#N/A	#N/A	#N/A
LOC_Os01g64730	LOC_Os09g29070	#N/A	#N/A	#N/A	#N/A
LOC_Os01g64730	LOC_Os09g25710	#N/A	#N/A	#N/A	#N/A
LOC_Os01g64730	LOC_Os08g32610	#N/A	#N/A	#N/A	#N/A
LOC_Os01g64730	LOC_Os04g35700	#N/A	#N/A	#N/A	#N/A
LOC_Os01g64730	LOC_Os01g37832	#N/A	#N/A	#N/A	#N/A
LOC_Os01g64730	LOC_Os05g38150	#N/A	#N/A	#N/A	#N/A
LOC_Os01g64730	LOC_Os06g51440	#N/A	#N/A	#N/A	#N/A
LOC_Os01g64730	LOC_Os01g23640	#N/A	#N/A	#N/A	#N/A
LOC_Os01g64730	LOC_Os07g46790	#N/A	#N/A	#N/A	#N/A
LOC_Os01g64730	LOC_Os01g57580	#N/A	#N/A	#N/A	#N/A
LOC_Os01g64730	LOC_Os05g44180	#N/A	#N/A	#N/A	#N/A
LOC_Os01g64730	LOC_Os10g35070	#N/A	#N/A	#N/A	#N/A
LOC_Os01g64730	LOC_Os08g36790	#N/A	#N/A	#N/A	#N/A
LOC_Os01g64730	LOC_Os08g37104	#N/A	#N/A	#N/A	#N/A
LOC_Os01g64730	LOC_Os03g03980	#N/A	#N/A	#N/A	#N/A
LOC_Os01g64730	LOC_Os01g45750	#N/A	#N/A	#N/A	#N/A
LOC_Os01g64730	LOC_Os03g25770	#N/A	#N/A	#N/A	#N/A
LOC_Os01g64730	LOC_Os12g39320	#N/A	#N/A	#N/A	#N/A
LOC_Os01g64730	LOC_Os04g36750	#N/A	#N/A	#N/A	#N/A
LOC_Os01g64730	LOC_Os11g10310	#N/A	#N/A	#N/A	#N/A
LOC_Os01g64730	LOC_Os06g04889	#N/A	#N/A	#N/A	#N/A
LOC_Os01g64730	LOC_Os06g14240	#N/A	#N/A	#N/A	#N/A
LOC_Os01g64730	LOC_Os05g44300	#N/A	#N/A	#N/A	#N/A
LOC_Os01g64730	LOC_Os05g05210	#N/A	#N/A	#N/A	#N/A
LOC_Os01g64730	LOC_Os12g29570	#N/A	#N/A	#N/A	#N/A
LOC_Os01g72370	LOC_Os08g05280	#N/A	#N/A	#N/A	#N/A
LOC_Os01g72370	LOC_Os07g15460	#N/A	#N/A	#N/A	#N/A
LOC_Os01g72370	LOC_Os11g15624	#N/A	#N/A	#N/A	#N/A
LOC_Os01g72370	LOC_Os03g26210	#N/A	#N/A	#N/A	#N/A
LOC_Os01g72370	LOC_Os03g31730	#N/A	#N/A	#N/A	#N/A
LOC_Os01g72370	LOC_Os05g51470	#N/A	#N/A	#N/A	#N/A
LOC_Os01g72370	LOC_Os01g49470	#N/A	#N/A	#N/A	#N/A
LOC_Os01g72370	LOC_Os01g46720	#N/A	#N/A	#N/A	#N/A
LOC_Os01g72370	LOC_Os02g45750	#N/A	#N/A	#N/A	#N/A
LOC_Os01g72370	LOC_Os04g28780	#N/A	#N/A	#N/A	#N/A
LOC_Os01g72370	LOC_Os05g25370	#N/A	#N/A	#N/A	#N/A
LOC_Os01g72370	LOC_Os11g01530	#N/A	#N/A	#N/A	#N/A
LOC_Os01g72370	LOC_Os01g72990	#N/A	#N/A	#N/A	#N/A
LOC_Os01g72370	LOC_Os09g39670	#N/A	#N/A	#N/A	#N/A
LOC_Os01g72370	LOC_Os11g05050	#N/A	#N/A	#N/A	#N/A
LOC_Os02g52780	LOC_Os01g64730	#N/A	#N/A	water	aba
LOC_Os02g52780	LOC_Os06g10880	#N/A	#N/A	water	aba
LOC_Os02g52780	LOC_Os02g44870	#N/A	#N/A	water	aba
LOC_Os02g52780	LOC_Os03g18600	#N/A	#N/A	#N/A	aba
LOC_Os02g52780	LOC_Os12g29400	#N/A	#N/A	#N/A	aba
LOC_Os02g52780	LOC_Os03g16170	#N/A	#N/A	#N/A	aba
LOC_Os02g52780	LOC_Os03g06139	#N/A	#N/A	water	#N/A
LOC_Os02g52780	LOC_Os04g47220	#N/A	#N/A	water	#N/A
LOC_Os02g52780	LOC_Os01g48960	#N/A	ammonia	#N/A	#N/A
LOC_Os02g52780	LOC_Os01g25484	nitrate	#N/A	#N/A	#N/A
LOC_Os02g52780	LOC_Os08g36480	nitrate	#N/A	#N/A	#N/A
LOC_Os02g52780	LOC_Os01g40094	#N/A	#N/A	#N/A	#N/A
LOC_Os02g52780	LOC_Os05g49700	#N/A	#N/A	#N/A	#N/A
LOC_Os02g52780	LOC_Os09g15670	#N/A	#N/A	#N/A	#N/A
LOC_Os02g52780	LOC_Os02g01590	#N/A	#N/A	#N/A	#N/A
LOC_Os02g52780	LOC_Os03g05590	#N/A	#N/A	#N/A	#N/A
LOC_Os02g52780	LOC_Os11g12530	#N/A	#N/A	#N/A	#N/A
LOC_Os02g52780	LOC_Os09g30400	#N/A	#N/A	#N/A	#N/A
LOC_Os02g52780	LOC_Os07g42510	#N/A	#N/A	#N/A	#N/A
LOC_Os02g52780	LOC_Os03g42830	#N/A	#N/A	#N/A	#N/A
LOC_Os02g52780	LOC_Os01g18220	#N/A	#N/A	#N/A	#N/A
LOC_Os02g52780	LOC_Os08g34500	#N/A	#N/A	#N/A	#N/A
LOC_Os02g52780	LOC_Os01g64750	#N/A	#N/A	#N/A	#N/A
LOC_Os02g52780	LOC_Os08g04560	#N/A	#N/A	#N/A	#N/A
LOC_Os02g52780	LOC_Os01g62760	#N/A	#N/A	#N/A	#N/A
LOC_Os02g52780	LOC_Os06g11980	#N/A	#N/A	#N/A	#N/A
LOC_Os02g52780	LOC_Os03g60580	#N/A	#N/A	#N/A	#N/A
LOC_Os02g52780	LOC_Os01g04590	#N/A	#N/A	#N/A	#N/A
LOC_Os02g52780	LOC_Os03g15890	#N/A	#N/A	#N/A	#N/A
LOC_Os02g52780	LOC_Os01g13930	#N/A	#N/A	#N/A	#N/A
LOC_Os02g52780	LOC_Os09g38320	#N/A	#N/A	#N/A	#N/A
LOC_Os02g52780	LOC_Os08g09310	#N/A	#N/A	#N/A	#N/A
LOC_Os02g52780	LOC_Os01g01620	#N/A	#N/A	#N/A	#N/A
LOC_Os02g52780	LOC_Os07g38290	#N/A	#N/A	#N/A	#N/A
LOC_Os02g52780	LOC_Os01g14510	#N/A	#N/A	#N/A	#N/A
LOC_Os02g52780	LOC_Os04g45810	#N/A	#N/A	#N/A	#N/A
LOC_Os02g52780	LOC_Os07g46990	#N/A	#N/A	#N/A	#N/A
LOC_Os02g52780	LOC_Os03g07380	#N/A	#N/A	#N/A	#N/A
LOC_Os02g52780	LOC_Os07g07470	#N/A	#N/A	#N/A	#N/A
LOC_Os02g52780	LOC_Os12g40260	#N/A	#N/A	#N/A	#N/A
LOC_Os02g52780	LOC_Os07g40710	#N/A	#N/A	#N/A	#N/A
LOC_Os02g52780	LOC_Os08g20570	#N/A	#N/A	#N/A	#N/A
LOC_Os02g52780	LOC_Os03g57120	#N/A	#N/A	#N/A	#N/A
LOC_Os02g52780	LOC_Os09g02180	#N/A	#N/A	#N/A	#N/A
LOC_Os02g52780	LOC_Os05g33730	#N/A	#N/A	#N/A	#N/A
LOC_Os02g52780	LOC_Os12g02800	#N/A	#N/A	#N/A	#N/A
LOC_Os02g52780	LOC_Os01g50616	#N/A	#N/A	#N/A	#N/A
LOC_Os02g52780	LOC_Os03g05280	#N/A	#N/A	#N/A	#N/A
LOC_Os02g52780	LOC_Os05g46040	#N/A	#N/A	#N/A	#N/A
LOC_Os02g52780	LOC_Os04g56790	#N/A	#N/A	#N/A	#N/A
LOC_Os02g52780	LOC_Os06g47620	#N/A	#N/A	#N/A	#N/A
LOC_Os02g52780	LOC_Os02g42940	#N/A	#N/A	#N/A	#N/A
LOC_Os02g52780	LOC_Os04g43390	#N/A	#N/A	#N/A	#N/A
LOC_Os02g52780	LOC_Os06g45710	#N/A	#N/A	#N/A	#N/A
LOC_Os02g52780	LOC_Os01g12720	#N/A	#N/A	#N/A	#N/A
LOC_Os02g52780	LOC_Os08g32980	#N/A	#N/A	#N/A	#N/A
LOC_Os02g52780	LOC_Os01g58194	#N/A	#N/A	#N/A	#N/A
LOC_Os02g52780	LOC_Os12g38100	#N/A	#N/A	#N/A	#N/A
LOC_Os02g52780	LOC_Os07g09310	#N/A	#N/A	#N/A	#N/A
LOC_Os02g52780	LOC_Os01g10320	#N/A	#N/A	#N/A	#N/A
LOC_Os02g52780	LOC_Os01g62780	#N/A	#N/A	#N/A	#N/A
LOC_Os02g52780	LOC_Os09g31120	#N/A	#N/A	#N/A	#N/A
LOC_Os02g52780	LOC_Os01g20860	#N/A	#N/A	#N/A	#N/A
LOC_Os02g52780	LOC_Os03g46300	#N/A	#N/A	#N/A	#N/A
LOC_Os02g52780	LOC_Os02g06720	#N/A	#N/A	#N/A	#N/A
LOC_Os02g52780	LOC_Os01g55830	#N/A	#N/A	#N/A	#N/A
LOC_Os02g52780	LOC_Os04g41130	#N/A	#N/A	#N/A	#N/A
LOC_Os02g52780	LOC_Os02g57840	#N/A	#N/A	#N/A	#N/A
LOC_Os02g52780	LOC_Os06g44260	#N/A	#N/A	#N/A	#N/A
LOC_Os02g52780	LOC_Os01g48446	#N/A	#N/A	#N/A	#N/A
LOC_Os02g52780	LOC_Os03g13540	#N/A	#N/A	#N/A	#N/A
LOC_Os02g52780	LOC_Os01g40280	#N/A	#N/A	#N/A	#N/A
LOC_Os02g52780	LOC_Os05g37450	#N/A	#N/A	#N/A	#N/A
LOC_Os02g52780	LOC_Os04g39210	#N/A	#N/A	#N/A	#N/A
LOC_Os02g52780	LOC_Os03g44380	#N/A	#N/A	#N/A	#N/A
LOC_Os02g52780	LOC_Os01g56180	#N/A	#N/A	#N/A	#N/A
LOC_Os02g52780	LOC_Os03g03370	#N/A	#N/A	#N/A	#N/A
LOC_Os02g52780	LOC_Os08g34240	#N/A	#N/A	#N/A	#N/A
LOC_Os02g52780	LOC_Os09g35940	#N/A	#N/A	#N/A	#N/A
LOC_Os02g52780	LOC_Os02g55430	#N/A	#N/A	#N/A	#N/A
LOC_Os02g52780	LOC_Os02g10730	#N/A	#N/A	#N/A	#N/A
LOC_Os02g52780	LOC_Os12g13910	#N/A	#N/A	#N/A	#N/A
LOC_Os02g52780	LOC_Os03g08960	#N/A	#N/A	#N/A	#N/A
LOC_Os02g52780	LOC_Os03g06520	#N/A	#N/A	#N/A	#N/A
LOC_Os02g52780	LOC_Os03g41330	#N/A	#N/A	#N/A	#N/A
LOC_Os02g52780	LOC_Os10g35070	#N/A	#N/A	#N/A	#N/A
LOC_Os02g52780	LOC_Os04g51410	#N/A	#N/A	#N/A	#N/A
LOC_Os02g52780	LOC_Os02g47980	#N/A	#N/A	#N/A	#N/A
LOC_Os02g52780	LOC_Os10g23120	#N/A	#N/A	#N/A	#N/A
LOC_Os02g52780	LOC_Os05g41490	#N/A	#N/A	#N/A	#N/A
LOC_Os02g52780	LOC_Os02g32580	#N/A	#N/A	#N/A	#N/A
LOC_Os02g52780	LOC_Os08g31580	#N/A	#N/A	#N/A	#N/A
LOC_Os02g52780	LOC_Os01g04620	#N/A	#N/A	#N/A	#N/A
LOC_Os02g52780	LOC_Os06g03560	#N/A	#N/A	#N/A	#N/A
LOC_Os02g52780	LOC_Os02g48350	#N/A	#N/A	#N/A	#N/A
LOC_Os02g52780	LOC_Os10g22050	#N/A	#N/A	#N/A	#N/A
LOC_Os02g52780	LOC_Os06g14670	#N/A	#N/A	#N/A	#N/A
LOC_Os02g52780	LOC_Os10g36950	#N/A	#N/A	#N/A	#N/A
LOC_Os02g52780	LOC_Os03g59360	#N/A	#N/A	#N/A	#N/A
LOC_Os02g52780	LOC_Os10g28680	#N/A	#N/A	#N/A	#N/A
LOC_Os02g52780	LOC_Os02g52210	#N/A	#N/A	#N/A	#N/A
LOC_Os02g52780	LOC_Os10g31320	#N/A	#N/A	#N/A	#N/A
LOC_Os02g52780	LOC_Os11g38870	#N/A	#N/A	#N/A	#N/A
LOC_Os02g52780	LOC_Os02g57450	#N/A	#N/A	#N/A	#N/A
LOC_Os02g52780	LOC_Os03g57340	#N/A	#N/A	#N/A	#N/A
LOC_Os02g52780	LOC_Os04g40700	#N/A	#N/A	#N/A	#N/A
LOC_Os02g52780	LOC_Os04g48410	#N/A	#N/A	#N/A	#N/A
LOC_Os02g52780	LOC_Os05g33810	#N/A	#N/A	#N/A	#N/A
LOC_Os02g52780	LOC_Os07g43390	#N/A	#N/A	#N/A	#N/A
LOC_Os02g52780	LOC_Os05g38150	#N/A	#N/A	#N/A	#N/A
LOC_Os02g52780	LOC_Os07g45000	#N/A	#N/A	#N/A	#N/A
LOC_Os02g52780	LOC_Os01g53800	#N/A	#N/A	#N/A	#N/A
LOC_Os02g52780	LOC_Os03g22050	#N/A	#N/A	#N/A	#N/A
LOC_Os02g52780	LOC_Os09g21120	#N/A	#N/A	#N/A	#N/A
LOC_Os02g52780	LOC_Os09g25690	#N/A	#N/A	#N/A	#N/A
LOC_Os02g52780	LOC_Os02g57530	#N/A	#N/A	#N/A	#N/A
LOC_Os02g52780	LOC_Os04g35100	#N/A	#N/A	#N/A	#N/A
LOC_Os02g52780	LOC_Os11g30500	#N/A	#N/A	#N/A	#N/A
LOC_Os02g52780	LOC_Os03g08470	#N/A	#N/A	#N/A	#N/A
LOC_Os02g52780	LOC_Os05g38290	#N/A	#N/A	#N/A	#N/A
LOC_Os02g52780	LOC_Os08g30210	#N/A	#N/A	#N/A	#N/A
LOC_Os02g52780	LOC_Os04g44530	#N/A	#N/A	#N/A	#N/A
LOC_Os02g52780	LOC_Os02g05710	#N/A	#N/A	#N/A	#N/A
LOC_Os02g52780	LOC_Os08g36790	#N/A	#N/A	#N/A	#N/A
LOC_Os02g52780	LOC_Os07g42280	#N/A	#N/A	#N/A	#N/A
LOC_Os02g52780	LOC_Os07g48100	#N/A	#N/A	#N/A	#N/A
LOC_Os02g52780	LOC_Os12g27440	#N/A	#N/A	#N/A	#N/A
LOC_Os02g52780	LOC_Os05g02520	#N/A	#N/A	#N/A	#N/A
LOC_Os02g52780	LOC_Os08g10500	#N/A	#N/A	#N/A	#N/A
LOC_Os02g52780	LOC_Os04g54430	#N/A	#N/A	#N/A	#N/A
LOC_Os02g52780	LOC_Os01g10890	#N/A	#N/A	#N/A	#N/A
LOC_Os02g52780	LOC_Os02g55140	#N/A	#N/A	#N/A	#N/A
LOC_Os02g52780	LOC_Os04g41460	#N/A	#N/A	#N/A	#N/A
LOC_Os02g52780	LOC_Os06g43030	#N/A	#N/A	#N/A	#N/A
LOC_Os02g52780	LOC_Os04g48750	#N/A	#N/A	#N/A	#N/A
LOC_Os02g52780	LOC_Os05g38400	#N/A	#N/A	#N/A	#N/A
LOC_Os02g52780	LOC_Os02g13350	#N/A	#N/A	#N/A	#N/A
LOC_Os02g52780	LOC_Os08g41820	#N/A	#N/A	#N/A	#N/A
LOC_Os02g52780	LOC_Os04g48030	#N/A	#N/A	#N/A	#N/A
LOC_Os02g52780	LOC_Os01g12920	#N/A	#N/A	#N/A	#N/A
LOC_Os02g52780	LOC_Os01g63230	#N/A	#N/A	#N/A	#N/A
LOC_Os02g52780	LOC_Os05g07860	#N/A	#N/A	#N/A	#N/A
LOC_Os02g52780	LOC_Os12g24020	#N/A	#N/A	#N/A	#N/A
LOC_Os02g52780	LOC_Os09g25710	#N/A	#N/A	#N/A	#N/A
LOC_Os02g52780	LOC_Os03g26490	#N/A	#N/A	#N/A	#N/A
LOC_Os02g52780	LOC_Os05g04700	#N/A	#N/A	#N/A	#N/A
LOC_Os02g52780	LOC_Os10g37110	#N/A	#N/A	#N/A	#N/A
LOC_Os02g52780	LOC_Os08g01740	#N/A	#N/A	#N/A	#N/A
LOC_Os02g52780	LOC_Os04g45860	#N/A	#N/A	#N/A	#N/A
LOC_Os02g52780	LOC_Os02g03040	#N/A	#N/A	#N/A	#N/A
LOC_Os02g52780	LOC_Os02g35830	#N/A	#N/A	#N/A	#N/A
LOC_Os02g52780	LOC_Os03g02970	#N/A	#N/A	#N/A	#N/A
LOC_Os02g52780	LOC_Os01g37832	#N/A	#N/A	#N/A	#N/A
LOC_Os02g52780	LOC_Os05g33080	#N/A	#N/A	#N/A	#N/A
LOC_Os02g52780	LOC_Os02g50230	#N/A	#N/A	#N/A	#N/A
LOC_Os02g52780	LOC_Os06g21140	#N/A	#N/A	#N/A	#N/A
LOC_Os02g52780	LOC_Os12g10740	#N/A	#N/A	#N/A	#N/A
LOC_Os02g52780	LOC_Os07g34964	#N/A	#N/A	#N/A	#N/A
LOC_Os02g52780	LOC_Os11g05550	#N/A	#N/A	#N/A	#N/A
LOC_Os03g08470	LOC_Os03g12790	#N/A	#N/A	#N/A	aba
LOC_Os03g08470	LOC_Os09g30400	#N/A	#N/A	#N/A	#N/A
LOC_Os03g08470	LOC_Os02g01590	#N/A	#N/A	#N/A	#N/A
LOC_Os03g08470	LOC_Os04g43390	#N/A	#N/A	#N/A	#N/A
LOC_Os03g08470	LOC_Os01g01620	#N/A	#N/A	#N/A	#N/A
LOC_Os03g08470	LOC_Os06g30370	#N/A	#N/A	#N/A	#N/A
LOC_Os03g08470	LOC_Os08g34390	#N/A	#N/A	#N/A	#N/A
LOC_Os03g08470	LOC_Os01g69070	#N/A	#N/A	#N/A	#N/A
LOC_Os03g08470	LOC_Os06g51440	#N/A	#N/A	#N/A	#N/A
LOC_Os03g08470	LOC_Os02g13350	#N/A	#N/A	#N/A	#N/A
LOC_Os03g08470	LOC_Os04g52400	#N/A	#N/A	#N/A	#N/A
LOC_Os03g08470	LOC_Os06g43030	#N/A	#N/A	#N/A	#N/A
LOC_Os03g08470	LOC_Os03g32490	#N/A	#N/A	#N/A	#N/A
LOC_Os03g08470	LOC_Os07g48100	#N/A	#N/A	#N/A	#N/A
LOC_Os03g08470	LOC_Os04g58800	#N/A	#N/A	#N/A	#N/A
LOC_Os03g08470	LOC_Os10g38080	#N/A	#N/A	#N/A	#N/A
LOC_Os03g08470	LOC_Os08g06550	#N/A	#N/A	#N/A	#N/A
LOC_Os03g08470	LOC_Os06g36920	#N/A	#N/A	#N/A	#N/A
LOC_Os03g08470	LOC_Os09g28510	#N/A	#N/A	#N/A	#N/A
LOC_Os03g08470	LOC_Os09g26920	#N/A	#N/A	#N/A	#N/A
LOC_Os03g08960	LOC_Os02g52780	#N/A	#N/A	water	aba
LOC_Os03g08960	LOC_Os02g34600	#N/A	#N/A	#N/A	aba
LOC_Os03g08960	LOC_Os03g12790	#N/A	#N/A	#N/A	aba
LOC_Os03g08960	LOC_Os07g26690	#N/A	#N/A	water	#N/A
LOC_Os03g08960	LOC_Os04g47220	#N/A	#N/A	water	#N/A
LOC_Os03g08960	LOC_Os01g48960	#N/A	ammonia	#N/A	#N/A
LOC_Os03g08960	LOC_Os02g48860	#N/A	#N/A	#N/A	#N/A
LOC_Os03g08960	LOC_Os12g12260	#N/A	#N/A	#N/A	#N/A
LOC_Os03g08960	LOC_Os09g31120	#N/A	#N/A	#N/A	#N/A
LOC_Os03g08960	LOC_Os07g07470	#N/A	#N/A	#N/A	#N/A
LOC_Os03g08960	LOC_Os09g05020	#N/A	#N/A	#N/A	#N/A
LOC_Os03g08960	LOC_Os02g10310	#N/A	#N/A	#N/A	#N/A
LOC_Os03g08960	LOC_Os05g49700	#N/A	#N/A	#N/A	#N/A
LOC_Os03g08960	LOC_Os01g41890	#N/A	#N/A	#N/A	#N/A
LOC_Os03g08960	LOC_Os10g35080	#N/A	#N/A	#N/A	#N/A
LOC_Os03g08960	LOC_Os01g54860	#N/A	#N/A	#N/A	#N/A
LOC_Os03g08960	LOC_Os08g10500	#N/A	#N/A	#N/A	#N/A
LOC_Os03g08960	LOC_Os03g06520	#N/A	#N/A	#N/A	#N/A
LOC_Os03g08960	LOC_Os10g35070	#N/A	#N/A	#N/A	#N/A
LOC_Os03g08960	LOC_Os05g44050	#N/A	#N/A	#N/A	#N/A
LOC_Os03g08960	LOC_Os01g54590	#N/A	#N/A	#N/A	#N/A
LOC_Os03g08960	LOC_Os02g10730	#N/A	#N/A	#N/A	#N/A
LOC_Os03g08960	LOC_Os09g21120	#N/A	#N/A	#N/A	#N/A
LOC_Os03g08960	LOC_Os07g38790	#N/A	#N/A	#N/A	#N/A
LOC_Os03g08960	LOC_Os10g36950	#N/A	#N/A	#N/A	#N/A
LOC_Os03g08960	LOC_Os01g67870	#N/A	#N/A	#N/A	#N/A
LOC_Os03g08960	LOC_Os03g55850	#N/A	#N/A	#N/A	#N/A
LOC_Os03g08960	LOC_Os01g63930	#N/A	#N/A	#N/A	#N/A
LOC_Os03g08960	LOC_Os02g32580	#N/A	#N/A	#N/A	#N/A
LOC_Os03g08960	LOC_Os02g43770	#N/A	#N/A	#N/A	#N/A
LOC_Os03g08960	LOC_Os10g28680	#N/A	#N/A	#N/A	#N/A
LOC_Os03g08960	LOC_Os08g01740	#N/A	#N/A	#N/A	#N/A
LOC_Os03g08960	LOC_Os07g37620	#N/A	#N/A	#N/A	#N/A
LOC_Os03g08960	LOC_Os03g10320	#N/A	#N/A	#N/A	#N/A
LOC_Os03g08960	LOC_Os08g42400	#N/A	#N/A	#N/A	#N/A
LOC_Os03g08960	LOC_Os03g59360	#N/A	#N/A	#N/A	#N/A
LOC_Os03g08960	LOC_Os01g52730	#N/A	#N/A	#N/A	#N/A
LOC_Os03g08960	LOC_Os10g39760	#N/A	#N/A	#N/A	#N/A
LOC_Os03g08960	LOC_Os03g03370	#N/A	#N/A	#N/A	#N/A
LOC_Os03g08960	LOC_Os07g05940	#N/A	#N/A	#N/A	#N/A
LOC_Os03g08960	LOC_Os01g63230	#N/A	#N/A	#N/A	#N/A
LOC_Os03g08960	LOC_Os05g41900	#N/A	#N/A	#N/A	#N/A
LOC_Os03g08960	LOC_Os02g13800	#N/A	#N/A	#N/A	#N/A
LOC_Os03g08960	LOC_Os04g54430	#N/A	#N/A	#N/A	#N/A
LOC_Os03g08960	LOC_Os03g59040	#N/A	#N/A	#N/A	#N/A
LOC_Os03g08960	LOC_Os03g63060	#N/A	#N/A	#N/A	#N/A
LOC_Os03g08960	LOC_Os04g47140	#N/A	#N/A	#N/A	#N/A
LOC_Os03g08960	LOC_Os05g04700	#N/A	#N/A	#N/A	#N/A
LOC_Os03g08960	LOC_Os03g09170	#N/A	#N/A	#N/A	#N/A
LOC_Os03g08960	LOC_Os08g34240	#N/A	#N/A	#N/A	#N/A
LOC_Os03g08960	LOC_Os02g09630	#N/A	#N/A	#N/A	#N/A
LOC_Os03g08960	LOC_Os06g44250	#N/A	#N/A	#N/A	#N/A
LOC_Os03g26210	LOC_Os01g52260	#N/A	#N/A	#N/A	#N/A
LOC_Os03g26210	LOC_Os10g37430	#N/A	#N/A	#N/A	#N/A
LOC_Os03g26210	LOC_Os06g03580	#N/A	#N/A	#N/A	#N/A
LOC_Os03g26210	LOC_Os11g15624	#N/A	#N/A	#N/A	#N/A
LOC_Os03g26210	LOC_Os07g15460	#N/A	#N/A	#N/A	#N/A
LOC_Os03g26210	LOC_Os01g72370	#N/A	#N/A	#N/A	#N/A
LOC_Os03g26210	LOC_Os03g31730	#N/A	#N/A	#N/A	#N/A
LOC_Os03g26210	LOC_Os01g49470	#N/A	#N/A	#N/A	#N/A
LOC_Os03g26210	LOC_Os02g13800	#N/A	#N/A	#N/A	#N/A
LOC_Os03g26210	LOC_Os01g46720	#N/A	#N/A	#N/A	#N/A
LOC_Os03g26210	LOC_Os06g17870	#N/A	#N/A	#N/A	#N/A
LOC_Os03g26210	LOC_Os05g51470	#N/A	#N/A	#N/A	#N/A
LOC_Os03g26210	LOC_Os01g18800	#N/A	#N/A	#N/A	#N/A
LOC_Os03g26210	LOC_Os03g19040	#N/A	#N/A	#N/A	#N/A
LOC_Os03g26210	LOC_Os03g17960	#N/A	#N/A	#N/A	#N/A
LOC_Os03g26210	LOC_Os08g26820	#N/A	#N/A	#N/A	#N/A
LOC_Os03g26210	LOC_Os04g41900	#N/A	#N/A	#N/A	#N/A
LOC_Os03g26210	LOC_Os02g52730	#N/A	#N/A	#N/A	#N/A
LOC_Os03g26210	LOC_Os12g36670	#N/A	#N/A	#N/A	#N/A
LOC_Os03g26210	LOC_Os08g37370	#N/A	#N/A	#N/A	#N/A
LOC_Os03g26210	LOC_Os04g42480	#N/A	#N/A	#N/A	#N/A
LOC_Os03g26210	LOC_Os02g10990	#N/A	#N/A	#N/A	#N/A
LOC_Os03g26210	LOC_Os04g02650	#N/A	#N/A	#N/A	#N/A
LOC_Os03g26210	LOC_Os03g51990	#N/A	#N/A	#N/A	#N/A
LOC_Os03g41330	LOC_Os02g52780	#N/A	#N/A	water	aba
LOC_Os03g41330	LOC_Os02g44870	#N/A	#N/A	water	aba
LOC_Os03g41330	LOC_Os03g18600	#N/A	#N/A	#N/A	aba
LOC_Os03g41330	LOC_Os03g16170	#N/A	#N/A	#N/A	aba
LOC_Os03g41330	LOC_Os02g44630	#N/A	#N/A	water	#N/A
LOC_Os03g41330	LOC_Os01g25484	nitrate	#N/A	#N/A	#N/A
LOC_Os03g41330	LOC_Os08g36480	nitrate	#N/A	#N/A	#N/A
LOC_Os03g41330	LOC_Os01g55830	#N/A	#N/A	#N/A	#N/A
LOC_Os03g41330	LOC_Os04g56790	#N/A	#N/A	#N/A	#N/A
LOC_Os03g41330	LOC_Os01g11054	#N/A	#N/A	#N/A	#N/A
LOC_Os03g41330	LOC_Os11g12530	#N/A	#N/A	#N/A	#N/A
LOC_Os03g41330	LOC_Os05g43040	#N/A	#N/A	#N/A	#N/A
LOC_Os03g41330	LOC_Os05g32320	#N/A	#N/A	#N/A	#N/A
LOC_Os03g41330	LOC_Os01g40094	#N/A	#N/A	#N/A	#N/A
LOC_Os03g41330	LOC_Os04g57400	#N/A	#N/A	#N/A	#N/A
LOC_Os03g41330	LOC_Os07g42510	#N/A	#N/A	#N/A	#N/A
LOC_Os03g41330	LOC_Os03g57120	#N/A	#N/A	#N/A	#N/A
LOC_Os03g41330	LOC_Os02g03710	#N/A	#N/A	#N/A	#N/A
LOC_Os03g41330	LOC_Os01g62760	#N/A	#N/A	#N/A	#N/A
LOC_Os03g41330	LOC_Os04g45810	#N/A	#N/A	#N/A	#N/A
LOC_Os03g41330	LOC_Os01g04590	#N/A	#N/A	#N/A	#N/A
LOC_Os03g41330	LOC_Os01g50616	#N/A	#N/A	#N/A	#N/A
LOC_Os03g41330	LOC_Os08g20570	#N/A	#N/A	#N/A	#N/A
LOC_Os03g41330	LOC_Os12g02800	#N/A	#N/A	#N/A	#N/A
LOC_Os03g41330	LOC_Os08g34500	#N/A	#N/A	#N/A	#N/A
LOC_Os03g41330	LOC_Os09g15670	#N/A	#N/A	#N/A	#N/A
LOC_Os03g41330	LOC_Os04g40600	#N/A	#N/A	#N/A	#N/A
LOC_Os03g41330	LOC_Os04g57410	#N/A	#N/A	#N/A	#N/A
LOC_Os03g41330	LOC_Os11g38870	#N/A	#N/A	#N/A	#N/A
LOC_Os03g41330	LOC_Os02g02490	#N/A	#N/A	#N/A	#N/A
LOC_Os03g41330	LOC_Os04g48410	#N/A	#N/A	#N/A	#N/A
LOC_Os03g41330	LOC_Os01g32364	#N/A	#N/A	#N/A	#N/A
LOC_Os03g41330	LOC_Os01g12920	#N/A	#N/A	#N/A	#N/A
LOC_Os03g41330	LOC_Os12g13910	#N/A	#N/A	#N/A	#N/A
LOC_Os03g41330	LOC_Os03g44380	#N/A	#N/A	#N/A	#N/A
LOC_Os03g41330	LOC_Os07g43390	#N/A	#N/A	#N/A	#N/A
LOC_Os03g41330	LOC_Os02g57530	#N/A	#N/A	#N/A	#N/A
LOC_Os03g41330	LOC_Os04g43550	#N/A	#N/A	#N/A	#N/A
LOC_Os03g41330	LOC_Os12g25200	#N/A	#N/A	#N/A	#N/A
LOC_Os03g41330	LOC_Os01g53800	#N/A	#N/A	#N/A	#N/A
LOC_Os03g41330	LOC_Os03g58470	#N/A	#N/A	#N/A	#N/A
LOC_Os03g41330	LOC_Os07g35370	#N/A	#N/A	#N/A	#N/A
LOC_Os03g41330	LOC_Os01g10890	#N/A	#N/A	#N/A	#N/A
LOC_Os03g41330	LOC_Os06g14670	#N/A	#N/A	#N/A	#N/A
LOC_Os03g41330	LOC_Os03g03370	#N/A	#N/A	#N/A	#N/A
LOC_Os03g41330	LOC_Os01g56180	#N/A	#N/A	#N/A	#N/A
LOC_Os03g41330	LOC_Os11g11770	#N/A	#N/A	#N/A	#N/A
LOC_Os03g41330	LOC_Os08g01740	#N/A	#N/A	#N/A	#N/A
LOC_Os03g41330	LOC_Os05g49840	#N/A	#N/A	#N/A	#N/A
LOC_Os03g41330	LOC_Os05g41490	#N/A	#N/A	#N/A	#N/A
LOC_Os03g41330	LOC_Os02g03040	#N/A	#N/A	#N/A	#N/A
LOC_Os03g41330	LOC_Os04g35100	#N/A	#N/A	#N/A	#N/A
LOC_Os03g41330	LOC_Os10g42780	#N/A	#N/A	#N/A	#N/A
LOC_Os04g45810	LOC_Os01g64730	#N/A	#N/A	water	aba
LOC_Os04g45810	LOC_Os02g52780	#N/A	#N/A	water	aba
LOC_Os04g45810	LOC_Os02g44870	#N/A	#N/A	water	aba
LOC_Os04g45810	LOC_Os12g29400	#N/A	#N/A	#N/A	aba
LOC_Os04g45810	LOC_Os10g36180	#N/A	#N/A	#N/A	aba
LOC_Os04g45810	LOC_Os03g16170	#N/A	#N/A	#N/A	aba
LOC_Os04g45810	LOC_Os09g28310	#N/A	#N/A	#N/A	aba
LOC_Os04g45810	LOC_Os02g44630	#N/A	#N/A	water	#N/A
LOC_Os04g45810	LOC_Os01g10320	#N/A	#N/A	#N/A	#N/A
LOC_Os04g45810	LOC_Os02g57840	#N/A	#N/A	#N/A	#N/A
LOC_Os04g45810	LOC_Os04g59540	#N/A	#N/A	#N/A	#N/A
LOC_Os04g45810	LOC_Os03g46300	#N/A	#N/A	#N/A	#N/A
LOC_Os04g45810	LOC_Os02g15860	#N/A	#N/A	#N/A	#N/A
LOC_Os04g45810	LOC_Os11g12530	#N/A	#N/A	#N/A	#N/A
LOC_Os04g45810	LOC_Os01g13930	#N/A	#N/A	#N/A	#N/A
LOC_Os04g45810	LOC_Os03g42830	#N/A	#N/A	#N/A	#N/A
LOC_Os04g45810	LOC_Os09g39910	#N/A	#N/A	#N/A	#N/A
LOC_Os04g45810	LOC_Os03g06580	#N/A	#N/A	#N/A	#N/A
LOC_Os04g45810	LOC_Os08g09310	#N/A	#N/A	#N/A	#N/A
LOC_Os04g45810	LOC_Os06g47620	#N/A	#N/A	#N/A	#N/A
LOC_Os04g45810	LOC_Os12g40780	#N/A	#N/A	#N/A	#N/A
LOC_Os04g45810	LOC_Os03g22810	#N/A	#N/A	#N/A	#N/A
LOC_Os04g45810	LOC_Os12g02800	#N/A	#N/A	#N/A	#N/A
LOC_Os04g45810	LOC_Os01g62760	#N/A	#N/A	#N/A	#N/A
LOC_Os04g45810	LOC_Os06g48300	#N/A	#N/A	#N/A	#N/A
LOC_Os04g45810	LOC_Os06g04020	#N/A	#N/A	#N/A	#N/A
LOC_Os04g45810	LOC_Os12g12934	#N/A	#N/A	#N/A	#N/A
LOC_Os04g45810	LOC_Os07g46990	#N/A	#N/A	#N/A	#N/A
LOC_Os04g45810	LOC_Os04g56160	#N/A	#N/A	#N/A	#N/A
LOC_Os04g45810	LOC_Os12g12260	#N/A	#N/A	#N/A	#N/A
LOC_Os04g45810	LOC_Os03g53400	#N/A	#N/A	#N/A	#N/A
LOC_Os04g45810	LOC_Os08g34500	#N/A	#N/A	#N/A	#N/A
LOC_Os04g45810	LOC_Os08g32980	#N/A	#N/A	#N/A	#N/A
LOC_Os04g45810	LOC_Os03g05280	#N/A	#N/A	#N/A	#N/A
LOC_Os04g45810	LOC_Os06g11980	#N/A	#N/A	#N/A	#N/A
LOC_Os04g45810	LOC_Os08g09690	#N/A	#N/A	#N/A	#N/A
LOC_Os04g45810	LOC_Os02g54140	#N/A	#N/A	#N/A	#N/A
LOC_Os04g45810	LOC_Os02g01590	#N/A	#N/A	#N/A	#N/A
LOC_Os04g45810	LOC_Os03g57120	#N/A	#N/A	#N/A	#N/A
LOC_Os04g45810	LOC_Os03g60560	#N/A	#N/A	#N/A	#N/A
LOC_Os04g45810	LOC_Os01g04590	#N/A	#N/A	#N/A	#N/A
LOC_Os04g45810	LOC_Os07g09310	#N/A	#N/A	#N/A	#N/A
LOC_Os04g45810	LOC_Os01g49900	#N/A	#N/A	#N/A	#N/A
LOC_Os04g45810	LOC_Os03g15890	#N/A	#N/A	#N/A	#N/A
LOC_Os04g45810	LOC_Os08g37115	#N/A	#N/A	#N/A	#N/A
LOC_Os04g45810	LOC_Os05g37450	#N/A	#N/A	#N/A	#N/A
LOC_Os04g45810	LOC_Os03g05590	#N/A	#N/A	#N/A	#N/A
LOC_Os04g45810	LOC_Os04g56790	#N/A	#N/A	#N/A	#N/A
LOC_Os04g45810	LOC_Os01g12720	#N/A	#N/A	#N/A	#N/A
LOC_Os04g45810	LOC_Os01g55830	#N/A	#N/A	#N/A	#N/A
LOC_Os04g45810	LOC_Os08g35160	#N/A	#N/A	#N/A	#N/A
LOC_Os04g45810	LOC_Os03g60580	#N/A	#N/A	#N/A	#N/A
LOC_Os04g45810	LOC_Os12g40260	#N/A	#N/A	#N/A	#N/A
LOC_Os04g45810	LOC_Os01g50050	#N/A	#N/A	#N/A	#N/A
LOC_Os04g45810	LOC_Os05g18470	#N/A	#N/A	#N/A	#N/A
LOC_Os04g45810	LOC_Os09g38320	#N/A	#N/A	#N/A	#N/A
LOC_Os04g45810	LOC_Os01g14510	#N/A	#N/A	#N/A	#N/A
LOC_Os04g45810	LOC_Os05g32320	#N/A	#N/A	#N/A	#N/A
LOC_Os04g45810	LOC_Os01g10890	#N/A	#N/A	#N/A	#N/A
LOC_Os04g45810	LOC_Os11g30500	#N/A	#N/A	#N/A	#N/A
LOC_Os04g45810	LOC_Os07g45000	#N/A	#N/A	#N/A	#N/A
LOC_Os04g45810	LOC_Os04g35100	#N/A	#N/A	#N/A	#N/A
LOC_Os04g45810	LOC_Os02g10730	#N/A	#N/A	#N/A	#N/A
LOC_Os04g45810	LOC_Os04g53370	#N/A	#N/A	#N/A	#N/A
LOC_Os04g45810	LOC_Os06g04889	#N/A	#N/A	#N/A	#N/A
LOC_Os04g45810	LOC_Os05g38370	#N/A	#N/A	#N/A	#N/A
LOC_Os04g45810	LOC_Os02g47980	#N/A	#N/A	#N/A	#N/A
LOC_Os04g45810	LOC_Os01g12470	#N/A	#N/A	#N/A	#N/A
LOC_Os04g45810	LOC_Os09g15170	#N/A	#N/A	#N/A	#N/A
LOC_Os04g45810	LOC_Os12g02320	#N/A	#N/A	#N/A	#N/A
LOC_Os04g45810	LOC_Os04g20474	#N/A	#N/A	#N/A	#N/A
LOC_Os04g45810	LOC_Os03g03370	#N/A	#N/A	#N/A	#N/A
LOC_Os04g45810	LOC_Os11g38870	#N/A	#N/A	#N/A	#N/A
LOC_Os04g45810	LOC_Os03g44380	#N/A	#N/A	#N/A	#N/A
LOC_Os04g45810	LOC_Os07g43390	#N/A	#N/A	#N/A	#N/A
LOC_Os04g45810	LOC_Os04g42590	#N/A	#N/A	#N/A	#N/A
LOC_Os04g45810	LOC_Os10g35070	#N/A	#N/A	#N/A	#N/A
LOC_Os04g45810	LOC_Os03g18680	#N/A	#N/A	#N/A	#N/A
LOC_Os04g45810	LOC_Os04g48410	#N/A	#N/A	#N/A	#N/A
LOC_Os04g45810	LOC_Os04g48030	#N/A	#N/A	#N/A	#N/A
LOC_Os04g45810	LOC_Os03g15880	#N/A	#N/A	#N/A	#N/A
LOC_Os04g45810	LOC_Os12g13910	#N/A	#N/A	#N/A	#N/A
LOC_Os04g45810	LOC_Os03g41330	#N/A	#N/A	#N/A	#N/A
LOC_Os04g45810	LOC_Os07g42280	#N/A	#N/A	#N/A	#N/A
LOC_Os04g45810	LOC_Os04g54474	#N/A	#N/A	#N/A	#N/A
LOC_Os04g45810	LOC_Os02g55430	#N/A	#N/A	#N/A	#N/A
LOC_Os04g45810	LOC_Os01g12920	#N/A	#N/A	#N/A	#N/A
LOC_Os04g45810	LOC_Os10g38090	#N/A	#N/A	#N/A	#N/A
LOC_Os04g45810	LOC_Os01g56180	#N/A	#N/A	#N/A	#N/A
LOC_Os04g45810	LOC_Os03g22790	#N/A	#N/A	#N/A	#N/A
LOC_Os04g45810	LOC_Os09g25710	#N/A	#N/A	#N/A	#N/A
LOC_Os04g45810	LOC_Os06g47150	#N/A	#N/A	#N/A	#N/A
LOC_Os04g45810	LOC_Os04g45860	#N/A	#N/A	#N/A	#N/A
LOC_Os04g46220	LOC_Os03g18600	#N/A	#N/A	#N/A	aba
LOC_Os04g46220	LOC_Os07g33350	#N/A	#N/A	#N/A	#N/A
LOC_Os04g46220	LOC_Os06g10650	#N/A	#N/A	#N/A	#N/A
LOC_Os04g46220	LOC_Os01g54560	#N/A	#N/A	#N/A	#N/A
LOC_Os04g46220	LOC_Os07g40710	#N/A	#N/A	#N/A	#N/A
LOC_Os04g46220	LOC_Os01g04800	#N/A	#N/A	#N/A	#N/A
LOC_Os04g46220	LOC_Os06g01972	#N/A	#N/A	#N/A	#N/A
LOC_Os04g46220	LOC_Os05g44290	#N/A	#N/A	#N/A	#N/A
LOC_Os04g46220	LOC_Os01g60910	#N/A	#N/A	#N/A	#N/A
LOC_Os04g46220	LOC_Os06g34730	#N/A	#N/A	#N/A	#N/A
LOC_Os04g46220	LOC_Os03g31679	#N/A	#N/A	#N/A	#N/A
LOC_Os04g46220	LOC_Os04g38870	#N/A	#N/A	#N/A	#N/A
LOC_Os04g46220	LOC_Os07g42510	#N/A	#N/A	#N/A	#N/A
LOC_Os04g46220	LOC_Os01g40280	#N/A	#N/A	#N/A	#N/A
LOC_Os04g46220	LOC_Os03g20980	#N/A	#N/A	#N/A	#N/A
LOC_Os04g46220	LOC_Os04g57920	#N/A	#N/A	#N/A	#N/A
LOC_Os04g46220	LOC_Os05g33080	#N/A	#N/A	#N/A	#N/A
LOC_Os04g46220	LOC_Os06g47150	#N/A	#N/A	#N/A	#N/A
LOC_Os04g46220	LOC_Os03g15080	#N/A	#N/A	#N/A	#N/A
LOC_Os04g46220	LOC_Os06g44500	#N/A	#N/A	#N/A	#N/A
LOC_Os04g46220	LOC_Os12g32250	#N/A	#N/A	#N/A	#N/A
LOC_Os04g46220	LOC_Os12g42540	#N/A	#N/A	#N/A	#N/A
LOC_Os04g46220	LOC_Os07g35810	#N/A	#N/A	#N/A	#N/A
LOC_Os04g46220	LOC_Os04g38480	#N/A	#N/A	#N/A	#N/A
LOC_Os04g46220	LOC_Os01g58640	#N/A	#N/A	#N/A	#N/A
LOC_Os05g03040	LOC_Os02g44930	#N/A	#N/A	#N/A	#N/A
LOC_Os05g03040	LOC_Os03g56420	#N/A	#N/A	#N/A	#N/A
LOC_Os05g03040	LOC_Os04g49680	#N/A	#N/A	#N/A	#N/A
LOC_Os05g03040	LOC_Os10g38870	#N/A	#N/A	#N/A	#N/A
LOC_Os05g03040	LOC_Os06g01620	#N/A	#N/A	#N/A	#N/A
LOC_Os05g03040	LOC_Os02g53490	#N/A	#N/A	#N/A	#N/A
LOC_Os05g03040	LOC_Os03g57240	#N/A	#N/A	#N/A	#N/A
LOC_Os05g03040	LOC_Os04g33490	#N/A	#N/A	#N/A	#N/A
LOC_Os05g03040	LOC_Os02g43540	#N/A	#N/A	#N/A	#N/A
LOC_Os05g03040	LOC_Os04g44430	#N/A	#N/A	#N/A	#N/A
LOC_Os05g03040	LOC_Os01g54560	#N/A	#N/A	#N/A	#N/A
LOC_Os05g03040	LOC_Os07g31280	#N/A	#N/A	#N/A	#N/A
LOC_Os05g03040	LOC_Os01g13540	#N/A	#N/A	#N/A	#N/A
LOC_Os05g03040	LOC_Os03g57500	#N/A	#N/A	#N/A	#N/A
LOC_Os05g03040	LOC_Os02g43820	#N/A	#N/A	#N/A	#N/A
LOC_Os05g03040	LOC_Os03g03860	#N/A	#N/A	#N/A	#N/A
LOC_Os05g03040	LOC_Os08g37874	#N/A	#N/A	#N/A	#N/A
LOC_Os05g03040	LOC_Os08g06280	#N/A	#N/A	#N/A	#N/A
LOC_Os05g33810	LOC_Os06g47550	#N/A	#N/A	#N/A	#N/A
LOC_Os05g33810	LOC_Os05g02530	#N/A	#N/A	#N/A	#N/A
LOC_Os05g33810	LOC_Os03g63310	#N/A	#N/A	#N/A	#N/A
LOC_Os05g33810	LOC_Os01g54270	#N/A	#N/A	#N/A	#N/A
LOC_Os05g33810	LOC_Os04g47360	#N/A	#N/A	#N/A	#N/A
LOC_Os05g33810	LOC_Os06g47560	#N/A	#N/A	#N/A	#N/A
LOC_Os05g33810	LOC_Os06g37010	#N/A	#N/A	#N/A	#N/A
LOC_Os05g33810	LOC_Os07g48170	#N/A	#N/A	#N/A	#N/A
LOC_Os05g33810	LOC_Os06g47640	#N/A	#N/A	#N/A	#N/A
LOC_Os05g33810	LOC_Os01g53800	#N/A	#N/A	#N/A	#N/A
LOC_Os05g33810	LOC_Os05g39560	#N/A	#N/A	#N/A	#N/A
LOC_Os05g33810	LOC_Os01g23640	#N/A	#N/A	#N/A	#N/A
LOC_Os05g33810	LOC_Os05g50260	#N/A	#N/A	#N/A	#N/A
LOC_Os05g33810	LOC_Os01g15120	#N/A	#N/A	#N/A	#N/A
LOC_Os05g33810	LOC_Os01g53294	#N/A	#N/A	#N/A	#N/A
LOC_Os05g35170	LOC_Os02g50480	#N/A	#N/A	water	#N/A
LOC_Os05g35170	LOC_Os03g06139	#N/A	#N/A	water	#N/A
LOC_Os05g35170	LOC_Os10g39140	#N/A	#N/A	#N/A	#N/A
LOC_Os05g35170	LOC_Os04g34250	#N/A	#N/A	#N/A	#N/A
LOC_Os05g35170	LOC_Os01g26120	#N/A	#N/A	#N/A	#N/A
LOC_Os05g35170	LOC_Os02g01150	#N/A	#N/A	#N/A	#N/A
LOC_Os05g35170	LOC_Os02g35180	#N/A	#N/A	#N/A	#N/A
LOC_Os05g35170	LOC_Os05g45770	#N/A	#N/A	#N/A	#N/A
LOC_Os05g35170	LOC_Os01g11054	#N/A	#N/A	#N/A	#N/A
LOC_Os05g35170	LOC_Os05g46040	#N/A	#N/A	#N/A	#N/A
LOC_Os05g35170	LOC_Os03g29960	#N/A	#N/A	#N/A	#N/A
LOC_Os05g35170	LOC_Os01g14510	#N/A	#N/A	#N/A	#N/A
LOC_Os05g35170	LOC_Os05g50850	#N/A	#N/A	#N/A	#N/A
LOC_Os05g35170	LOC_Os09g38320	#N/A	#N/A	#N/A	#N/A
LOC_Os05g35170	LOC_Os01g50050	#N/A	#N/A	#N/A	#N/A
LOC_Os05g35170	LOC_Os05g39230	#N/A	#N/A	#N/A	#N/A
LOC_Os05g35170	LOC_Os05g51630	#N/A	#N/A	#N/A	#N/A
LOC_Os05g35170	LOC_Os05g37700	#N/A	#N/A	#N/A	#N/A
LOC_Os05g35170	LOC_Os05g50900	#N/A	#N/A	#N/A	#N/A
LOC_Os05g35170	LOC_Os08g43510	#N/A	#N/A	#N/A	#N/A
LOC_Os05g35170	LOC_Os10g37430	#N/A	#N/A	#N/A	#N/A
LOC_Os05g35170	LOC_Os01g41890	#N/A	#N/A	#N/A	#N/A
LOC_Os05g35170	LOC_Os02g13800	#N/A	#N/A	#N/A	#N/A
LOC_Os05g35170	LOC_Os06g36270	#N/A	#N/A	#N/A	#N/A
LOC_Os05g35170	LOC_Os07g07270	#N/A	#N/A	#N/A	#N/A
LOC_Os05g35170	LOC_Os03g11440	#N/A	#N/A	#N/A	#N/A
LOC_Os05g35170	LOC_Os03g04110	#N/A	#N/A	#N/A	#N/A
LOC_Os05g35170	LOC_Os04g18090	#N/A	#N/A	#N/A	#N/A
LOC_Os05g35170	LOC_Os11g05400	#N/A	#N/A	#N/A	#N/A
LOC_Os05g35170	LOC_Os02g52730	#N/A	#N/A	#N/A	#N/A
LOC_Os05g35170	LOC_Os09g24954	#N/A	#N/A	#N/A	#N/A
LOC_Os05g35170	LOC_Os03g62010	#N/A	#N/A	#N/A	#N/A
LOC_Os05g35170	LOC_Os02g45170	#N/A	#N/A	#N/A	#N/A
LOC_Os05g35170	LOC_Os08g03350	#N/A	#N/A	#N/A	#N/A
LOC_Os05g35170	LOC_Os09g31190	#N/A	#N/A	#N/A	#N/A
LOC_Os05g35170	LOC_Os04g47780	#N/A	#N/A	#N/A	#N/A
LOC_Os05g35170	LOC_Os01g39330	#N/A	#N/A	#N/A	#N/A
LOC_Os05g35170	LOC_Os05g34270	#N/A	#N/A	#N/A	#N/A
LOC_Os05g35170	LOC_Os08g35620	#N/A	#N/A	#N/A	#N/A
LOC_Os05g35170	LOC_Os12g06640	#N/A	#N/A	#N/A	#N/A
LOC_Os05g35170	LOC_Os03g47470	#N/A	#N/A	#N/A	#N/A
LOC_Os05g35170	LOC_Os05g11780	#N/A	#N/A	#N/A	#N/A
LOC_Os05g35170	LOC_Os04g45070	#N/A	#N/A	#N/A	#N/A
LOC_Os05g35170	LOC_Os06g40120	#N/A	#N/A	#N/A	#N/A
LOC_Os05g35170	LOC_Os03g15780	#N/A	#N/A	#N/A	#N/A
LOC_Os05g35170	LOC_Os09g38530	#N/A	#N/A	#N/A	#N/A
LOC_Os05g35170	LOC_Os04g38480	#N/A	#N/A	#N/A	#N/A
LOC_Os05g35170	LOC_Os04g42480	#N/A	#N/A	#N/A	#N/A
LOC_Os05g35170	LOC_Os05g27350	#N/A	#N/A	#N/A	#N/A
LOC_Os05g35170	LOC_Os03g63060	#N/A	#N/A	#N/A	#N/A
LOC_Os05g35170	LOC_Os09g37040	#N/A	#N/A	#N/A	#N/A
LOC_Os05g35170	LOC_Os01g48680	#N/A	#N/A	#N/A	#N/A
LOC_Os05g35170	LOC_Os01g09540	#N/A	#N/A	#N/A	#N/A
LOC_Os05g35170	LOC_Os08g26820	#N/A	#N/A	#N/A	#N/A
LOC_Os05g35170	LOC_Os01g29830	#N/A	#N/A	#N/A	#N/A
LOC_Os05g35170	LOC_Os10g37110	#N/A	#N/A	#N/A	#N/A
LOC_Os05g35170	LOC_Os11g02660	#N/A	#N/A	#N/A	#N/A
LOC_Os05g35170	LOC_Os01g71180	#N/A	#N/A	#N/A	#N/A
LOC_Os05g35170	LOC_Os07g08320	#N/A	#N/A	#N/A	#N/A
LOC_Os05g35170	LOC_Os01g08090	#N/A	#N/A	#N/A	#N/A
LOC_Os05g35170	LOC_Os11g07850	#N/A	#N/A	#N/A	#N/A
LOC_Os05g35170	LOC_Os01g04360	#N/A	#N/A	#N/A	#N/A
LOC_Os05g35170	LOC_Os08g13360	#N/A	#N/A	#N/A	#N/A
LOC_Os05g35170	LOC_Os04g39190	#N/A	#N/A	#N/A	#N/A
LOC_Os05g35170	LOC_Os07g01540	#N/A	#N/A	#N/A	#N/A
LOC_Os05g35170	LOC_Os03g19040	#N/A	#N/A	#N/A	#N/A
LOC_Os05g35170	LOC_Os01g18800	#N/A	#N/A	#N/A	#N/A
LOC_Os05g35170	LOC_Os02g32530	#N/A	#N/A	#N/A	#N/A
LOC_Os05g35170	LOC_Os04g48270	#N/A	#N/A	#N/A	#N/A
LOC_Os05g35170	LOC_Os03g58980	#N/A	#N/A	#N/A	#N/A
LOC_Os05g35170	LOC_Os09g02710	#N/A	#N/A	#N/A	#N/A
LOC_Os05g35170	LOC_Os06g17870	#N/A	#N/A	#N/A	#N/A
LOC_Os05g35170	LOC_Os06g19630	#N/A	#N/A	#N/A	#N/A
LOC_Os05g35170	LOC_Os12g06620	#N/A	#N/A	#N/A	#N/A
LOC_Os05g35170	LOC_Os04g58420	#N/A	#N/A	#N/A	#N/A
LOC_Os05g35170	LOC_Os10g40420	#N/A	#N/A	#N/A	#N/A
LOC_Os05g35170	LOC_Os03g31510	#N/A	#N/A	#N/A	#N/A
LOC_Os05g35170	LOC_Os06g01460	#N/A	#N/A	#N/A	#N/A
LOC_Os05g35170	LOC_Os07g43580	#N/A	#N/A	#N/A	#N/A
LOC_Os05g35170	LOC_Os04g49950	#N/A	#N/A	#N/A	#N/A
LOC_Os05g35170	LOC_Os01g27449	#N/A	#N/A	#N/A	#N/A
LOC_Os05g35170	LOC_Os05g16740	#N/A	#N/A	#N/A	#N/A
LOC_Os05g35170	LOC_Os01g71310	#N/A	#N/A	#N/A	#N/A
LOC_Os05g35170	LOC_Os07g31110	#N/A	#N/A	#N/A	#N/A
LOC_Os05g35170	LOC_Os02g38840	#N/A	#N/A	#N/A	#N/A
LOC_Os05g35170	LOC_Os09g27580	#N/A	#N/A	#N/A	#N/A
LOC_Os05g35170	LOC_Os10g39760	#N/A	#N/A	#N/A	#N/A
LOC_Os05g35170	LOC_Os11g06780	#N/A	#N/A	#N/A	#N/A
LOC_Os05g35170	LOC_Os02g32620	#N/A	#N/A	#N/A	#N/A
LOC_Os05g35170	LOC_Os08g37370	#N/A	#N/A	#N/A	#N/A
LOC_Os05g35170	LOC_Os05g29974	#N/A	#N/A	#N/A	#N/A
LOC_Os05g35170	LOC_Os04g12499	#N/A	#N/A	#N/A	#N/A
LOC_Os05g35170	LOC_Os05g49860	#N/A	#N/A	#N/A	#N/A
LOC_Os05g35170	LOC_Os02g48720	#N/A	#N/A	#N/A	#N/A
LOC_Os05g35170	LOC_Os03g55776	#N/A	#N/A	#N/A	#N/A
LOC_Os05g35170	LOC_Os07g36570	#N/A	#N/A	#N/A	#N/A
LOC_Os06g14670	LOC_Os01g69920	#N/A	#N/A	water	aba
LOC_Os06g14670	LOC_Os06g10880	#N/A	#N/A	water	aba
LOC_Os06g14670	LOC_Os02g44630	#N/A	#N/A	water	#N/A
LOC_Os06g14670	LOC_Os01g48960	#N/A	ammonia	#N/A	#N/A
LOC_Os06g14670	LOC_Os04g42250	#N/A	#N/A	#N/A	#N/A
LOC_Os06g14670	LOC_Os03g09930	#N/A	#N/A	#N/A	#N/A
LOC_Os06g14670	LOC_Os01g40094	#N/A	#N/A	#N/A	#N/A
LOC_Os06g14670	LOC_Os07g07470	#N/A	#N/A	#N/A	#N/A
LOC_Os06g14670	LOC_Os08g20570	#N/A	#N/A	#N/A	#N/A
LOC_Os06g14670	LOC_Os06g22960	#N/A	#N/A	#N/A	#N/A
LOC_Os06g14670	LOC_Os04g56790	#N/A	#N/A	#N/A	#N/A
LOC_Os06g14670	LOC_Os07g38290	#N/A	#N/A	#N/A	#N/A
LOC_Os06g14670	LOC_Os03g43720	#N/A	#N/A	#N/A	#N/A
LOC_Os06g14670	LOC_Os01g53294	#N/A	#N/A	#N/A	#N/A
LOC_Os06g14670	LOC_Os07g05940	#N/A	#N/A	#N/A	#N/A
LOC_Os06g14670	LOC_Os02g05640	#N/A	#N/A	#N/A	#N/A
LOC_Os06g14670	LOC_Os09g26920	#N/A	#N/A	#N/A	#N/A
LOC_Os06g14670	LOC_Os10g31320	#N/A	#N/A	#N/A	#N/A
LOC_Os06g14670	LOC_Os04g47140	#N/A	#N/A	#N/A	#N/A
LOC_Os06g14670	LOC_Os03g50160	#N/A	#N/A	#N/A	#N/A
LOC_Os06g14670	LOC_Os12g27440	#N/A	#N/A	#N/A	#N/A
LOC_Os06g14670	LOC_Os04g02650	#N/A	#N/A	#N/A	#N/A
LOC_Os06g14670	LOC_Os03g10320	#N/A	#N/A	#N/A	#N/A
LOC_Os06g14670	LOC_Os09g28110	#N/A	#N/A	#N/A	#N/A
LOC_Os06g14670	LOC_Os07g36800	#N/A	#N/A	#N/A	#N/A
LOC_Os06g14670	LOC_Os03g16670	#N/A	#N/A	#N/A	#N/A
LOC_Os06g14670	LOC_Os01g46970	#N/A	#N/A	#N/A	#N/A
LOC_Os06g14670	LOC_Os04g44530	#N/A	#N/A	#N/A	#N/A
LOC_Os06g14670	LOC_Os02g10400	#N/A	#N/A	#N/A	#N/A
LOC_Os06g14670	LOC_Os08g01740	#N/A	#N/A	#N/A	#N/A
LOC_Os06g14670	LOC_Os04g51410	#N/A	#N/A	#N/A	#N/A
LOC_Os06g14670	LOC_Os01g53800	#N/A	#N/A	#N/A	#N/A
LOC_Os06g14670	LOC_Os03g59360	#N/A	#N/A	#N/A	#N/A
LOC_Os06g14670	LOC_Os02g35830	#N/A	#N/A	#N/A	#N/A
LOC_Os06g14670	LOC_Os05g26820	#N/A	#N/A	#N/A	#N/A
LOC_Os06g14670	LOC_Os06g51440	#N/A	#N/A	#N/A	#N/A
LOC_Os06g14670	LOC_Os01g70160	#N/A	#N/A	#N/A	#N/A
LOC_Os06g14670	LOC_Os05g47700	#N/A	#N/A	#N/A	#N/A
LOC_Os06g14670	LOC_Os08g34240	#N/A	#N/A	#N/A	#N/A
LOC_Os06g14670	LOC_Os06g42030	#N/A	#N/A	#N/A	#N/A
LOC_Os06g14670	LOC_Os06g21140	#N/A	#N/A	#N/A	#N/A
LOC_Os06g14670	LOC_Os03g59040	#N/A	#N/A	#N/A	#N/A
LOC_Os06g14670	LOC_Os07g37280	#N/A	#N/A	#N/A	#N/A
LOC_Os06g14670	LOC_Os01g64100	#N/A	#N/A	#N/A	#N/A
LOC_Os06g14670	LOC_Os03g03370	#N/A	#N/A	#N/A	#N/A
LOC_Os06g14670	LOC_Os04g52400	#N/A	#N/A	#N/A	#N/A
LOC_Os06g14670	LOC_Os12g13910	#N/A	#N/A	#N/A	#N/A
LOC_Os06g14670	LOC_Os05g50340	#N/A	#N/A	#N/A	#N/A
LOC_Os06g14670	LOC_Os04g48750	#N/A	#N/A	#N/A	#N/A
LOC_Os07g42510	LOC_Os02g52780	#N/A	#N/A	water	aba
LOC_Os07g42510	LOC_Os03g18600	#N/A	#N/A	#N/A	aba
LOC_Os07g42510	LOC_Os10g36180	#N/A	#N/A	#N/A	aba
LOC_Os07g42510	LOC_Os03g06139	#N/A	#N/A	water	#N/A
LOC_Os07g42510	LOC_Os06g10280	#N/A	#N/A	#N/A	#N/A
LOC_Os07g42510	LOC_Os05g46040	#N/A	#N/A	#N/A	#N/A
LOC_Os07g42510	LOC_Os07g40710	#N/A	#N/A	#N/A	#N/A
LOC_Os07g42510	LOC_Os01g64750	#N/A	#N/A	#N/A	#N/A
LOC_Os07g42510	LOC_Os09g38320	#N/A	#N/A	#N/A	#N/A
LOC_Os07g42510	LOC_Os02g42940	#N/A	#N/A	#N/A	#N/A
LOC_Os07g42510	LOC_Os05g45770	#N/A	#N/A	#N/A	#N/A
LOC_Os07g42510	LOC_Os03g15890	#N/A	#N/A	#N/A	#N/A
LOC_Os07g42510	LOC_Os03g16920	#N/A	#N/A	#N/A	#N/A
LOC_Os07g42510	LOC_Os07g38290	#N/A	#N/A	#N/A	#N/A
LOC_Os07g42510	LOC_Os09g29970	#N/A	#N/A	#N/A	#N/A
LOC_Os07g42510	LOC_Os04g43390	#N/A	#N/A	#N/A	#N/A
LOC_Os07g42510	LOC_Os04g41130	#N/A	#N/A	#N/A	#N/A
LOC_Os07g42510	LOC_Os04g38870	#N/A	#N/A	#N/A	#N/A
LOC_Os07g42510	LOC_Os01g18220	#N/A	#N/A	#N/A	#N/A
LOC_Os07g42510	LOC_Os03g42830	#N/A	#N/A	#N/A	#N/A
LOC_Os07g42510	LOC_Os05g51670	#N/A	#N/A	#N/A	#N/A
LOC_Os07g42510	LOC_Os01g04590	#N/A	#N/A	#N/A	#N/A
LOC_Os07g42510	LOC_Os06g45710	#N/A	#N/A	#N/A	#N/A
LOC_Os07g42510	LOC_Os05g37450	#N/A	#N/A	#N/A	#N/A
LOC_Os07g42510	LOC_Os08g09310	#N/A	#N/A	#N/A	#N/A
LOC_Os07g42510	LOC_Os01g50050	#N/A	#N/A	#N/A	#N/A
LOC_Os07g42510	LOC_Os12g06640	#N/A	#N/A	#N/A	#N/A
LOC_Os07g42510	LOC_Os03g03980	#N/A	#N/A	#N/A	#N/A
LOC_Os07g42510	LOC_Os02g13800	#N/A	#N/A	#N/A	#N/A
LOC_Os07g42510	LOC_Os09g25690	#N/A	#N/A	#N/A	#N/A
LOC_Os07g42510	LOC_Os01g18800	#N/A	#N/A	#N/A	#N/A
LOC_Os07g42510	LOC_Os03g08470	#N/A	#N/A	#N/A	#N/A
LOC_Os07g42510	LOC_Os02g13350	#N/A	#N/A	#N/A	#N/A
LOC_Os07g42510	LOC_Os12g37370	#N/A	#N/A	#N/A	#N/A
LOC_Os07g42510	LOC_Os05g38150	#N/A	#N/A	#N/A	#N/A
LOC_Os07g42510	LOC_Os02g54730	#N/A	#N/A	#N/A	#N/A
LOC_Os07g42510	LOC_Os02g40030	#N/A	#N/A	#N/A	#N/A
LOC_Os07g42510	LOC_Os05g46000	#N/A	#N/A	#N/A	#N/A
LOC_Os07g42510	LOC_Os03g41330	#N/A	#N/A	#N/A	#N/A
LOC_Os07g42510	LOC_Os06g19630	#N/A	#N/A	#N/A	#N/A
LOC_Os07g42510	LOC_Os08g34240	#N/A	#N/A	#N/A	#N/A
LOC_Os07g42510	LOC_Os08g41820	#N/A	#N/A	#N/A	#N/A
LOC_Os07g42510	LOC_Os02g57530	#N/A	#N/A	#N/A	#N/A
LOC_Os07g42510	LOC_Os05g42180	#N/A	#N/A	#N/A	#N/A
LOC_Os07g42510	LOC_Os08g01890	#N/A	#N/A	#N/A	#N/A
LOC_Os07g42510	LOC_Os03g19040	#N/A	#N/A	#N/A	#N/A
LOC_Os07g42510	LOC_Os08g01740	#N/A	#N/A	#N/A	#N/A
LOC_Os07g42510	LOC_Os01g10890	#N/A	#N/A	#N/A	#N/A
LOC_Os07g42510	LOC_Os11g05550	#N/A	#N/A	#N/A	#N/A
LOC_Os07g42510	LOC_Os01g07500	#N/A	#N/A	#N/A	#N/A
LOC_Os07g42510	LOC_Os01g48060	#N/A	#N/A	#N/A	#N/A
LOC_Os07g42510	LOC_Os07g42280	#N/A	#N/A	#N/A	#N/A
LOC_Os07g42510	LOC_Os07g35810	#N/A	#N/A	#N/A	#N/A
LOC_Os08g31580	LOC_Os02g52780	#N/A	#N/A	water	aba
LOC_Os08g31580	LOC_Os02g50480	#N/A	#N/A	water	#N/A
LOC_Os08g31580	LOC_Os12g40260	#N/A	#N/A	#N/A	#N/A
LOC_Os08g31580	LOC_Os01g13540	#N/A	#N/A	#N/A	#N/A
LOC_Os08g31580	LOC_Os06g11980	#N/A	#N/A	#N/A	#N/A
LOC_Os08g31580	LOC_Os11g09160	#N/A	#N/A	#N/A	#N/A
LOC_Os08g31580	LOC_Os12g37970	#N/A	#N/A	#N/A	#N/A
LOC_Os08g31580	LOC_Os02g35180	#N/A	#N/A	#N/A	#N/A
LOC_Os08g31580	LOC_Os04g10690	#N/A	#N/A	#N/A	#N/A
LOC_Os08g31580	LOC_Os08g32980	#N/A	#N/A	#N/A	#N/A
LOC_Os08g31580	LOC_Os02g45860	#N/A	#N/A	#N/A	#N/A
LOC_Os08g31580	LOC_Os02g44980	#N/A	#N/A	#N/A	#N/A
LOC_Os08g31580	LOC_Os06g44260	#N/A	#N/A	#N/A	#N/A
LOC_Os08g31580	LOC_Os09g38320	#N/A	#N/A	#N/A	#N/A
LOC_Os08g31580	LOC_Os08g43510	#N/A	#N/A	#N/A	#N/A
LOC_Os08g31580	LOC_Os03g29960	#N/A	#N/A	#N/A	#N/A
LOC_Os08g31580	LOC_Os12g39220	#N/A	#N/A	#N/A	#N/A
LOC_Os08g31580	LOC_Os05g45770	#N/A	#N/A	#N/A	#N/A
LOC_Os08g31580	LOC_Os04g44430	#N/A	#N/A	#N/A	#N/A
LOC_Os08g31580	LOC_Os08g04560	#N/A	#N/A	#N/A	#N/A
LOC_Os08g31580	LOC_Os01g60910	#N/A	#N/A	#N/A	#N/A
LOC_Os08g31580	LOC_Os08g37370	#N/A	#N/A	#N/A	#N/A
LOC_Os08g31580	LOC_Os10g37110	#N/A	#N/A	#N/A	#N/A
LOC_Os08g31580	LOC_Os04g42420	#N/A	#N/A	#N/A	#N/A
LOC_Os08g31580	LOC_Os01g11600	#N/A	#N/A	#N/A	#N/A
LOC_Os08g31580	LOC_Os02g13350	#N/A	#N/A	#N/A	#N/A
LOC_Os08g31580	LOC_Os09g31190	#N/A	#N/A	#N/A	#N/A
LOC_Os08g31580	LOC_Os07g48460	#N/A	#N/A	#N/A	#N/A
LOC_Os08g31580	LOC_Os01g44394	#N/A	#N/A	#N/A	#N/A
LOC_Os08g31580	LOC_Os04g42090	#N/A	#N/A	#N/A	#N/A
LOC_Os08g31580	LOC_Os08g35190	#N/A	#N/A	#N/A	#N/A
LOC_Os08g31580	LOC_Os11g07850	#N/A	#N/A	#N/A	#N/A
LOC_Os08g31580	LOC_Os04g40700	#N/A	#N/A	#N/A	#N/A
LOC_Os08g31580	LOC_Os01g71320	#N/A	#N/A	#N/A	#N/A
LOC_Os08g31580	LOC_Os02g13800	#N/A	#N/A	#N/A	#N/A
LOC_Os08g31580	LOC_Os02g32530	#N/A	#N/A	#N/A	#N/A
LOC_Os08g31580	LOC_Os04g49950	#N/A	#N/A	#N/A	#N/A
LOC_Os08g31580	LOC_Os06g05790	#N/A	#N/A	#N/A	#N/A
LOC_Os08g31580	LOC_Os02g55250	#N/A	#N/A	#N/A	#N/A
LOC_Os08g31580	LOC_Os07g43900	#N/A	#N/A	#N/A	#N/A
LOC_Os08g31580	LOC_Os09g34280	#N/A	#N/A	#N/A	#N/A
LOC_Os08g31580	LOC_Os03g10320	#N/A	#N/A	#N/A	#N/A
LOC_Os08g31580	LOC_Os02g33710	#N/A	#N/A	#N/A	#N/A
LOC_Os08g31580	LOC_Os05g41490	#N/A	#N/A	#N/A	#N/A
LOC_Os08g31580	LOC_Os08g43370	#N/A	#N/A	#N/A	#N/A
LOC_Os08g31580	LOC_Os07g08390	#N/A	#N/A	#N/A	#N/A
LOC_Os08g31580	LOC_Os03g47990	#N/A	#N/A	#N/A	#N/A
LOC_Os08g31580	LOC_Os02g52830	#N/A	#N/A	#N/A	#N/A
LOC_Os08g31580	LOC_Os02g52230	#N/A	#N/A	#N/A	#N/A
LOC_Os08g31580	LOC_Os08g37104	#N/A	#N/A	#N/A	#N/A
LOC_Os08g31580	LOC_Os11g18947	#N/A	#N/A	#N/A	#N/A
LOC_Os08g31580	LOC_Os01g47050	#N/A	#N/A	#N/A	#N/A
LOC_Os08g31580	LOC_Os03g47470	#N/A	#N/A	#N/A	#N/A
LOC_Os08g31580	LOC_Os03g26490	#N/A	#N/A	#N/A	#N/A
LOC_Os08g31580	LOC_Os10g35070	#N/A	#N/A	#N/A	#N/A
LOC_Os08g31580	LOC_Os02g56050	#N/A	#N/A	#N/A	#N/A
LOC_Os08g31580	LOC_Os02g55140	#N/A	#N/A	#N/A	#N/A
LOC_Os08g39830	LOC_Os10g42280	#N/A	#N/A	#N/A	aba
LOC_Os08g39830	LOC_Os05g43040	#N/A	#N/A	#N/A	#N/A
LOC_Os08g39830	LOC_Os01g09430	#N/A	#N/A	#N/A	#N/A
LOC_Os08g39830	LOC_Os01g07730	#N/A	#N/A	#N/A	#N/A
LOC_Os08g39830	LOC_Os02g56850	#N/A	#N/A	#N/A	#N/A
LOC_Os08g39830	LOC_Os04g57410	#N/A	#N/A	#N/A	#N/A
LOC_Os08g39830	LOC_Os01g65410	#N/A	#N/A	#N/A	#N/A
LOC_Os08g39830	LOC_Os08g05280	#N/A	#N/A	#N/A	#N/A
LOC_Os08g39830	LOC_Os02g26700	#N/A	#N/A	#N/A	#N/A
LOC_Os08g39830	LOC_Os03g42130	#N/A	#N/A	#N/A	#N/A
LOC_Os08g39830	LOC_Os02g03710	#N/A	#N/A	#N/A	#N/A
LOC_Os08g39830	LOC_Os03g09940	#N/A	#N/A	#N/A	#N/A
LOC_Os08g39830	LOC_Os12g41390	#N/A	#N/A	#N/A	#N/A
LOC_Os08g39830	LOC_Os09g31400	#N/A	#N/A	#N/A	#N/A
LOC_Os08g39830	LOC_Os12g34380	#N/A	#N/A	#N/A	#N/A
LOC_Os08g39830	LOC_Os04g57400	#N/A	#N/A	#N/A	#N/A
LOC_Os08g39830	LOC_Os01g22010	#N/A	#N/A	#N/A	#N/A
LOC_Os08g39830	LOC_Os04g40600	#N/A	#N/A	#N/A	#N/A
LOC_Os08g39830	LOC_Os02g53860	#N/A	#N/A	#N/A	#N/A
LOC_Os08g39830	LOC_Os07g32570	#N/A	#N/A	#N/A	#N/A
LOC_Os08g39830	LOC_Os01g18640	#N/A	#N/A	#N/A	#N/A
LOC_Os08g39830	LOC_Os01g55830	#N/A	#N/A	#N/A	#N/A
LOC_Os08g39830	LOC_Os04g40930	#N/A	#N/A	#N/A	#N/A
LOC_Os08g39830	LOC_Os04g54620	#N/A	#N/A	#N/A	#N/A
LOC_Os08g39830	LOC_Os08g34720	#N/A	#N/A	#N/A	#N/A
LOC_Os08g39830	LOC_Os05g05820	#N/A	#N/A	#N/A	#N/A
LOC_Os08g39830	LOC_Os09g30130	#N/A	#N/A	#N/A	#N/A
LOC_Os08g39830	LOC_Os11g32490	#N/A	#N/A	#N/A	#N/A
LOC_Os08g39830	LOC_Os01g45750	#N/A	#N/A	#N/A	#N/A
LOC_Os08g39830	LOC_Os01g70310	#N/A	#N/A	#N/A	#N/A
LOC_Os08g39830	LOC_Os11g05550	#N/A	#N/A	#N/A	#N/A
LOC_Os08g39830	LOC_Os06g29400	#N/A	#N/A	#N/A	#N/A
LOC_Os08g39830	LOC_Os02g47200	#N/A	#N/A	#N/A	#N/A
LOC_Os08g39830	LOC_Os06g03570	#N/A	#N/A	#N/A	#N/A
LOC_Os08g39830	LOC_Os12g41090	#N/A	#N/A	#N/A	#N/A
LOC_Os08g39830	LOC_Os01g32364	#N/A	#N/A	#N/A	#N/A
LOC_Os08g39830	LOC_Os02g45750	#N/A	#N/A	#N/A	#N/A
LOC_Os08g39830	LOC_Os05g25370	#N/A	#N/A	#N/A	#N/A
LOC_Os08g39830	LOC_Os08g03400	#N/A	#N/A	#N/A	#N/A
LOC_Os08g39830	LOC_Os01g64570	#N/A	#N/A	#N/A	#N/A
LOC_Os11g38870	LOC_Os03g18600	#N/A	#N/A	#N/A	aba
LOC_Os11g38870	LOC_Os03g16170	#N/A	#N/A	#N/A	aba
LOC_Os11g38870	LOC_Os01g25484	nitrate	#N/A	#N/A	#N/A
LOC_Os11g38870	LOC_Os08g36480	nitrate	#N/A	#N/A	#N/A
LOC_Os11g38870	LOC_Os01g40094	#N/A	#N/A	#N/A	#N/A
LOC_Os11g38870	LOC_Os04g57400	#N/A	#N/A	#N/A	#N/A
LOC_Os11g38870	LOC_Os05g39800	#N/A	#N/A	#N/A	#N/A
LOC_Os11g38870	LOC_Os03g07380	#N/A	#N/A	#N/A	#N/A
LOC_Os11g38870	LOC_Os05g43040	#N/A	#N/A	#N/A	#N/A
LOC_Os11g38870	LOC_Os04g57410	#N/A	#N/A	#N/A	#N/A
LOC_Os11g38870	LOC_Os02g03710	#N/A	#N/A	#N/A	#N/A
LOC_Os11g38870	LOC_Os04g40600	#N/A	#N/A	#N/A	#N/A
LOC_Os11g38870	LOC_Os01g50616	#N/A	#N/A	#N/A	#N/A
LOC_Os11g38870	LOC_Os01g58640	#N/A	#N/A	#N/A	#N/A
LOC_Os11g38870	LOC_Os12g01530	#N/A	#N/A	#N/A	#N/A
LOC_Os11g38870	LOC_Os03g34280	#N/A	#N/A	#N/A	#N/A
LOC_Os11g38870	LOC_Os11g01530	#N/A	#N/A	#N/A	#N/A
LOC_Os11g38870	LOC_Os08g34720	#N/A	#N/A	#N/A	#N/A
LOC_Os11g38870	LOC_Os01g12920	#N/A	#N/A	#N/A	#N/A
LOC_Os11g38870	LOC_Os02g34470	#N/A	#N/A	#N/A	#N/A
LOC_Os11g38870	LOC_Os11g05550	#N/A	#N/A	#N/A	#N/A
LOC_Os11g38870	LOC_Os08g37040	#N/A	#N/A	#N/A	#N/A
LOC_Os11g38870	LOC_Os04g42590	#N/A	#N/A	#N/A	#N/A
LOC_Os11g38870	LOC_Os04g48410	#N/A	#N/A	#N/A	#N/A
LOC_Os11g38870	LOC_Os02g47980	#N/A	#N/A	#N/A	#N/A
LOC_Os11g38870	LOC_Os05g34854	#N/A	#N/A	#N/A	#N/A
LOC_Os11g38870	LOC_Os11g01540	#N/A	#N/A	#N/A	#N/A
LOC_Os11g38870	LOC_Os04g43550	#N/A	#N/A	#N/A	#N/A
LOC_Os11g38870	LOC_Os03g10080	#N/A	#N/A	#N/A	#N/A
LOC_Os11g38870	LOC_Os01g32364	#N/A	#N/A	#N/A	#N/A
LOC_Os11g38870	LOC_Os02g03040	#N/A	#N/A	#N/A	#N/A
LOC_Os11g38870	LOC_Os01g04620	#N/A	#N/A	#N/A	#N/A
LOC_Os11g38870	LOC_Os02g02830	#N/A	#N/A	#N/A	#N/A
LOC_Os11g38870	LOC_Os02g47200	#N/A	#N/A	#N/A	#N/A
LOC_Os11g38870	LOC_Os03g29770	#N/A	#N/A	#N/A	#N/A
LOC_Os11g38870	LOC_Os04g35100	#N/A	#N/A	#N/A	#N/A
LOC_Os11g38870	LOC_Os11g11770	#N/A	#N/A	#N/A	#N/A

## Sheet: 18 TF GRN GO only
TF	Target Gene	nitrate assimilation	ammonia assimilation	response to water deprivation	response to abscisic acid
LOC_Os01g46970	LOC_Os06g39240	#N/A	#N/A	water	aba
LOC_Os01g64730	LOC_Os10g42280	#N/A	#N/A	#N/A	aba
LOC_Os01g64730	LOC_Os05g49730	#N/A	#N/A	#N/A	aba
LOC_Os02g52780	LOC_Os01g64730	#N/A	#N/A	water	aba
LOC_Os02g52780	LOC_Os06g10880	#N/A	#N/A	water	aba
LOC_Os02g52780	LOC_Os02g44870	#N/A	#N/A	water	aba
LOC_Os02g52780	LOC_Os03g18600	#N/A	#N/A	#N/A	aba
LOC_Os02g52780	LOC_Os12g29400	#N/A	#N/A	#N/A	aba
LOC_Os02g52780	LOC_Os03g16170	#N/A	#N/A	#N/A	aba
LOC_Os02g52780	LOC_Os03g06139	#N/A	#N/A	water	#N/A
LOC_Os02g52780	LOC_Os04g47220	#N/A	#N/A	water	#N/A
LOC_Os02g52780	LOC_Os01g48960	#N/A	ammonia	#N/A	#N/A
LOC_Os02g52780	LOC_Os01g25484	nitrate	#N/A	#N/A	#N/A
LOC_Os02g52780	LOC_Os08g36480	nitrate	#N/A	#N/A	#N/A
LOC_Os03g08470	LOC_Os03g12790	#N/A	#N/A	#N/A	aba
LOC_Os03g08960	LOC_Os02g52780	#N/A	#N/A	water	aba
LOC_Os03g08960	LOC_Os02g34600	#N/A	#N/A	#N/A	aba
LOC_Os03g08960	LOC_Os03g12790	#N/A	#N/A	#N/A	aba
LOC_Os03g08960	LOC_Os07g26690	#N/A	#N/A	water	#N/A
LOC_Os03g08960	LOC_Os04g47220	#N/A	#N/A	water	#N/A
LOC_Os03g08960	LOC_Os01g48960	#N/A	ammonia	#N/A	#N/A
LOC_Os03g41330	LOC_Os02g52780	#N/A	#N/A	water	aba
LOC_Os03g41330	LOC_Os02g44870	#N/A	#N/A	water	aba
LOC_Os03g41330	LOC_Os03g18600	#N/A	#N/A	#N/A	aba
LOC_Os03g41330	LOC_Os03g16170	#N/A	#N/A	#N/A	aba
LOC_Os03g41330	LOC_Os02g44630	#N/A	#N/A	water	#N/A
LOC_Os03g41330	LOC_Os01g25484	nitrate	#N/A	#N/A	#N/A
LOC_Os03g41330	LOC_Os08g36480	nitrate	#N/A	#N/A	#N/A
LOC_Os04g45810	LOC_Os01g64730	#N/A	#N/A	water	aba
LOC_Os04g45810	LOC_Os02g52780	#N/A	#N/A	water	aba
LOC_Os04g45810	LOC_Os02g44870	#N/A	#N/A	water	aba
LOC_Os04g45810	LOC_Os12g29400	#N/A	#N/A	#N/A	aba
LOC_Os04g45810	LOC_Os10g36180	#N/A	#N/A	#N/A	aba
LOC_Os04g45810	LOC_Os03g16170	#N/A	#N/A	#N/A	aba
LOC_Os04g45810	LOC_Os09g28310	#N/A	#N/A	#N/A	aba
LOC_Os04g45810	LOC_Os02g44630	#N/A	#N/A	water	#N/A
LOC_Os04g46220	LOC_Os03g18600	#N/A	#N/A	#N/A	aba
LOC_Os05g35170	LOC_Os02g50480	#N/A	#N/A	water	#N/A
LOC_Os05g35170	LOC_Os03g06139	#N/A	#N/A	water	#N/A
LOC_Os06g14670	LOC_Os01g69920	#N/A	#N/A	water	aba
LOC_Os06g14670	LOC_Os06g10880	#N/A	#N/A	water	aba
LOC_Os06g14670	LOC_Os02g44630	#N/A	#N/A	water	#N/A
LOC_Os06g14670	LOC_Os01g48960	#N/A	ammonia	#N/A	#N/A
LOC_Os07g42510	LOC_Os02g52780	#N/A	#N/A	water	aba
LOC_Os07g42510	LOC_Os03g18600	#N/A	#N/A	#N/A	aba
LOC_Os07g42510	LOC_Os10g36180	#N/A	#N/A	#N/A	aba
LOC_Os07g42510	LOC_Os03g06139	#N/A	#N/A	water	#N/A
LOC_Os08g31580	LOC_Os02g52780	#N/A	#N/A	water	aba
LOC_Os08g31580	LOC_Os02g50480	#N/A	#N/A	water	#N/A
LOC_Os08g39830	LOC_Os10g42280	#N/A	#N/A	#N/A	aba
LOC_Os11g38870	LOC_Os03g18600	#N/A	#N/A	#N/A	aba
LOC_Os11g38870	LOC_Os03g16170	#N/A	#N/A	#N/A	aba
LOC_Os11g38870	LOC_Os01g25484	nitrate	#N/A	#N/A	#N/A
LOC_Os11g38870	LOC_Os08g36480	nitrate	#N/A	#N/A	#N/A

## Sheet: Target genes from Figure 5
Gene ID	Gene name	Associated GO term	Function	Reference
LOC_Os01g64730	OsABF1	water/aba	drought tolerance	Zhang et al., 2017
LOC_Os06g10880	OsbZIP46	water/aba	aba/drought	Chang et al., 2017; Zhang et al., 2017
LOC_Os02g44870	OsDhn1	water/aba	drought	Lee et al., 2013
LOC_Os02g52780	OsbZIP23	water/aba	drought tolerance	Xiang et al., 2008; Dey et al., 2016; Zong et al., 2016
LOC_Os10g42280	OsPYL1	aba	aba receptor	Li et al., 2015
LOC_Os03g18600	OsPYL6	aba	aba receptor drought tolerance	Santosh Kumar et al., 2021
LOC_Os05g49730	OsPP2C51	aba	protein phsosphatase	Zong et al., 2016
LOC_Os03g16170	OsPP2C30	aba	protein phsosphatase	Santosh Kumar et al., 2021
LOC_Os12g29400	OsABA45	aba	aba	Hossain et al., 2010
LOC_Os03g12790	GS3.1	aba	stress/grain size	Zhang et al., 2021
LOC_Os02g34600	SAPK6	aba	aba/drought stress	Chang et al., 2017
LOC_Os10g36180	OsRD29	aba	aba	NA
LOC_Os09g28310	OsbZIP72	aba	aba drought	Lu et al., 2009; Zhang et al., 2017; Song et al., 2020
LOC_Os03g06139	ABCG4	water	abiotic stress	Matsuda et al., 2012
LOC_Os04g47220	OsPIP1;2	water	aquaporin, yield drought	Xu et al., 2019
LOC_Os07g26690	PIP2A	water	aquaporin	Sakurai et al., 2005
LOC_Os02g44630	OsPIP1;1	water	aquaporin	Sakurai et al., 2005
LOC_Os01g48960	OsGOGAT1	ammonia	NUE	Lee et al., 2020
LOC_Os01g25484	OsNiR	nitrate	NUE	Yu et al., 2021
LOC_Os08g36480	NIA1	nitrate	nitrate reductase 1	Subudhi et al., 2020
TF Gene ID	TF name	TF Family	TF Model Fit (Swift et al, 2019)	WGCNA Module
LOC_Os02g52780	OsbZIP23	bZIP	N:W	grey60
LOC_Os04g45810	Oshox22	HD-ZIP	N:W	grey60
LOC_Os07g42510	ERF65	ERF	N:W	grey60
LOC_Os03g41330	LOB39	LBD	W	grey60
LOC_Os03g08960	Oshox13	HD-ZIP	W	grey60
LOC_Os08g31580	OsERF48	ERF	W	grey60
LOC_Os11g38870	LOC_Os11g38870	bHLH	W	grey60
LOC_Os06g14670	LOC_Os06g14670	MYB	W	grey60
LOC_Os08g39830	EIL4	EIL	N:W	skyblue
LOC_Os03g26210	OsIRO3	bHLH	W	grey60
LOC_Os03g08470	LOC_Os03g08470	ERF	W	grey60
LOC_Os04g46220	OsERF1	ERF	W	grey60
LOC_Os01g64730	OsABF1	bZIP	N:W	grey60
LOC_Os01g72370	OsIRO2	bHLH	W	skyblue
LOC_Os01g46970	OSBZ8	bZIP	W	skyblue
LOC_Os05g35170	IDEF2	NAC	W	grey60
LOC_Os05g03040	RSR1	AP2	N:W	skyblue
LOC_Os05g33810	OsSPL9	SBP	W	grey60
