# Supplementary material for: Validation of a high-confidence regulatory network for gene-to-NUE phenotype in field-grown rice
Source: Front Plant Sci. 2022 Nov 25;13:1006044. doi: 10.3389/fpls.2022.1006044 (PMC9732682; doi:10.3389/fpls.2022.1006044)
Supplement: Supplementary file 8 [file DataSheet_8.xlsx]

## Sheet: Info Sheet
Supplementary Data S8. Gene ontology for 18 TFs and their target genes associated with NUEg from Table 1 and Supplementary Data S7
Sheet Name	Description
551 Target Genes GO	Gene ontology results from g:Profiler for the 551 target genes regulated by 18 TFs from Sup. Data S7.
OsbZIP23 GO	Gene ontology results from g:Profiler for the 159 target genes regulated by OsbZIP23 from Sup. Data S7.
Oshox22 GO	Gene ontology results from g:Profiler for the 93 target genes regulated by Oshox22 from Sup. Data S7.
LOB39 GO	Gene ontology results from g:Profiler for the 53 target genes regulated by LOB39 from Sup. Data S7.
Oshox13 GO	Gene ontology results from g:Profiler for the 52 target genes regulated by Oshox13 from Sup. Data S7.
LOC_Os11g38870 GO	Gene ontology results from g:Profiler for the 37 target genes regulated by LOC_Os11g38870 from Sup. Data S7.
LOC_Os06g14670 GO	Gene ontology results from g:Profiler for the 49 target genes regulated by LOC_Os06g14670 from Sup. Data S7.
ERF65 GO	Gene ontology results from g:Profiler for the 53 target genes regulated by ERF65 from Sup. Data S7.
OsERF1 GO	Gene ontology results from g:Profiler for the 25 target genes regulated by OsERF1 from Sup. Data S7.
OsABF1 GO	Gene ontology results from g:Profiler for the 61 target genes regulated by OsABF1 from Sup. Data S7.
OsIRO2 GO	Gene ontology results from g:Profiler for the 15 target genes regulated by OsIRO2 from Sup. Data S7.
OsSPL9 GO	Gene ontology results from g:Profiler for the 15 target genes regulated by OsSPL9 from Sup. Data S7.
EIL4 GO	Gene ontology results from g:Profiler for the 40 target genes regulated by EIL4 from Sup. Data S7.

## Sheet: 551 Target Genes GO
source	term_name	term_id	adjusted_p_value	negative_log10_of_adjusted_p_value	term_size	query_size	intersection_size	effective_domain_size	intersections
GO:BP	response to stimulus	GO:0050896	0.00340078	2.46842	3808	361	114	16775	OS01G0136000,OS01G0206700,OS01G0292200,OS01G0603100,OS01G0667200,OS01G0670800,OS01G0678500,OS01G0734200,OS01G0750000,OS01G0752200,OS01G0764000,OS01G0824600,OS01G0867300,OS01G0874900,OS01G0919800,OS01G0923700,OS01G0952800,OS02G0129800,OS02G0204400,OS02G0232000,OS02G0551100,OS02G0557800,OS02G0654600,OS02G0655200,OS02G0666200,OS02G0669100,OS02G0709600,OS02G0718900,OS02G0738400,OS02G0766700,OS02G0782…
GO:BP	phosphorus metabolic process	GO:0006793	0.00543371	2.2649	2575	361	82	16775	OS01G0191200,OS01G0206700,OS01G0227200,OS01G0247500,OS01G0292200,OS01G0585100,OS01G0655500,OS01G0695300,OS01G0749400,OS01G0800500,OS01G0824600,OS01G0846300,OS01G0923700,OS01G0940100,OS01G0960400,OS02G0116700,OS02G0201300,OS02G0551100,OS02G0600400,OS02G0681700,OS02G0738400,OS02G0804600,OS02G0820000,OS02G0820900,OS03G0238600,OS03G0268600,OS03G0297600,OS03G0339900,OS03G0805100,OS04G0356600,OS04G0419…
GO:BP	phosphate-containing compound metabolic process	GO:0006796	0.00773703	2.11143	2539	361	80	16775	OS01G0191200,OS01G0206700,OS01G0227200,OS01G0247500,OS01G0292200,OS01G0585100,OS01G0655500,OS01G0695300,OS01G0749400,OS01G0800500,OS01G0824600,OS01G0846300,OS01G0923700,OS01G0940100,OS01G0960400,OS02G0116700,OS02G0201300,OS02G0551100,OS02G0600400,OS02G0681700,OS02G0738400,OS02G0804600,OS02G0820000,OS02G0820900,OS03G0238600,OS03G0268600,OS03G0297600,OS03G0339900,OS03G0805100,OS04G0356600,OS04G0419…
GO:BP	response to chemical	GO:0042221	8.00466e-08	7.09666	1362	361	67	16775	OS01G0136000,OS01G0670800,OS01G0734200,OS01G0764000,OS01G0867300,OS01G0874900,OS01G0919800,OS01G0923700,OS01G0952800,OS02G0129800,OS02G0551100,OS02G0557800,OS02G0654600,OS02G0655200,OS02G0666200,OS02G0669100,OS02G0738400,OS02G0766700,OS02G0782500,OS02G0813500,OS02G0820900,OS03G0125100,OS03G0150200,OS03G0157400,OS03G0183000,OS03G0229500,OS03G0268600,OS03G0277300,OS03G0297600,OS03G0351500,OS03G0626…
GO:BP	cellular response to stimulus	GO:0051716	0.0130537	1.88427	2020	361	65	16775	OS01G0206700,OS01G0292200,OS01G0670800,OS01G0678500,OS01G0734200,OS01G0750000,OS01G0824600,OS01G0867300,OS01G0874900,OS01G0919800,OS01G0923700,OS01G0952800,OS02G0129800,OS02G0204400,OS02G0232000,OS02G0551100,OS02G0557800,OS02G0654600,OS02G0655200,OS02G0738400,OS02G0766700,OS02G0813500,OS02G0820900,OS03G0146000,OS03G0150200,OS03G0183000,OS03G0268600,OS03G0277300,OS03G0297600,OS03G0339900,OS03G0351…
GO:BP	transmembrane transport	GO:0055085	0.00614778	2.21128	1369	361	50	16775	OS01G0172100,OS01G0645200,OS01G0678500,OS01G0919800,OS02G0518600,OS02G0526500,OS02G0614100,OS02G0666200,OS02G0670900,OS02G0718900,OS02G0775100,OS02G0788800,OS03G0157400,OS03G0161200,OS03G0195300,OS03G0195450,OS03G0195500,OS03G0213100,OS03G0229500,OS03G0626700,OS03G0638200,OS03G0839200,OS04G0185600,OS04G0201800,OS04G0490900,OS04G0491700,OS04G0502800,OS04G0525900,OS04G0542200,OS04G0559700,OS04G0565…
GO:BP	cell communication	GO:0007154	0.00948372	2.02302	1371	361	49	16775	OS01G0206700,OS01G0292200,OS01G0670800,OS01G0678500,OS01G0750000,OS01G0824600,OS01G0867300,OS01G0919800,OS01G0923700,OS01G0952800,OS02G0527900,OS02G0551100,OS02G0557800,OS02G0655200,OS02G0738400,OS02G0766700,OS02G0820900,OS03G0146000,OS03G0150200,OS03G0183000,OS03G0268600,OS03G0297600,OS03G0339900,OS04G0356600,OS04G0419700,OS04G0437600,OS04G0457800,OS04G0462500,OS04G0515400,OS05G0332300,OS05G0407…
GO:BP	response to oxygen-containing compound	GO:1901700	1.3217e-08	7.87887	614	361	43	16775	OS01G0136000,OS01G0867300,OS01G0874900,OS01G0923700,OS01G0952800,OS02G0551100,OS02G0654600,OS02G0666200,OS02G0669100,OS02G0738400,OS02G0766700,OS02G0782500,OS03G0125100,OS03G0157400,OS03G0229500,OS03G0268600,OS03G0297600,OS03G0351500,OS04G0445100,OS04G0457800,OS04G0559700,OS04G0573200,OS05G0407500,OS05G0572000,OS05G0572700,OS06G0211200,OS06G0253100,OS06G0592500,OS06G0652200,OS06G0668200,OS06G0691…
GO:BP	signal transduction	GO:0007165	0.0239851	1.62006	1198	361	42	16775	OS01G0206700,OS01G0292200,OS01G0670800,OS01G0678500,OS01G0750000,OS01G0824600,OS01G0867300,OS01G0919800,OS01G0923700,OS01G0952800,OS02G0551100,OS02G0557800,OS02G0655200,OS02G0738400,OS02G0766700,OS02G0820900,OS03G0146000,OS03G0150200,OS03G0183000,OS03G0268600,OS03G0297600,OS03G0339900,OS04G0437600,OS04G0457800,OS04G0462500,OS05G0332300,OS05G0407500,OS05G0516600,OS05G0536900,OS05G0572700,OS06G0211…
GO:BP	signaling	GO:0023052	0.0262158	1.58144	1210	361	42	16775	OS01G0206700,OS01G0292200,OS01G0670800,OS01G0678500,OS01G0750000,OS01G0824600,OS01G0867300,OS01G0919800,OS01G0923700,OS01G0952800,OS02G0551100,OS02G0557800,OS02G0655200,OS02G0738400,OS02G0766700,OS02G0820900,OS03G0146000,OS03G0150200,OS03G0183000,OS03G0268600,OS03G0297600,OS03G0339900,OS04G0437600,OS04G0457800,OS04G0462500,OS05G0332300,OS05G0407500,OS05G0516600,OS05G0536900,OS05G0572700,OS06G0211…
GO:BP	response to organic substance	GO:0010033	0.00168348	2.77379	868	361	39	16775	OS01G0670800,OS01G0867300,OS01G0874900,OS01G0919800,OS01G0923700,OS01G0952800,OS02G0551100,OS02G0557800,OS02G0655200,OS02G0669100,OS02G0738400,OS02G0766700,OS02G0820900,OS03G0150200,OS03G0183000,OS03G0229500,OS03G0268600,OS03G0277300,OS03G0297600,OS04G0457800,OS05G0407500,OS05G0572000,OS05G0572700,OS06G0211200,OS06G0592500,OS06G0652200,OS06G0668200,OS06G0685700,OS06G0691400,OS07G0617000,OS07G0629…
GO:BP	response to abiotic stimulus	GO:0009628	0.00159537	2.79714	798	361	37	16775	OS01G0136000,OS01G0667200,OS01G0752200,OS01G0867300,OS01G0923700,OS02G0204400,OS02G0232000,OS02G0666200,OS02G0669100,OS02G0718900,OS02G0738400,OS02G0766700,OS02G0782500,OS03G0125100,OS03G0157400,OS03G0229500,OS03G0277300,OS03G0787300,OS04G0445100,OS04G0559700,OS04G0568700,OS05G0421900,OS06G0211200,OS06G0219500,OS06G0253100,OS06G0592500,OS06G0603600,OS06G0655500,OS06G0668200,OS06G0690700,OS07G0167…
GO:BP	cellular response to chemical stimulus	GO:0070887	0.00297128	2.52706	854	361	37	16775	OS01G0670800,OS01G0734200,OS01G0867300,OS01G0874900,OS01G0919800,OS01G0923700,OS01G0952800,OS02G0129800,OS02G0551100,OS02G0557800,OS02G0654600,OS02G0655200,OS02G0738400,OS02G0766700,OS02G0813500,OS02G0820900,OS03G0150200,OS03G0183000,OS03G0268600,OS03G0277300,OS03G0297600,OS03G0351500,OS04G0457800,OS04G0482000,OS04G0573200,OS05G0116100,OS05G0407500,OS05G0572700,OS06G0211200,OS06G0685700,OS07G0167…
GO:BP	response to endogenous stimulus	GO:0009719	0.000689479	3.16148	712	361	36	16775	OS01G0670800,OS01G0867300,OS01G0874900,OS01G0919800,OS01G0923700,OS01G0952800,OS02G0551100,OS02G0557800,OS02G0655200,OS02G0669100,OS02G0738400,OS02G0766700,OS02G0820900,OS03G0150200,OS03G0183000,OS03G0229500,OS03G0268600,OS03G0297600,OS04G0457800,OS05G0407500,OS05G0572700,OS06G0211200,OS06G0592500,OS06G0652200,OS06G0685700,OS06G0691400,OS07G0617000,OS07G0629000,OS07G0632800,OS09G0456200,OS09G0490…
GO:BP	response to hormone	GO:0009725	0.000880258	3.05539	702	361	35	16775	OS01G0670800,OS01G0867300,OS01G0919800,OS01G0923700,OS01G0952800,OS02G0551100,OS02G0557800,OS02G0655200,OS02G0669100,OS02G0738400,OS02G0766700,OS02G0820900,OS03G0150200,OS03G0183000,OS03G0229500,OS03G0268600,OS03G0297600,OS04G0457800,OS05G0407500,OS05G0572700,OS06G0211200,OS06G0592500,OS06G0652200,OS06G0685700,OS06G0691400,OS07G0617000,OS07G0629000,OS07G0632800,OS09G0456200,OS09G0490200,OS10G0505…
GO:BP	ion transport	GO:0006811	0.00281553	2.55044	674	361	32	16775	OS01G0172100,OS01G0678500,OS01G0923700,OS02G0518600,OS02G0614100,OS02G0718900,OS02G0738400,OS02G0775100,OS03G0161200,OS03G0195300,OS03G0195450,OS03G0195500,OS03G0229500,OS04G0185600,OS04G0573200,OS04G0656100,OS05G0208000,OS05G0472700,OS05G0594700,OS06G0336200,OS06G0566300,OS06G0625900,OS06G0690700,OS07G0258400,OS07G0553700,OS08G0300300,OS09G0448200,OS10G0532300,OS11G0106700,OS12G0106000,OS12G0438…
GO:BP	cellular response to organic substance	GO:0071310	0.00541498	2.2664	572	361	27	16775	OS01G0670800,OS01G0867300,OS01G0874900,OS01G0919800,OS01G0923700,OS01G0952800,OS02G0551100,OS02G0557800,OS02G0655200,OS02G0738400,OS02G0766700,OS02G0820900,OS03G0150200,OS03G0183000,OS03G0268600,OS03G0277300,OS03G0297600,OS04G0457800,OS05G0407500,OS05G0572700,OS06G0211200,OS06G0685700,OS07G0617000,OS07G0632800,OS09G0456200,OS09G0490200,OS10G0573400
GO:BP	response to inorganic substance	GO:0010035	2.96902e-07	6.52739	285	361	26	16775	OS01G0136000,OS01G0867300,OS01G0923700,OS01G0952800,OS02G0654600,OS02G0666200,OS02G0669100,OS02G0738400,OS02G0766700,OS02G0782500,OS03G0157400,OS03G0351500,OS04G0445100,OS04G0542200,OS04G0559700,OS04G0573200,OS06G0211200,OS06G0253100,OS06G0592500,OS07G0448800,OS07G0517100,OS08G0485400,OS09G0542500,OS11G0106700,OS12G0106000,OS12G0438600
GO:BP	cellular response to endogenous stimulus	GO:0071495	0.00286492	2.54289	498	361	26	16775	OS01G0670800,OS01G0867300,OS01G0874900,OS01G0919800,OS01G0923700,OS01G0952800,OS02G0551100,OS02G0557800,OS02G0655200,OS02G0738400,OS02G0766700,OS02G0820900,OS03G0150200,OS03G0183000,OS03G0268600,OS03G0297600,OS04G0457800,OS05G0407500,OS05G0572700,OS06G0211200,OS06G0685700,OS07G0617000,OS07G0632800,OS09G0456200,OS09G0490200,OS10G0573400
GO:BP	hormone-mediated signaling pathway	GO:0009755	0.00292739	2.53352	471	361	25	16775	OS01G0670800,OS01G0867300,OS01G0919800,OS01G0923700,OS01G0952800,OS02G0551100,OS02G0557800,OS02G0655200,OS02G0738400,OS02G0766700,OS02G0820900,OS03G0150200,OS03G0183000,OS03G0268600,OS03G0297600,OS04G0457800,OS05G0407500,OS05G0572700,OS06G0211200,OS06G0685700,OS07G0617000,OS07G0632800,OS09G0456200,OS09G0490200,OS10G0573400
GO:BP	cellular response to hormone stimulus	GO:0032870	0.00354181	2.45077	488	361	25	16775	OS01G0670800,OS01G0867300,OS01G0919800,OS01G0923700,OS01G0952800,OS02G0551100,OS02G0557800,OS02G0655200,OS02G0738400,OS02G0766700,OS02G0820900,OS03G0150200,OS03G0183000,OS03G0268600,OS03G0297600,OS04G0457800,OS05G0407500,OS05G0572700,OS06G0211200,OS06G0685700,OS07G0617000,OS07G0632800,OS09G0456200,OS09G0490200,OS10G0573400
GO:BP	ion transmembrane transport	GO:0034220	0.00614778	2.21128	519	361	25	16775	OS01G0172100,OS01G0678500,OS02G0518600,OS02G0614100,OS02G0718900,OS02G0775100,OS03G0161200,OS03G0195300,OS03G0195450,OS03G0195500,OS03G0229500,OS04G0656100,OS05G0208000,OS05G0472700,OS05G0594700,OS06G0336200,OS06G0566300,OS06G0625900,OS06G0690700,OS07G0258400,OS07G0553700,OS08G0300300,OS09G0448200,OS12G0438600,OS12G0582800
GO:BP	dephosphorylation	GO:0016311	0.00931781	2.03069	416	361	21	16775	OS01G0191200,OS01G0749400,OS01G0800500,OS01G0846300,OS02G0201300,OS02G0738400,OS02G0820000,OS03G0238600,OS03G0268600,OS03G0297600,OS05G0457200,OS05G0572700,OS06G0208700,OS06G0698300,OS07G0495100,OS09G0135700,OS09G0325700,OS09G0518500,OS10G0573400,OS11G0151700,OS11G0180200
GO:BP	cation transport	GO:0006812	0.0398072	1.40004	461	361	20	16775	OS01G0678500,OS01G0923700,OS02G0518600,OS02G0775100,OS03G0229500,OS04G0573200,OS04G0656100,OS05G0472700,OS05G0594700,OS06G0336200,OS06G0566300,OS06G0625900,OS06G0690700,OS07G0258400,OS09G0448200,OS10G0532300,OS11G0106700,OS12G0106000,OS12G0438600,OS12G0582800
GO:BP	response to temperature stimulus	GO:0009266	0.0013174	2.88028	269	361	19	16775	OS01G0136000,OS01G0923700,OS02G0232000,OS02G0669100,OS02G0718900,OS02G0782500,OS03G0229500,OS03G0277300,OS03G0787300,OS04G0445100,OS04G0568700,OS06G0219500,OS06G0253100,OS06G0592500,OS06G0603600,OS06G0668200,OS07G0517100,OS11G0106700,OS12G0106000
GO:BP	cellular response to oxygen-containing compound	GO:1901701	0.00473729	2.32447	328	361	19	16775	OS01G0867300,OS01G0874900,OS01G0923700,OS02G0551100,OS02G0654600,OS02G0738400,OS02G0766700,OS03G0268600,OS03G0297600,OS03G0351500,OS04G0457800,OS04G0573200,OS05G0407500,OS05G0572700,OS06G0211200,OS07G0632800,OS09G0456200,OS09G0542500,OS10G0573400
GO:BP	response to lipid	GO:0033993	0.00584016	2.23358	338	361	19	16775	OS01G0867300,OS01G0923700,OS02G0551100,OS02G0669100,OS02G0766700,OS03G0229500,OS03G0268600,OS03G0297600,OS04G0457800,OS05G0407500,OS05G0572700,OS06G0211200,OS06G0592500,OS06G0691400,OS07G0632800,OS09G0456200,OS10G0505900,OS10G0573400,OS12G0478200
GO:BP	inorganic ion transmembrane transport	GO:0098660	0.0454975	1.34201	340	361	16	16775	OS01G0678500,OS02G0518600,OS02G0775100,OS03G0161200,OS03G0195300,OS03G0195450,OS03G0195500,OS03G0229500,OS04G0656100,OS05G0472700,OS06G0566300,OS06G0625900,OS07G0258400,OS08G0300300,OS09G0448200,OS12G0438600
GO:BP	response to abscisic acid	GO:0009737	0.00386627	2.41271	215	361	15	16775	OS01G0867300,OS01G0923700,OS02G0551100,OS02G0669100,OS02G0766700,OS03G0229500,OS03G0268600,OS03G0297600,OS05G0572700,OS06G0211200,OS06G0592500,OS09G0456200,OS10G0505900,OS10G0573400,OS12G0478200
GO:BP	response to alcohol	GO:0097305	0.00449379	2.34739	220	361	15	16775	OS01G0867300,OS01G0923700,OS02G0551100,OS02G0669100,OS02G0766700,OS03G0229500,OS03G0268600,OS03G0297600,OS05G0572700,OS06G0211200,OS06G0592500,OS09G0456200,OS10G0505900,OS10G0573400,OS12G0478200
GO:BP	protein dephosphorylation	GO:0006470	0.00523631	2.28097	225	361	15	16775	OS01G0846300,OS02G0201300,OS02G0738400,OS02G0820000,OS03G0268600,OS03G0297600,OS05G0457200,OS05G0572700,OS06G0698300,OS07G0495100,OS09G0135700,OS09G0325700,OS09G0518500,OS10G0573400,OS11G0180200
GO:BP	metal ion transport	GO:0030001	0.0220812	1.65598	279	361	15	16775	OS01G0678500,OS01G0923700,OS02G0518600,OS02G0775100,OS03G0229500,OS04G0573200,OS05G0472700,OS06G0566300,OS06G0625900,OS06G0690700,OS07G0258400,OS09G0448200,OS10G0532300,OS11G0106700,OS12G0106000
GO:BP	response to osmotic stress	GO:0006970	0.00281553	2.55044	175	361	14	16775	OS01G0136000,OS01G0667200,OS01G0867300,OS01G0923700,OS02G0718900,OS02G0738400,OS02G0766700,OS02G0782500,OS03G0229500,OS04G0445100,OS06G0211200,OS06G0253100,OS07G0167200,OS07G0517100
GO:BP	response to heat	GO:0009408	0.00286492	2.54289	154	361	13	16775	OS01G0136000,OS02G0232000,OS02G0782500,OS03G0229500,OS03G0277300,OS03G0787300,OS04G0445100,OS04G0568700,OS06G0219500,OS06G0253100,OS06G0592500,OS06G0668200,OS07G0517100
GO:BP	anion transport	GO:0006820	0.0110983	1.95474	199	361	13	16775	OS01G0172100,OS02G0614100,OS02G0718900,OS02G0738400,OS03G0161200,OS03G0195300,OS03G0195450,OS03G0195500,OS04G0185600,OS05G0208000,OS07G0553700,OS08G0300300,OS12G0438600
GO:BP	cellular response to lipid	GO:0071396	0.0291964	1.53467	233	361	13	16775	OS01G0867300,OS01G0923700,OS02G0551100,OS02G0766700,OS03G0268600,OS03G0297600,OS04G0457800,OS05G0407500,OS05G0572700,OS06G0211200,OS07G0632800,OS09G0456200,OS10G0573400
GO:BP	response to salt stress	GO:0009651	0.00523631	2.28097	152	361	12	16775	OS01G0136000,OS01G0667200,OS01G0867300,OS01G0923700,OS02G0718900,OS02G0766700,OS02G0782500,OS04G0445100,OS06G0211200,OS06G0253100,OS07G0167200,OS07G0517100
GO:BP	anion transmembrane transport	GO:0098656	0.00297128	2.52706	116	361	11	16775	OS01G0172100,OS02G0614100,OS02G0718900,OS03G0161200,OS03G0195300,OS03G0195450,OS03G0195500,OS05G0208000,OS07G0553700,OS08G0300300,OS12G0438600
GO:BP	response to water deprivation	GO:0009414	0.00302162	2.51976	117	361	11	16775	OS01G0867300,OS01G0923700,OS02G0666200,OS02G0669100,OS02G0738400,OS02G0766700,OS03G0157400,OS04G0559700,OS06G0211200,OS06G0592500,OS07G0448800
GO:BP	response to water	GO:0009415	0.00338034	2.47104	119	361	11	16775	OS01G0867300,OS01G0923700,OS02G0666200,OS02G0669100,OS02G0738400,OS02G0766700,OS03G0157400,OS04G0559700,OS06G0211200,OS06G0592500,OS07G0448800
GO:BP	response to acid chemical	GO:0001101	0.00435499	2.36101	125	361	11	16775	OS01G0867300,OS01G0923700,OS02G0666200,OS02G0669100,OS02G0738400,OS02G0766700,OS03G0157400,OS04G0559700,OS06G0211200,OS06G0592500,OS07G0448800
GO:BP	response to reactive oxygen species	GO:0000302	0.000880258	3.05539	72	361	10	16775	OS01G0136000,OS02G0782500,OS03G0351500,OS04G0445100,OS04G0573200,OS06G0253100,OS07G0240300,OS07G0517100,OS11G0106700,OS12G0106000
GO:BP	phosphorelay signal transduction system	GO:0000160	0.00773703	2.11143	117	361	10	16775	OS01G0923700,OS01G0952800,OS02G0557800,OS02G0655200,OS02G0738400,OS02G0820900,OS03G0150200,OS03G0183000,OS07G0617000,OS09G0490200
GO:BP	cellular response to alcohol	GO:0097306	0.0122414	1.91217	130	361	10	16775	OS01G0867300,OS01G0923700,OS02G0551100,OS02G0766700,OS03G0268600,OS03G0297600,OS05G0572700,OS06G0211200,OS09G0456200,OS10G0573400
GO:BP	cellular response to abscisic acid stimulus	GO:0071215	0.0122414	1.91217	130	361	10	16775	OS01G0867300,OS01G0923700,OS02G0551100,OS02G0766700,OS03G0268600,OS03G0297600,OS05G0572700,OS06G0211200,OS09G0456200,OS10G0573400
GO:BP	isoprenoid biosynthetic process	GO:0008299	0.0438846	1.35769	163	361	10	16775	OS01G0695300,OS01G0746400,OS02G0197700,OS03G0125100,OS03G0197000,OS03G0645900,OS03G0805100,OS04G0576800,OS05G0421900,OS07G0154100
GO:BP	transition metal ion transport	GO:0000041	0.00435499	2.36101	84	361	9	16775	OS01G0923700,OS02G0775100,OS03G0229500,OS05G0472700,OS06G0566300,OS06G0690700,OS07G0258400,OS11G0106700,OS12G0106000
GO:BP	carboxylic acid transmembrane transport	GO:1905039	0.0122414	1.91217	107	361	9	16775	OS01G0172100,OS02G0670900,OS02G0788800,OS04G0201800,OS04G0490900,OS04G0565500,OS05G0208000,OS07G0553700,OS08G0127100
GO:BP	organic acid transmembrane transport	GO:1903825	0.0122414	1.91217	107	361	9	16775	OS01G0172100,OS02G0670900,OS02G0788800,OS04G0201800,OS04G0490900,OS04G0565500,OS05G0208000,OS07G0553700,OS08G0127100
GO:BP	sulfur compound biosynthetic process	GO:0044272	0.0211572	1.67454	118	361	9	16775	OS01G0323600,OS04G0498600,OS04G0669800,OS04G0669900,OS05G0468600,OS05G0506000,OS06G0246500,OS12G0528400,OS12G0607000
GO:BP	organic acid transport	GO:0015849	0.0306177	1.51403	128	361	9	16775	OS01G0172100,OS02G0670900,OS02G0788800,OS04G0201800,OS04G0490900,OS04G0565500,OS05G0208000,OS07G0553700,OS08G0127100
GO:BP	abscisic acid-activated signaling pathway	GO:0009738	0.0306177	1.51403	128	361	9	16775	OS01G0867300,OS02G0551100,OS02G0766700,OS03G0268600,OS03G0297600,OS05G0572700,OS06G0211200,OS09G0456200,OS10G0573400
GO:BP	inorganic anion transport	GO:0015698	0.0211572	1.67454	95	361	8	16775	OS02G0738400,OS03G0161200,OS03G0195300,OS03G0195450,OS03G0195500,OS04G0185600,OS08G0300300,OS12G0438600
GO:BP	response to hydrogen peroxide	GO:0042542	0.00150364	2.82286	35	361	7	16775	OS01G0136000,OS02G0782500,OS04G0445100,OS06G0253100,OS07G0517100,OS11G0106700,OS12G0106000
GO:BP	seed germination	GO:0009845	0.00212929	2.67176	39	361	7	16775	OS01G0678500,OS01G0867600,OS01G0923700,OS02G0738400,OS03G0268600,OS05G0572700,OS12G0478200
GO:BP	seedling development	GO:0090351	0.00297128	2.52706	44	361	7	16775	OS01G0678500,OS01G0867600,OS01G0923700,OS02G0738400,OS03G0268600,OS05G0572700,OS12G0478200
GO:BP	ethylene-activated signaling pathway	GO:0009873	0.0151732	1.81892	69	361	7	16775	OS01G0952800,OS02G0655200,OS02G0820900,OS03G0150200,OS03G0183000,OS07G0617000,OS09G0490200
GO:BP	transition metal ion homeostasis	GO:0055076	0.0151732	1.81892	69	361	7	16775	OS01G0689451,OS03G0229500,OS05G0408200,OS06G0690700,OS07G0258400,OS11G0106700,OS12G0106000
GO:BP	cellular response to ethylene stimulus	GO:0071369	0.0175152	1.75659	71	361	7	16775	OS01G0952800,OS02G0655200,OS02G0820900,OS03G0150200,OS03G0183000,OS07G0617000,OS09G0490200
GO:BP	response to extracellular stimulus	GO:0009991	0.0394495	1.40396	85	361	7	16775	OS01G0923700,OS01G0952800,OS02G0738400,OS04G0515400,OS05G0506000,OS06G0603600,OS07G0170100
GO:BP	inorganic anion transmembrane transport	GO:0098661	0.00753439	2.12295	40	361	6	16775	OS03G0161200,OS03G0195300,OS03G0195450,OS03G0195500,OS08G0300300,OS12G0438600
GO:BP	sulfate transport	GO:0008272	0.00212929	2.67176	16	361	5	16775	OS02G0738400,OS03G0161200,OS03G0195300,OS03G0195450,OS03G0195500
GO:BP	carotene metabolic process	GO:0016119	0.00580225	2.2364	24	361	5	16775	OS01G0746400,OS03G0125100,OS03G0645900,OS03G0805100,OS07G0154100
GO:BP	iron ion transport	GO:0006826	0.00758425	2.12009	26	361	5	16775	OS01G0923700,OS03G0229500,OS07G0258400,OS11G0106700,OS12G0106000
GO:BP	sulfur compound transport	GO:0072348	0.00831359	2.08021	27	361	5	16775	OS02G0738400,OS03G0161200,OS03G0195300,OS03G0195450,OS03G0195500
GO:BP	protein complex oligomerization	GO:0051259	0.0130537	1.88427	32	361	5	16775	OS01G0136000,OS02G0782500,OS04G0445100,OS06G0253100,OS07G0517100
GO:BP	terpene metabolic process	GO:0042214	0.028235	1.54921	40	361	5	16775	OS01G0746400,OS03G0125100,OS03G0645900,OS03G0805100,OS07G0154100
GO:BP	regulation of protein dephosphorylation	GO:0035304	0.0306177	1.51403	41	361	5	16775	OS02G0201300,OS03G0297600,OS07G0495100,OS09G0518500,OS10G0573400
GO:BP	iron ion homeostasis	GO:0055072	0.0424682	1.37194	45	361	5	16775	OS01G0689451,OS03G0229500,OS07G0258400,OS11G0106700,OS12G0106000
GO:BP	regulation of dephosphorylation	GO:0035303	0.0494073	1.30621	47	361	5	16775	OS02G0201300,OS03G0297600,OS07G0495100,OS09G0518500,OS10G0573400
GO:BP	sulfate transmembrane transport	GO:1902358	0.00827298	2.08234	15	361	4	16775	OS03G0161200,OS03G0195300,OS03G0195450,OS03G0195500
GO:BP	regulation of seed germination	GO:0010029	0.00948372	2.02302	16	361	4	16775	OS01G0923700,OS02G0738400,OS05G0572700,OS12G0478200
GO:BP	negative regulation of DNA recombination	GO:0045910	0.00948372	2.02302	16	361	4	16775	OS03G0684300,OS03G0799000,OS04G0253000,OS06G0130800
GO:BP	regulation of seedling development	GO:1900140	0.00948372	2.02302	16	361	4	16775	OS01G0923700,OS02G0738400,OS05G0572700,OS12G0478200
GO:BP	regulation of DNA recombination	GO:0000018	0.0142975	1.84474	19	361	4	16775	OS03G0684300,OS03G0799000,OS04G0253000,OS06G0130800
GO:BP	negative regulation of DNA metabolic process	GO:0051053	0.0142975	1.84474	19	361	4	16775	OS03G0684300,OS03G0799000,OS04G0253000,OS06G0130800
GO:BP	fluid transport	GO:0042044	0.0257775	1.58876	23	361	4	16775	OS02G0666200,OS03G0157400,OS04G0559700,OS07G0448800
GO:BP	water transport	GO:0006833	0.0257775	1.58876	23	361	4	16775	OS02G0666200,OS03G0157400,OS04G0559700,OS07G0448800
GO:BP	isoprenoid catabolic process	GO:0008300	0.0401157	1.39669	27	361	4	16775	OS01G0746400,OS03G0645900,OS04G0576800,OS07G0154100
GO:BP	dolichol biosynthetic process	GO:0019408	0.00297128	2.52706	4	361	3	16775	OS02G0197700,OS03G0197000,OS04G0576800
GO:BP	polyprenol biosynthetic process	GO:0016094	0.00948372	2.02302	7	361	3	16775	OS02G0197700,OS03G0197000,OS04G0576800
GO:BP	dolichol metabolic process	GO:0019348	0.00948372	2.02302	7	361	3	16775	OS02G0197700,OS03G0197000,OS04G0576800
GO:BP	peptidyl-histidine phosphorylation	GO:0018106	0.0162915	1.78804	9	361	3	16775	OS01G0923700,OS02G0738400,OS02G0820900
GO:BP	polyprenol metabolic process	GO:0016093	0.0216483	1.66458	10	361	3	16775	OS02G0197700,OS03G0197000,OS04G0576800
GO:BP	nucleosome positioning	GO:0016584	0.0260782	1.58372	11	361	3	16775	OS03G0799000,OS04G0253000,OS06G0130800
GO:BP	response to iron ion	GO:0010039	0.0260782	1.58372	11	361	3	16775	OS04G0542200,OS11G0106700,OS12G0106000
GO:BP	superoxide metabolic process	GO:0006801	0.0260782	1.58372	11	361	3	16775	OS03G0351500,OS04G0573200,OS07G0665200
GO:BP	carotene catabolic process	GO:0016121	0.0394495	1.40396	13	361	3	16775	OS01G0746400,OS03G0645900,OS07G0154100
GO:BP	terpene catabolic process	GO:0046247	0.0394495	1.40396	13	361	3	16775	OS01G0746400,OS03G0645900,OS07G0154100
GO:BP	hydrocarbon catabolic process	GO:0120253	0.0458837	1.33834	14	361	3	16775	OS01G0746400,OS03G0645900,OS07G0154100
GO:BP	blood vessel morphogenesis	GO:0048514	0.011873	1.92544	2	361	2	16775	OS02G0197700,OS03G0197000
GO:BP	blood vessel development	GO:0001568	0.011873	1.92544	2	361	2	16775	OS02G0197700,OS03G0197000
GO:BP	tube development	GO:0035295	0.011873	1.92544	2	361	2	16775	OS02G0197700,OS03G0197000
GO:BP	angiogenesis	GO:0001525	0.011873	1.92544	2	361	2	16775	OS02G0197700,OS03G0197000
GO:BP	maltose catabolic process	GO:0000025	0.011873	1.92544	2	361	2	16775	OS07G0627000,OS07G0662900
GO:BP	tube morphogenesis	GO:0035239	0.011873	1.92544	2	361	2	16775	OS02G0197700,OS03G0197000
GO:BP	vasculature development	GO:0001944	0.0257775	1.58876	3	361	2	16775	OS02G0197700,OS03G0197000
GO:BP	circulatory system development	GO:0072359	0.0257775	1.58876	3	361	2	16775	OS02G0197700,OS03G0197000
GO:BP	maltose metabolic process	GO:0000023	0.0424682	1.37194	4	361	2	16775	OS07G0627000,OS07G0662900

## Sheet: OsbZIP23 GO
source	term_name	term_id	adjusted_p_value	negative_log10_of_adjusted_p_value	term_size	query_size	intersection_size	effective_domain_size	intersections
GO:BP	response to chemical	GO:0042221	0.00579496	2.23695	1362	100	22	16775	OS01G0764000,OS01G0867300,OS02G0669100,OS02G0820900,OS03G0125100,OS03G0150200,OS03G0157400,OS03G0183000,OS03G0268600,OS03G0297600,OS03G0626700,OS04G0542200,OS04G0559700,OS04G0573200,OS05G0407500,OS05G0572000,OS06G0211200,OS06G0668200,OS06G0691400,OS07G0170100,OS07G0617000,OS12G0478200
GO:BP	response to oxygen-containing compound	GO:1901700	0.00579496	2.23695	614	100	14	16775	OS01G0867300,OS02G0669100,OS03G0125100,OS03G0157400,OS03G0268600,OS03G0297600,OS04G0559700,OS04G0573200,OS05G0407500,OS05G0572000,OS06G0211200,OS06G0668200,OS06G0691400,OS12G0478200
GO:BP	response to acid chemical	GO:0001101	0.0451759	1.34509	125	100	5	16775	OS01G0867300,OS02G0669100,OS03G0157400,OS04G0559700,OS06G0211200
GO:BP	protein dephosphorylation	GO:0006470	0.0451759	1.34509	225	100	7	16775	OS01G0846300,OS02G0201300,OS02G0820000,OS03G0268600,OS03G0297600,OS05G0457200,OS09G0325700
GO:BP	response to water deprivation	GO:0009414	0.0451759	1.34509	117	100	5	16775	OS01G0867300,OS02G0669100,OS03G0157400,OS04G0559700,OS06G0211200
GO:BP	response to water	GO:0009415	0.0451759	1.34509	119	100	5	16775	OS01G0867300,OS02G0669100,OS03G0157400,OS04G0559700,OS06G0211200
GO:BP	response to hormone	GO:0009725	0.0451759	1.34509	702	100	12	16775	OS01G0867300,OS02G0669100,OS02G0820900,OS03G0150200,OS03G0183000,OS03G0268600,OS03G0297600,OS05G0407500,OS06G0211200,OS06G0691400,OS07G0617000,OS12G0478200
GO:BP	positive regulation of abscisic acid-activated signaling pathway	GO:0009789	0.0451759	1.34509	6	100	2	16775	OS01G0867300,OS06G0211200
GO:BP	ethylene-activated signaling pathway	GO:0009873	0.0451759	1.34509	69	100	4	16775	OS02G0820900,OS03G0150200,OS03G0183000,OS07G0617000
GO:BP	positive regulation of signal transduction	GO:0009967	0.0451759	1.34509	27	100	3	16775	OS01G0867300,OS05G0407500,OS06G0211200
GO:BP	response to organic substance	GO:0010033	0.0451759	1.34509	868	100	14	16775	OS01G0867300,OS02G0669100,OS02G0820900,OS03G0150200,OS03G0183000,OS03G0268600,OS03G0297600,OS05G0407500,OS05G0572000,OS06G0211200,OS06G0668200,OS06G0691400,OS07G0617000,OS12G0478200
GO:BP	positive regulation of cell communication	GO:0010647	0.0451759	1.34509	30	100	3	16775	OS01G0867300,OS05G0407500,OS06G0211200
GO:BP	positive regulation of signaling	GO:0023056	0.0451759	1.34509	28	100	3	16775	OS01G0867300,OS05G0407500,OS06G0211200
GO:BP	response to lipid	GO:0033993	0.0451759	1.34509	338	100	8	16775	OS01G0867300,OS02G0669100,OS03G0268600,OS03G0297600,OS05G0407500,OS06G0211200,OS06G0691400,OS12G0478200
GO:BP	cellular response to ethylene stimulus	GO:0071369	0.0451759	1.34509	71	100	4	16775	OS02G0820900,OS03G0150200,OS03G0183000,OS07G0617000
GO:BP	response to endogenous stimulus	GO:0009719	0.0478438	1.32017	712	100	12	16775	OS01G0867300,OS02G0669100,OS02G0820900,OS03G0150200,OS03G0183000,OS03G0268600,OS03G0297600,OS05G0407500,OS06G0211200,OS06G0691400,OS07G0617000,OS12G0478200

## Sheet: Oshox22 GO
source	term_name	term_id	adjusted_p_value	negative_log10_of_adjusted_p_value	term_size	query_size	intersection_size	effective_domain_size	intersections
GO:BP	response to oxygen-containing compound	GO:1901700	5.64075e-05	4.24866	614	57	13	16775	OS01G0867300,OS02G0666200,OS02G0669100,OS02G0766700,OS02G0782500,OS03G0125100,OS03G0268600,OS03G0351500,OS04G0573200,OS06G0691400,OS09G0456200,OS10G0505900,OS12G0478200
GO:BP	response to chemical	GO:0042221	8.30412e-05	4.08071	1362	57	18	16775	OS01G0764000,OS01G0867300,OS02G0666200,OS02G0669100,OS02G0766700,OS02G0782500,OS03G0125100,OS03G0150200,OS03G0268600,OS03G0351500,OS03G0626700,OS04G0542200,OS04G0573200,OS06G0685700,OS06G0691400,OS09G0456200,OS10G0505900,OS12G0478200
GO:BP	response to inorganic substance	GO:0010035	0.000818733	3.08686	285	57	8	16775	OS01G0867300,OS02G0666200,OS02G0669100,OS02G0766700,OS02G0782500,OS03G0351500,OS04G0542200,OS04G0573200
GO:BP	superoxide metabolic process	GO:0006801	0.000818733	3.08686	11	57	3	16775	OS03G0351500,OS04G0573200,OS07G0665200
GO:BP	response to alcohol	GO:0097305	0.000833222	3.07924	220	57	7	16775	OS01G0867300,OS02G0669100,OS02G0766700,OS03G0268600,OS09G0456200,OS10G0505900,OS12G0478200
GO:BP	response to abscisic acid	GO:0009737	0.000833222	3.07924	215	57	7	16775	OS01G0867300,OS02G0669100,OS02G0766700,OS03G0268600,OS09G0456200,OS10G0505900,OS12G0478200
GO:BP	response to lipid	GO:0033993	0.00135888	2.86682	338	57	8	16775	OS01G0867300,OS02G0669100,OS02G0766700,OS03G0268600,OS06G0691400,OS09G0456200,OS10G0505900,OS12G0478200
GO:BP	response to hormone	GO:0009725	0.00761978	2.11806	702	57	10	16775	OS01G0867300,OS02G0669100,OS02G0766700,OS03G0150200,OS03G0268600,OS06G0685700,OS06G0691400,OS09G0456200,OS10G0505900,OS12G0478200
GO:BP	response to endogenous stimulus	GO:0009719	0.00761978	2.11806	712	57	10	16775	OS01G0867300,OS02G0669100,OS02G0766700,OS03G0150200,OS03G0268600,OS06G0685700,OS06G0691400,OS09G0456200,OS10G0505900,OS12G0478200
GO:BP	cellular response to superoxide	GO:0071451	0.0145856	1.83607	9	57	2	16775	OS03G0351500,OS04G0573200
GO:BP	response to oxygen radical	GO:0000305	0.0145856	1.83607	9	57	2	16775	OS03G0351500,OS04G0573200
GO:BP	removal of superoxide radicals	GO:0019430	0.0145856	1.83607	9	57	2	16775	OS03G0351500,OS04G0573200
GO:BP	response to superoxide	GO:0000303	0.0145856	1.83607	9	57	2	16775	OS03G0351500,OS04G0573200
GO:BP	cellular response to oxygen radical	GO:0071450	0.0145856	1.83607	9	57	2	16775	OS03G0351500,OS04G0573200
GO:BP	response to stimulus	GO:0050896	0.0145856	1.83607	3808	57	25	16775	OS01G0206700,OS01G0764000,OS01G0867300,OS02G0666200,OS02G0669100,OS02G0709600,OS02G0766700,OS02G0782500,OS03G0125100,OS03G0146000,OS03G0150200,OS03G0265500,OS03G0268600,OS03G0351500,OS03G0626700,OS04G0542200,OS04G0568700,OS04G0573200,OS04G0637000,OS06G0685700,OS06G0691400,OS09G0456200,OS10G0505900,OS12G0224000,OS12G0478200
GO:BP	response to organic substance	GO:0010033	0.0209218	1.6794	868	57	10	16775	OS01G0867300,OS02G0669100,OS02G0766700,OS03G0150200,OS03G0268600,OS06G0685700,OS06G0691400,OS09G0456200,OS10G0505900,OS12G0478200
GO:BP	response to water deprivation	GO:0009414	0.0213645	1.67031	117	57	4	16775	OS01G0867300,OS02G0666200,OS02G0669100,OS02G0766700
GO:BP	response to water	GO:0009415	0.0215036	1.66749	119	57	4	16775	OS01G0867300,OS02G0666200,OS02G0669100,OS02G0766700
GO:BP	cellular response to oxygen-containing compound	GO:1901701	0.0223767	1.6502	328	57	6	16775	OS01G0867300,OS02G0766700,OS03G0268600,OS03G0351500,OS04G0573200,OS09G0456200
GO:BP	cellular response to reactive oxygen species	GO:0034614	0.0223767	1.6502	13	57	2	16775	OS03G0351500,OS04G0573200
GO:BP	response to acid chemical	GO:0001101	0.0223767	1.6502	125	57	4	16775	OS01G0867300,OS02G0666200,OS02G0669100,OS02G0766700
GO:BP	abscisic acid-activated signaling pathway	GO:0009738	0.022441	1.64896	128	57	4	16775	OS01G0867300,OS02G0766700,OS03G0268600,OS09G0456200
GO:BP	cellular response to alcohol	GO:0097306	0.022441	1.64896	130	57	4	16775	OS01G0867300,OS02G0766700,OS03G0268600,OS09G0456200
GO:BP	cellular response to abscisic acid stimulus	GO:0071215	0.022441	1.64896	130	57	4	16775	OS01G0867300,OS02G0766700,OS03G0268600,OS09G0456200
GO:BP	response to reactive oxygen species	GO:0000302	0.0408838	1.38845	72	57	3	16775	OS02G0782500,OS03G0351500,OS04G0573200

## Sheet: LOB39 GO
source	term_name	term_id	adjusted_p_value	negative_log10_of_adjusted_p_value	term_size	query_size	intersection_size	effective_domain_size	intersections
GO:BP	response to chemical	GO:0042221	0.00571287	2.24315	1362	41	13	16775	OS01G0764000,OS02G0129800,OS02G0666200,OS02G0669100,OS02G0766700,OS02G0820900,OS03G0125100,OS03G0268600,OS03G0297600,OS04G0482000,OS04G0573200,OS07G0617000,OS12G0438600
GO:BP	response to oxygen-containing compound	GO:1901700	0.0225095	1.64763	614	41	8	16775	OS02G0666200,OS02G0669100,OS02G0766700,OS03G0125100,OS03G0268600,OS03G0297600,OS04G0573200,OS12G0438600
GO:BP	chloride transmembrane transport	GO:1902476	0.0308565	1.51065	9	41	2	16775	OS08G0300300,OS12G0438600
GO:BP	chloride transport	GO:0006821	0.03317	1.47926	14	41	2	16775	OS08G0300300,OS12G0438600
GO:BP	nitrate metabolic process	GO:0042126	0.03317	1.47926	14	41	2	16775	OS01G0357100,OS08G0468100
GO:BP	nitrate assimilation	GO:0042128	0.03317	1.47926	14	41	2	16775	OS01G0357100,OS08G0468100
GO:BP	reactive nitrogen species metabolic process	GO:2001057	0.03317	1.47926	14	41	2	16775	OS01G0357100,OS08G0468100
GO:BP	response to inorganic substance	GO:0010035	0.0346067	1.46084	285	41	5	16775	OS02G0666200,OS02G0669100,OS02G0766700,OS04G0573200,OS12G0438600
GO:BP	cellular response to chemical stimulus	GO:0070887	0.0415916	1.38099	854	41	8	16775	OS02G0129800,OS02G0766700,OS02G0820900,OS03G0268600,OS03G0297600,OS04G0482000,OS04G0573200,OS07G0617000
GO:BP	nitrogen cycle metabolic process	GO:0071941	0.0415916	1.38099	18	41	2	16775	OS01G0357100,OS08G0468100

## Sheet: Oshox13 GO
source	term_name	term_id	adjusted_p_value	negative_log10_of_adjusted_p_value	term_size	query_size	intersection_size	effective_domain_size	intersections
GO:BP	response to stimulus	GO:0050896	0.0245253	1.61039	3808	34	17	16775	OS01G0603100,OS01G0750000,OS01G0752200,OS02G0232000,OS02G0551100,OS02G0654600,OS02G0766700,OS03G0125100,OS03G0229500,OS04G0559700,OS05G0516600,OS05G0572000,OS06G0652200,OS07G0170100,OS07G0448800,OS08G0441100,OS12G0224000
GO:BP	response to chemical	GO:0042221	0.0218095	1.66136	1362	34	10	16775	OS02G0551100,OS02G0654600,OS02G0766700,OS03G0125100,OS03G0229500,OS04G0559700,OS05G0572000,OS06G0652200,OS07G0170100,OS07G0448800
GO:BP	response to oxygen-containing compound	GO:1901700	0.00108347	2.96518	614	34	9	16775	OS02G0551100,OS02G0654600,OS02G0766700,OS03G0125100,OS03G0229500,OS04G0559700,OS05G0572000,OS06G0652200,OS07G0448800
GO:BP	response to abiotic stimulus	GO:0009628	0.0376825	1.42386	798	34	7	16775	OS01G0752200,OS02G0232000,OS02G0766700,OS03G0125100,OS03G0229500,OS04G0559700,OS07G0448800
GO:BP	carotene metabolic process	GO:0016119	0.00315559	2.50092	24	34	3	16775	OS03G0125100,OS03G0805100,OS07G0154100
GO:BP	terpene metabolic process	GO:0042214	0.010044	1.99809	40	34	3	16775	OS03G0125100,OS03G0805100,OS07G0154100
GO:BP	hydrocarbon metabolic process	GO:0120252	0.0165726	1.78061	52	34	3	16775	OS03G0125100,OS03G0805100,OS07G0154100
GO:BP	cellular amino acid catabolic process	GO:0009063	0.0245253	1.61039	75	34	3	16775	OS01G0752200,OS02G0196800,OS07G0170100
GO:BP	response to water deprivation	GO:0009414	0.0478704	1.31993	117	34	3	16775	OS02G0766700,OS04G0559700,OS07G0448800
GO:BP	carboxylic acid catabolic process	GO:0046395	0.0478704	1.31993	119	34	3	16775	OS01G0752200,OS02G0196800,OS07G0170100
GO:BP	response to water	GO:0009415	0.0478704	1.31993	119	34	3	16775	OS02G0766700,OS04G0559700,OS07G0448800
GO:BP	response to acid chemical	GO:0001101	0.0478704	1.31993	125	34	3	16775	OS02G0766700,OS04G0559700,OS07G0448800
GO:BP	branched-chain amino acid catabolic process	GO:0009083	0.0245253	1.61039	14	34	2	16775	OS01G0752200,OS07G0170100
GO:BP	fluid transport	GO:0042044	0.0376825	1.42386	23	34	2	16775	OS04G0559700,OS07G0448800
GO:BP	water transport	GO:0006833	0.0376825	1.42386	23	34	2	16775	OS04G0559700,OS07G0448800

## Sheet: LOC_Os11g38870 GO
source	term_name	term_id	adjusted_p_value	negative_log10_of_adjusted_p_value	term_size	query_size	intersection_size	effective_domain_size	intersections
GO:BP	intracellular sequestering of iron ion	GO:0006880	0.00601378	2.22085	9	26	2	16775	OS11G0106700,OS12G0106000
GO:BP	sequestering of iron ion	GO:0097577	0.00601378	2.22085	9	26	2	16775	OS11G0106700,OS12G0106000
GO:BP	organic acid metabolic process	GO:0006082	0.00601378	2.22085	917	26	8	16775	OS01G0138800,OS01G0357100,OS04G0669800,OS04G0669900,OS05G0421900,OS05G0506000,OS08G0447000,OS08G0468100
GO:BP	small molecule metabolic process	GO:0044281	0.00601378	2.22085	1487	26	10	16775	OS01G0138800,OS01G0357100,OS03G0197000,OS04G0515400,OS04G0669800,OS04G0669900,OS05G0421900,OS05G0506000,OS08G0447000,OS08G0468100
GO:BP	sequestering of metal ion	GO:0051238	0.00601378	2.22085	9	26	2	16775	OS11G0106700,OS12G0106000
GO:BP	nitrate assimilation	GO:0042128	0.00756459	2.12121	14	26	2	16775	OS01G0357100,OS08G0468100
GO:BP	reactive nitrogen species metabolic process	GO:2001057	0.00756459	2.12121	14	26	2	16775	OS01G0357100,OS08G0468100
GO:BP	response to reactive oxygen species	GO:0000302	0.00756459	2.12121	72	26	3	16775	OS04G0573200,OS11G0106700,OS12G0106000
GO:BP	response to iron ion	GO:0010039	0.00756459	2.12121	11	26	2	16775	OS11G0106700,OS12G0106000
GO:BP	nitrate metabolic process	GO:0042126	0.00756459	2.12121	14	26	2	16775	OS01G0357100,OS08G0468100
GO:BP	oxoacid metabolic process	GO:0043436	0.00999198	2.00035	885	26	7	16775	OS01G0138800,OS01G0357100,OS04G0669800,OS04G0669900,OS05G0506000,OS08G0447000,OS08G0468100
GO:BP	nitrogen cycle metabolic process	GO:0071941	0.0105584	1.9764	18	26	2	16775	OS01G0357100,OS08G0468100
GO:BP	cellular iron ion homeostasis	GO:0006879	0.0120801	1.91793	20	26	2	16775	OS11G0106700,OS12G0106000
GO:BP	alpha-amino acid metabolic process	GO:1901605	0.0169978	1.76961	261	26	4	16775	OS01G0138800,OS04G0669800,OS04G0669900,OS08G0447000
GO:BP	iron ion transport	GO:0006826	0.0178061	1.74943	26	26	2	16775	OS11G0106700,OS12G0106000
GO:BP	sulfur compound biosynthetic process	GO:0044272	0.0178337	1.74876	118	26	3	16775	OS04G0669800,OS04G0669900,OS05G0506000
GO:BP	response to oxidative stress	GO:0006979	0.0182034	1.73985	280	26	4	16775	OS04G0482000,OS04G0573200,OS11G0106700,OS12G0106000
GO:BP	maintenance of location in cell	GO:0051651	0.0187438	1.72714	30	26	2	16775	OS11G0106700,OS12G0106000
GO:BP	methionine biosynthetic process	GO:0009086	0.0187438	1.72714	30	26	2	16775	OS04G0669800,OS04G0669900
GO:BP	methionine metabolic process	GO:0006555	0.0190165	1.72087	31	26	2	16775	OS04G0669800,OS04G0669900
GO:BP	cellular transition metal ion homeostasis	GO:0046916	0.0193	1.71444	32	26	2	16775	OS11G0106700,OS12G0106000
GO:BP	response to external stimulus	GO:0009605	0.0203889	1.69061	536	26	5	16775	OS02G0709600,OS04G0515400,OS05G0506000,OS11G0106700,OS12G0106000
GO:BP	response to hydrogen peroxide	GO:0042542	0.0210787	1.67616	35	26	2	16775	OS11G0106700,OS12G0106000
GO:BP	small molecule biosynthetic process	GO:0044283	0.0244964	1.6109	590	26	5	16775	OS03G0197000,OS04G0669800,OS04G0669900,OS05G0421900,OS08G0447000
GO:BP	maintenance of location	GO:0051235	0.0244964	1.6109	41	26	2	16775	OS11G0106700,OS12G0106000
GO:BP	alpha-amino acid biosynthetic process	GO:1901607	0.0244964	1.6109	158	26	3	16775	OS04G0669800,OS04G0669900,OS08G0447000
GO:BP	glucosinolate biosynthetic process	GO:0019761	0.0250557	1.60109	2	26	1	16775	OS05G0506000
GO:BP	dCTP metabolic process	GO:0046065	0.0250557	1.60109	2	26	1	16775	OS04G0515400
GO:BP	sulfur amino acid biosynthetic process	GO:0000097	0.0250557	1.60109	52	26	2	16775	OS04G0669800,OS04G0669900
GO:BP	S-glycoside biosynthetic process	GO:0016144	0.0250557	1.60109	2	26	1	16775	OS05G0506000
GO:BP	response to oxygen-containing compound	GO:1901700	0.0250557	1.60109	614	26	5	16775	OS03G0268600,OS03G0297600,OS04G0573200,OS11G0106700,OS12G0106000
GO:BP	blood vessel morphogenesis	GO:0048514	0.0250557	1.60109	2	26	1	16775	OS03G0197000
GO:BP	angiogenesis	GO:0001525	0.0250557	1.60109	2	26	1	16775	OS03G0197000
GO:BP	cellular amino acid biosynthetic process	GO:0008652	0.0250557	1.60109	188	26	3	16775	OS04G0669800,OS04G0669900,OS08G0447000
GO:BP	blood vessel development	GO:0001568	0.0250557	1.60109	2	26	1	16775	OS03G0197000
GO:BP	iron ion homeostasis	GO:0055072	0.0250557	1.60109	45	26	2	16775	OS11G0106700,OS12G0106000
GO:BP	tube morphogenesis	GO:0035239	0.0250557	1.60109	2	26	1	16775	OS03G0197000
GO:BP	dCTP catabolic process	GO:0006253	0.0250557	1.60109	2	26	1	16775	OS04G0515400
GO:BP	glycosinolate biosynthetic process	GO:0019758	0.0250557	1.60109	2	26	1	16775	OS05G0506000
GO:BP	cellular response to oxidative stress	GO:0034599	0.0250557	1.60109	49	26	2	16775	OS04G0482000,OS04G0573200
GO:BP	aspartate family amino acid biosynthetic process	GO:0009067	0.0250557	1.60109	51	26	2	16775	OS04G0669800,OS04G0669900
GO:BP	DNA protection	GO:0042262	0.0250557	1.60109	2	26	1	16775	OS04G0515400
GO:BP	tube development	GO:0035295	0.0250557	1.60109	2	26	1	16775	OS03G0197000
GO:BP	cellular amino acid metabolic process	GO:0006520	0.0250833	1.60061	401	26	4	16775	OS01G0138800,OS04G0669800,OS04G0669900,OS08G0447000
GO:BP	cellular response to chemical stress	GO:0062197	0.0261699	1.5822	56	26	2	16775	OS04G0482000,OS04G0573200
GO:BP	cellular response to extracellular stimulus	GO:0031668	0.0269364	1.56966	65	26	2	16775	OS04G0515400,OS05G0506000
GO:BP	response to chemical	GO:0042221	0.0269364	1.56966	1362	26	7	16775	OS02G0129800,OS03G0268600,OS03G0297600,OS04G0482000,OS04G0573200,OS11G0106700,OS12G0106000
GO:BP	nitric oxide metabolic process	GO:0046209	0.0269364	1.56966	3	26	1	16775	OS08G0468100
GO:BP	sulfur amino acid metabolic process	GO:0000096	0.0269364	1.56966	61	26	2	16775	OS04G0669800,OS04G0669900
GO:BP	vasculature development	GO:0001944	0.0269364	1.56966	3	26	1	16775	OS03G0197000
GO:BP	pyrimidine nucleotide catabolic process	GO:0006244	0.0269364	1.56966	3	26	1	16775	OS04G0515400
GO:BP	nitric oxide biosynthetic process	GO:0006809	0.0269364	1.56966	3	26	1	16775	OS08G0468100
GO:BP	reproductive shoot system development	GO:0090567	0.0269364	1.56966	208	26	3	16775	OS05G0421900,OS11G0106700,OS12G0106000
GO:BP	organic acid biosynthetic process	GO:0016053	0.0269364	1.56966	436	26	4	16775	OS04G0669800,OS04G0669900,OS05G0421900,OS08G0447000
GO:BP	circulatory system development	GO:0072359	0.0269364	1.56966	3	26	1	16775	OS03G0197000
GO:BP	pyrimidine nucleoside triphosphate catabolic process	GO:0009149	0.0269364	1.56966	3	26	1	16775	OS04G0515400
GO:BP	cellular response to external stimulus	GO:0071496	0.0269364	1.56966	66	26	2	16775	OS04G0515400,OS05G0506000
GO:BP	pyrimidine deoxyribonucleoside triphosphate catabolic process	GO:0009213	0.0269364	1.56966	3	26	1	16775	OS04G0515400
GO:BP	pyrimidine deoxyribonucleotide catabolic process	GO:0009223	0.0269364	1.56966	3	26	1	16775	OS04G0515400
GO:BP	flower development	GO:0009908	0.0269364	1.56966	201	26	3	16775	OS05G0421900,OS11G0106700,OS12G0106000
GO:BP	aspartate family amino acid metabolic process	GO:0009066	0.0269364	1.56966	64	26	2	16775	OS04G0669800,OS04G0669900
GO:BP	cellular metal ion homeostasis	GO:0006875	0.0273054	1.56375	67	26	2	16775	OS11G0106700,OS12G0106000
GO:BP	transition metal ion homeostasis	GO:0055076	0.0284728	1.54557	69	26	2	16775	OS11G0106700,OS12G0106000
GO:BP	deoxyribose phosphate catabolic process	GO:0046386	0.0326326	1.48635	4	26	1	16775	OS04G0515400
GO:BP	dolichol biosynthetic process	GO:0019408	0.0326326	1.48635	4	26	1	16775	OS03G0197000
GO:BP	pyrimidine deoxyribonucleoside triphosphate metabolic process	GO:0009211	0.0326326	1.48635	4	26	1	16775	OS04G0515400
GO:BP	response to cytokinin	GO:0009735	0.0326326	1.48635	76	26	2	16775	OS11G0106700,OS12G0106000
GO:BP	leaf development	GO:0048366	0.0357833	1.44632	81	26	2	16775	OS11G0106700,OS12G0106000
GO:BP	response to stimulus	GO:0050896	0.0357833	1.44632	3808	26	12	16775	OS02G0129800,OS02G0709600,OS03G0268600,OS03G0297600,OS04G0482000,OS04G0515400,OS04G0573200,OS05G0421900,OS05G0506000,OS11G0106700,OS11G0224900,OS12G0106000
GO:BP	transition metal ion transport	GO:0000041	0.0360573	1.44301	84	26	2	16775	OS11G0106700,OS12G0106000
GO:BP	regulation of secondary metabolite biosynthetic process	GO:1900376	0.0360573	1.44301	5	26	1	16775	OS05G0506000
GO:BP	deoxyribonucleoside triphosphate catabolic process	GO:0009204	0.0360573	1.44301	5	26	1	16775	OS04G0515400
GO:BP	response to metal ion	GO:0010038	0.0360573	1.44301	85	26	2	16775	OS11G0106700,OS12G0106000
GO:BP	deoxyribonucleotide catabolic process	GO:0009264	0.0360573	1.44301	5	26	1	16775	OS04G0515400
GO:BP	response to extracellular stimulus	GO:0009991	0.0360573	1.44301	85	26	2	16775	OS04G0515400,OS05G0506000
GO:BP	post-embryonic development	GO:0009791	0.0360573	1.44301	514	26	4	16775	OS03G0268600,OS05G0421900,OS11G0106700,OS12G0106000
GO:BP	L-serine biosynthetic process	GO:0006564	0.0401482	1.39633	6	26	1	16775	OS08G0447000
GO:BP	nucleoside triphosphate catabolic process	GO:0009143	0.0401482	1.39633	6	26	1	16775	OS04G0515400
GO:BP	deoxyribonucleoside triphosphate metabolic process	GO:0009200	0.0401482	1.39633	6	26	1	16775	OS04G0515400
GO:BP	cellular response to chemical stimulus	GO:0070887	0.0401482	1.39633	854	26	5	16775	OS02G0129800,OS03G0268600,OS03G0297600,OS04G0482000,OS04G0573200
GO:BP	metal ion transport	GO:0030001	0.0401482	1.39633	279	26	3	16775	OS04G0573200,OS11G0106700,OS12G0106000
GO:BP	alternative respiration	GO:0010230	0.0401482	1.39633	6	26	1	16775	OS02G0700400
GO:BP	response to inorganic substance	GO:0010035	0.0404657	1.39291	285	26	3	16775	OS04G0573200,OS11G0106700,OS12G0106000
GO:BP	cellular cation homeostasis	GO:0030003	0.0424169	1.37246	98	26	2	16775	OS11G0106700,OS12G0106000
GO:BP	polyprenol biosynthetic process	GO:0016094	0.0446772	1.34991	7	26	1	16775	OS03G0197000
GO:BP	dolichol metabolic process	GO:0019348	0.0446772	1.34991	7	26	1	16775	OS03G0197000
GO:BP	multicellular organism development	GO:0007275	0.0465488	1.33209	902	26	5	16775	OS03G0197000,OS03G0268600,OS05G0421900,OS11G0106700,OS12G0106000
GO:BP	shoot system development	GO:0048367	0.0485326	1.31397	320	26	3	16775	OS05G0421900,OS11G0106700,OS12G0106000
GO:BP	response to superoxide	GO:0000303	0.0485326	1.31397	9	26	1	16775	OS04G0573200
GO:BP	response to oxygen radical	GO:0000305	0.0485326	1.31397	9	26	1	16775	OS04G0573200
GO:BP	amino acid salvage	GO:0043102	0.0485326	1.31397	9	26	1	16775	OS04G0669800
GO:BP	L-methionine salvage from methylthioadenosine	GO:0019509	0.0485326	1.31397	9	26	1	16775	OS04G0669800
GO:BP	sulfur compound metabolic process	GO:0006790	0.0485326	1.31397	325	26	3	16775	OS04G0669800,OS04G0669900,OS05G0506000
GO:BP	cellular ion homeostasis	GO:0006873	0.0485326	1.31397	108	26	2	16775	OS11G0106700,OS12G0106000
GO:BP	cellular response to oxygen-containing compound	GO:1901701	0.0485326	1.31397	328	26	3	16775	OS03G0268600,OS03G0297600,OS04G0573200
GO:BP	removal of superoxide radicals	GO:0019430	0.0485326	1.31397	9	26	1	16775	OS04G0573200
GO:BP	cellular response to superoxide	GO:0071451	0.0485326	1.31397	9	26	1	16775	OS04G0573200
GO:BP	cellular response to oxygen radical	GO:0071450	0.0485326	1.31397	9	26	1	16775	OS04G0573200
GO:BP	L-methionine salvage	GO:0071267	0.0485326	1.31397	9	26	1	16775	OS04G0669800
GO:BP	pyrimidine deoxyribonucleotide metabolic process	GO:0009219	0.0485326	1.31397	9	26	1	16775	OS04G0515400
GO:BP	pyrimidine-containing compound catabolic process	GO:0072529	0.0485326	1.31397	9	26	1	16775	OS04G0515400
GO:BP	metal ion homeostasis	GO:0055065	0.0485326	1.31397	115	26	2	16775	OS11G0106700,OS12G0106000
GO:BP	system development	GO:0048731	0.0498834	1.30204	619	26	4	16775	OS03G0197000,OS05G0421900,OS11G0106700,OS12G0106000

## Sheet: LOC_Os06g14670 GO
source	term_name	term_id	adjusted_p_value	negative_log10_of_adjusted_p_value	term_size	query_size	intersection_size	effective_domain_size	intersections
GO:BP	dolichol biosynthetic process	GO:0019408	0.00260712	2.58384	4	34	2	16775	OS02G0197700,OS04G0576800
GO:BP	carotene metabolic process	GO:0016119	0.00260712	2.58384	24	34	3	16775	OS03G0125100,OS03G0805100,OS07G0154100
GO:BP	isoprenoid biosynthetic process	GO:0008299	0.00260712	2.58384	163	34	5	16775	OS02G0197700,OS03G0125100,OS03G0805100,OS04G0576800,OS07G0154100
GO:BP	alcohol biosynthetic process	GO:0046165	0.00260712	2.58384	68	34	4	16775	OS02G0197700,OS03G0805100,OS04G0576800,OS07G0154100
GO:BP	isoprenoid metabolic process	GO:0006720	0.00321157	2.49328	189	34	5	16775	OS02G0197700,OS03G0125100,OS03G0805100,OS04G0576800,OS07G0154100
GO:BP	dolichol metabolic process	GO:0019348	0.00454508	2.34246	7	34	2	16775	OS02G0197700,OS04G0576800
GO:BP	terpene metabolic process	GO:0042214	0.00454508	2.34246	40	34	3	16775	OS03G0125100,OS03G0805100,OS07G0154100
GO:BP	polyprenol biosynthetic process	GO:0016094	0.00454508	2.34246	7	34	2	16775	OS02G0197700,OS04G0576800
GO:BP	alcohol metabolic process	GO:0006066	0.00591694	2.2279	127	34	4	16775	OS02G0197700,OS03G0805100,OS04G0576800,OS07G0154100
GO:BP	hydrocarbon metabolic process	GO:0120252	0.00686466	2.16338	52	34	3	16775	OS03G0125100,OS03G0805100,OS07G0154100
GO:BP	polyprenol metabolic process	GO:0016093	0.00705627	2.15143	10	34	2	16775	OS02G0197700,OS04G0576800
GO:BP	organic hydroxy compound biosynthetic process	GO:1901617	0.0182931	1.73771	184	34	4	16775	OS02G0197700,OS03G0805100,OS04G0576800,OS07G0154100
GO:BP	anion transmembrane transport	GO:0098656	0.0318587	1.49677	116	34	3	16775	OS03G0195300,OS07G0553700,OS08G0300300
GO:BP	cellular lipid catabolic process	GO:0044242	0.0318587	1.49677	101	34	3	16775	OS04G0576800,OS04G0614000,OS07G0154100
GO:BP	response to acid chemical	GO:0001101	0.0318587	1.49677	125	34	3	16775	OS01G0923700,OS02G0666200,OS06G0211200
GO:BP	response to water	GO:0009415	0.0318587	1.49677	119	34	3	16775	OS01G0923700,OS02G0666200,OS06G0211200
GO:BP	ion transport	GO:0006811	0.0318587	1.49677	674	34	6	16775	OS01G0923700,OS03G0195300,OS06G0336200,OS06G0625900,OS07G0553700,OS08G0300300
GO:BP	isoprenoid catabolic process	GO:0008300	0.0318587	1.49677	27	34	2	16775	OS04G0576800,OS07G0154100
GO:BP	response to water deprivation	GO:0009414	0.0318587	1.49677	117	34	3	16775	OS01G0923700,OS02G0666200,OS06G0211200
GO:BP	terpenoid metabolic process	GO:0006721	0.0389675	1.4093	139	34	3	16775	OS03G0125100,OS03G0805100,OS07G0154100
GO:BP	organic hydroxy compound metabolic process	GO:1901615	0.0389675	1.4093	292	34	4	16775	OS02G0197700,OS03G0805100,OS04G0576800,OS07G0154100
GO:BP	lipid catabolic process	GO:0016042	0.0392107	1.4066	144	34	3	16775	OS04G0576800,OS04G0614000,OS07G0154100
GO:BP	inorganic anion transmembrane transport	GO:0098661	0.0392107	1.4066	40	34	2	16775	OS03G0195300,OS08G0300300
GO:BP	cellular lipid metabolic process	GO:0044255	0.0392107	1.4066	722	34	6	16775	OS02G0197700,OS03G0125100,OS03G0805100,OS04G0576800,OS04G0614000,OS07G0154100
GO:BP	blood vessel morphogenesis	GO:0048514	0.0421358	1.37535	2	34	1	16775	OS02G0197700
GO:BP	ion transmembrane transport	GO:0034220	0.0421358	1.37535	519	34	5	16775	OS03G0195300,OS06G0336200,OS06G0625900,OS07G0553700,OS08G0300300
GO:BP	polyprenol catabolic process	GO:0016095	0.0421358	1.37535	2	34	1	16775	OS04G0576800
GO:BP	tube development	GO:0035295	0.0421358	1.37535	2	34	1	16775	OS02G0197700
GO:BP	tube morphogenesis	GO:0035239	0.0421358	1.37535	2	34	1	16775	OS02G0197700
GO:BP	blood vessel development	GO:0001568	0.0421358	1.37535	2	34	1	16775	OS02G0197700
GO:BP	angiogenesis	GO:0001525	0.0421358	1.37535	2	34	1	16775	OS02G0197700
GO:BP	ammonia assimilation cycle	GO:0019676	0.0421358	1.37535	2	34	1	16775	OS01G0682001

## Sheet: ERF65 GO
source	term_name	term_id	adjusted_p_value	negative_log10_of_adjusted_p_value	term_size	query_size	intersection_size	effective_domain_size	intersections
GO:BP	signal transduction	GO:0007165	0.0318424	1.49699	1198	37	10	16775	OS01G0206700,OS01G0292200,OS01G0670800,OS02G0766700,OS02G0820900,OS03G0183000,OS03G0297600,OS04G0462500,OS05G0536900,OS08G0441100
GO:BP	signaling	GO:0023052	0.0318424	1.49699	1210	37	10	16775	OS01G0206700,OS01G0292200,OS01G0670800,OS02G0766700,OS02G0820900,OS03G0183000,OS03G0297600,OS04G0462500,OS05G0536900,OS08G0441100
GO:BP	cellular response to stimulus	GO:0051716	0.0318424	1.49699	2020	37	13	16775	OS01G0206700,OS01G0292200,OS01G0670800,OS02G0232000,OS02G0766700,OS02G0820900,OS03G0183000,OS03G0277300,OS03G0297600,OS04G0462500,OS05G0536900,OS08G0441100,OS12G0560400
GO:BP	cell communication	GO:0007154	0.0394901	1.40351	1371	37	10	16775	OS01G0206700,OS01G0292200,OS01G0670800,OS02G0766700,OS02G0820900,OS03G0183000,OS03G0297600,OS04G0462500,OS05G0536900,OS08G0441100
GO:BP	response to organic substance	GO:0010033	0.0394901	1.40351	868	37	8	16775	OS01G0670800,OS02G0766700,OS02G0820900,OS03G0183000,OS03G0277300,OS03G0297600,OS06G0668200,OS10G0505900
GO:BP	response to chemical	GO:0042221	0.0394901	1.40351	1362	37	10	16775	OS01G0670800,OS02G0766700,OS02G0820900,OS03G0157400,OS03G0183000,OS03G0277300,OS03G0297600,OS03G0626700,OS06G0668200,OS10G0505900

## Sheet: OsERF1 GO
source	term_name	term_id	adjusted_p_value	negative_log10_of_adjusted_p_value	term_size	query_size	intersection_size	effective_domain_size	intersections
GO:BP	phosphorus metabolic process	GO:0006793	0.0196239	1.70721	2575	20	10	16775	OS01G0585100,OS01G0749400,OS01G0800500,OS01G0824600,OS03G0297600,OS04G0457800,OS05G0398800,OS05G0519200,OS06G0208700,OS07G0542600
GO:BP	phosphate-containing compound metabolic process	GO:0006796	0.0196239	1.70721	2539	20	10	16775	OS01G0585100,OS01G0749400,OS01G0800500,OS01G0824600,OS03G0297600,OS04G0457800,OS05G0398800,OS05G0519200,OS06G0208700,OS07G0542600
GO:BP	signal transduction	GO:0007165	0.0196239	1.70721	1198	20	7	16775	OS01G0824600,OS03G0297600,OS04G0457800,OS04G0462500,OS06G0655500,OS06G0685700,OS07G0617000
GO:BP	signaling	GO:0023052	0.0196239	1.70721	1210	20	7	16775	OS01G0824600,OS03G0297600,OS04G0457800,OS04G0462500,OS06G0655500,OS06G0685700,OS07G0617000
GO:BP	cell communication	GO:0007154	0.0336102	1.47353	1371	20	7	16775	OS01G0824600,OS03G0297600,OS04G0457800,OS04G0462500,OS06G0655500,OS06G0685700,OS07G0617000
GO:BP	somatic embryogenesis	GO:0010262	0.0440479	1.35607	1	20	1	16775	OS04G0457800
GO:BP	dephosphorylation	GO:0016311	0.0440479	1.35607	416	20	4	16775	OS01G0749400,OS01G0800500,OS03G0297600,OS06G0208700

[truncated: 5 more sheets: OsERF48, OsABF1 GO, OsIRO2 GO, OsSPL8 GO, EIL4 GO]
