# Supplementary material for: Validation of a high-confidence regulatory network for gene-to-NUE phenotype in field-grown rice
Source: Front Plant Sci. 2022 Nov 25;13:1006044. doi: 10.3389/fpls.2022.1006044 (PMC9732682; doi:10.3389/fpls.2022.1006044)
Supplement: Supplementary file 10 [file DataSheet_10.xlsx]

## Sheet: Info Sheet
Supplementary Data S10. OsbZIP23 and OsABF1 differentially expressed genes from TARGET assays.
Sheet Name	Description
OsbZIP23 TARGET	The differentially expressed genes for OsbZIP23 identified using the TARGET assay in Figure 5 and Supplementary Figure S6.
OsABF1 TARGET	The differentially expressed genes for OsABF1identified using the TARGET assay in Figure 5 and Supplementary Figure S6.

## Sheet: OsbZIP23 TARGET
geneID	baseMean	log2FoldChange	lfcSE	pvalue	padj
LOC_Os03g17790	232.764	11.4447	1.27854	5.2e-33	1.49752e-30
LOC_Os05g49730	39.1699	11.4071	2.70778	2.39183e-25	4.11998e-23
LOC_Os07g38130	34.2599	11.3848	2.69086	4.39775e-24	6.4844e-22
LOC_Os03g02050	32.05	10.4771	2.49654	2.74381e-22	3.48766e-20
LOC_Os03g12230	19.5566	10.1818	2.4837	6.7295e-20	7.65626e-18
LOC_Os02g51550	20.5221	9.84725	2.59262	1.39888e-17	1.27009e-15
LOC_Os03g06360	13.4941	9.79702	2.61556	1.44498e-17	1.29914e-15
LOC_Os04g49980	55.6316	9.53364	1.28128	1.99219e-24	3.05983e-22
LOC_Os04g44780	14.9076	9.41636	2.46149	4.78786e-17	4.14296e-15
LOC_Os08g31630	69.4216	8.93474	0.814366	1.27817e-26	2.45395e-24
LOC_Os03g14570	60.6826	8.78304	0.960904	4.44722e-22	5.50112e-20
LOC_Os01g56810	23.3105	8.74142	2.35251	1.09652e-15	8.1822e-14
LOC_Os02g46180	6.32406	8.73485	2.74357	8.4144e-13	4.61565e-11
LOC_Os01g43950	8.33941	8.68275	2.45376	5.6334e-14	3.47255e-12
LOC_Os03g06350	8.08405	8.59346	2.55567	5.51675e-12	2.68283e-10
LOC_Os01g24550	7.61976	8.44989	2.49798	9.11877e-13	4.95776e-11
LOC_Os11g26760	4.91786	8.42818	2.67112	4.35708e-11	1.87192e-09
LOC_Os02g54830	9.82909	8.40261	2.56524	1.2831e-12	6.87467e-11
LOC_Os03g17260	6.15631	8.40218	2.72909	3.63036e-11	1.57069e-09
LOC_Os09g30506	6.56656	8.38451	2.5872	3.86802e-12	1.9113e-10
LOC_Os01g53220	37.4781	8.32694	0.973959	1.27274e-19	1.38803e-17
LOC_Os04g33150	5.46489	8.31435	2.63855	5.07585e-11	2.14907e-09
LOC_Os01g12190	139.562	8.29599	0.677961	6.81644e-35	2.32655e-32
LOC_Os09g31080	5.40003	8.27642	2.63326	4.36763e-11	1.87209e-09
LOC_Os01g58860	8.90809	8.24881	2.48551	5.66435e-12	2.74015e-10
LOC_Os02g30910	77.2168	8.22504	0.661618	1.79833e-34	5.8149e-32
LOC_Os02g44090	7.7435	8.11943	2.4869	9.81243e-12	4.53265e-10
LOC_Os01g65830	18.8635	8.0802	1.29246	2.33793e-17	2.0422e-15
LOC_Os03g13930	7.77922	8.06529	2.49751	2.41145e-10	9.3177e-09
LOC_Os08g36440	6.08573	8.06363	2.57231	3.16084e-11	1.38051e-09
LOC_Os05g36310	7.0446	8.02799	2.46427	2.10323e-11	9.31842e-10
LOC_Os04g44150	5.80012	7.8736	2.44528	3.07488e-10	1.15659e-08
LOC_Os11g26790	38.4674	7.86121	0.735427	5.90121e-26	1.09864e-23
LOC_Os01g16450	4.21303	7.84922	2.51	3.42456e-10	1.27736e-08
LOC_Os03g20680	8.31496	7.81307	2.40514	1.41769e-11	6.43319e-10
LOC_Os03g10110	4.18125	7.80301	2.54089	6.54286e-10	2.32802e-08
LOC_Os11g26780	11.9064	7.74068	1.2915	1.17506e-15	8.73285e-14
LOC_Os04g49260	3.24918	7.73881	2.76578	3.9178e-08	1.04047e-06
LOC_Os01g46950	15.9837	7.68087	1.28354	8.48991e-16	6.41301e-14
LOC_Os02g52590	5.20749	7.65021	2.45392	1.7009e-09	5.74342e-08
LOC_Os02g46460	22.2942	7.58677	0.974087	1.44539e-16	1.19462e-14
LOC_Os01g51570	9.1163	7.58011	2.34167	3.84287e-11	1.65873e-09
LOC_Os05g49930	3.8455	7.56359	2.684	1.6021e-08	4.56389e-07
LOC_Os08g23870	3.29907	7.56221	2.60588	4.74419e-08	1.23155e-06
LOC_Os01g42520	3.94298	7.51757	2.59553	2.01856e-08	5.63698e-07
LOC_Os04g43710	35.7482	7.49227	0.82358	4.4942e-19	4.62752e-17
LOC_Os04g41640	4.1225	7.48169	2.67252	1.95695e-08	5.48989e-07
LOC_Os10g38040	24.9577	7.45013	1.25644	3.27694e-15	2.33194e-13
LOC_Os08g36320	25.8206	7.39936	0.83869	5.5776e-18	5.29901e-16
LOC_Os02g43330	47.458	7.39718	0.664783	4.52552e-28	9.26777e-26
LOC_Os03g03570	3.59806	7.39521	2.60948	1.40348e-08	4.03549e-07
LOC_Os01g62630	3.62713	7.33852	2.49233	1.06364e-08	3.10189e-07
LOC_Os01g61160	3.87852	7.31437	2.50974	1.97284e-08	5.51766e-07
LOC_Os01g59970	89.2259	7.21231	0.652867	3.79402e-28	7.94631e-26
LOC_Os01g56450	73.2975	7.19335	0.522108	2.11189e-42	9.05214e-40
LOC_Os01g62370	44.9766	7.14205	0.648819	2.35412e-27	4.768e-25
LOC_Os04g28820	2.55559	7.12955	2.71349	5.3659e-07	1.15133e-05
LOC_Os05g39990	44.5065	7.12161	0.742772	3.59804e-21	4.3062e-19
LOC_Os01g60770	21.22	7.11591	1.23673	2.02089e-14	1.31615e-12
LOC_Os04g42940	3.47777	7.10158	2.55662	4.59162e-08	1.197e-06
LOC_Os02g49140	4.14468	7.03577	2.44488	2.72589e-08	7.42111e-07
LOC_Os04g42950	2.96201	7.01415	2.57826	1.74632e-07	4.07786e-06
LOC_Os03g10334	3.77976	7.01355	2.44192	2.49185e-08	6.82427e-07
LOC_Os04g43170	7.77904	7.00235	1.33495	3.20869e-12	1.62918e-10
LOC_Os01g58850	11.0123	6.9873	1.278	4.5489e-13	2.55612e-11
LOC_Os05g39920	2.57223	6.91689	2.6673	6.82352e-07	1.42292e-05
LOC_Os04g41620	8.22255	6.91541	1.31163	2.59332e-12	1.32403e-10
LOC_Os02g51950	5.20602	6.90546	2.32758	7.2439e-09	2.17447e-07
LOC_Os02g45390	9.4106	6.89732	1.28054	8.01004e-13	4.40695e-11
LOC_Os09g15670	132.791	6.86142	0.376562	2.42639e-74	4.96898e-71
LOC_Os04g51172	2.93391	6.85876	2.48036	1.80968e-07	4.21139e-06
LOC_Os02g43540	3.13897	6.83897	2.63698	6.10543e-07	1.28752e-05
LOC_Os03g16260	10.6547	6.83299	1.29622	3.26438e-12	1.65291e-10
LOC_Os03g48960	4.55295	6.81439	2.4842	8.66002e-08	2.13958e-06
LOC_Os02g44770	9.26498	6.76551	1.28407	3.83943e-12	1.9074e-10
LOC_Os01g63620	3.70406	6.75928	2.37572	1.14322e-07	2.75433e-06
LOC_Os04g50770	2.30307	6.75274	2.672	2.03813e-06	3.80982e-05
LOC_Os09g28200	3.16679	6.6977	2.40967	1.02975e-07	2.50081e-06
LOC_Os01g50910	92.0804	6.69666	0.390128	8.61534e-66	1.22146e-62
LOC_Os03g42520	3.03167	6.69506	2.54723	5.63616e-07	1.20232e-05
LOC_Os06g46740	84.0461	6.61849	0.414395	4.0806e-57	3.95839e-54
LOC_Os09g20940	10.7377	6.59416	1.00331	2.0709e-12	1.07215e-10
LOC_Os01g55410	11.9607	6.57597	1.01212	3.31564e-12	1.67426e-10
LOC_Os02g49410	5.38354	6.5566	1.37367	2.89656e-10	1.10075e-08
LOC_Os09g21120	11.0057	6.53872	1.27785	8.41168e-12	3.92124e-10
LOC_Os03g19090	5.94289	6.53191	1.34092	1.54203e-10	6.09895e-09
LOC_Os01g58194	15.1443	6.50055	0.845413	3.03967e-14	1.92523e-12
LOC_Os11g26750	20.0667	6.48927	0.677662	1.75234e-21	2.12483e-19
LOC_Os03g51980	2.39919	6.41713	2.69453	1.42901e-05	0.000221329
LOC_Os02g52780	237.522	6.38508	0.230937	5.25096e-169	9.67804e-165
LOC_Os03g54910	5.38654	6.34463	1.3389	3.71421e-10	1.3774e-08
LOC_Os01g63010	2.1118	6.34246	2.71887	2.64438e-05	0.000386201
LOC_Os06g47740	3.15629	6.31223	2.40468	7.57011e-07	1.55546e-05
LOC_Os03g55290	4.00492	6.28778	2.39025	6.01555e-07	1.2744e-05
LOC_Os01g42294	7.33308	6.27838	1.35689	1.70143e-09	5.74342e-08
LOC_Os10g40720	3.42943	6.26768	2.48134	2.07562e-06	3.86422e-05
LOC_Os08g31340	2.23	6.26716	2.42217	3.03655e-06	5.43365e-05
LOC_Os04g43990	120.015	6.25645	0.295286	1.19025e-99	4.3875e-96
LOC_Os01g49210	16.9913	6.21859	0.985192	1.45399e-11	6.55221e-10
LOC_Os02g49440	23.3449	6.15383	0.59699	5.98619e-25	9.85103e-23
LOC_Os08g37730	10.8614	6.14977	0.87222	2.02774e-12	1.05277e-10
LOC_Os02g46690	30.3312	6.12373	0.614385	1.83069e-23	2.5955e-21
LOC_Os03g61270	10.1589	6.11202	1.27467	2.00661e-10	7.83554e-09
LOC_Os03g58350	10.4738	6.0864	0.949187	7.66015e-11	3.187e-09
LOC_Os05g50260	4.25892	6.08369	2.33834	1.98745e-06	3.72641e-05
LOC_Os02g51110	2.55267	6.06266	2.46867	2.12737e-05	0.000319036
LOC_Os11g26570	51.1063	6.05556	0.443772	2.02847e-42	8.90162e-40
LOC_Os12g38100	7.60912	6.03906	1.29197	5.45986e-10	1.96619e-08
LOC_Os07g40290	90.0209	6.01199	0.392106	2.63677e-53	1.95733e-50
LOC_Os03g20500	8.40198	5.98143	1.28505	5.52083e-10	1.98352e-08
LOC_Os03g06940	2.6304	5.96336	2.38763	3.41987e-06	6.06656e-05
LOC_Os02g40260	2.06665	5.95697	2.42605	1.45633e-05	0.000225181
LOC_Os06g42660	9.07271	5.95238	1.30566	1.73876e-09	5.848e-08
LOC_Os05g50680	1.98387	5.89985	2.53352	3.86229e-05	0.000536442
LOC_Os03g50960	61.3547	5.89231	0.512819	1.60633e-30	3.84496e-28
LOC_Os04g41810	8.46493	5.86568	1.01975	4.99145e-10	1.81097e-08
LOC_Os05g12450	2.21878	5.84849	2.35846	7.39195e-06	0.000122961
LOC_Os01g65480	2.04987	5.84226	2.48861	4.71055e-05	0.000642161
LOC_Os01g65510	9.03198	5.8408	0.999229	2.77822e-10	1.06015e-08
LOC_Os03g19290	6.25452	5.81542	1.06014	2.37845e-09	7.73143e-08
LOC_Os12g04080	1.40824	5.81059	2.76091	0.000282987	0.00306627
LOC_Os09g28210	3.15565	5.80929	2.36147	5.33496e-06	9.10451e-05
LOC_Os05g40020	2.55739	5.75814	2.61204	5.66345e-05	0.000755304
LOC_Os01g10850	9.35788	5.72124	0.796004	4.04749e-13	2.28832e-11
LOC_Os05g10670	5.08543	5.71221	2.28788	1.85681e-06	3.51004e-05
LOC_Os09g28420	1.3953	5.70861	2.78789	0.00043398	0.00443386
LOC_Os02g51119	5.56397	5.67043	2.24602	3.79923e-06	6.66891e-05
LOC_Os01g58730	3.47736	5.66313	2.33368	5.95124e-06	0.000101094
LOC_Os03g04340	5.7476	5.65312	1.04775	4.41355e-09	1.37409e-07
LOC_Os01g73220	10.5961	5.64068	1.2715	3.11143e-09	9.87266e-08
LOC_Os03g10260	2.67911	5.62682	3.64309	0.00550257	0.0360154
LOC_Os03g03334	32.9443	5.52394	0.549832	8.01315e-24	1.17215e-21
LOC_Os05g49440	3.9403	5.51268	1.4073	1.9858e-07	4.58077e-06
LOC_Os01g57650	4.73609	5.48992	1.36062	1.02985e-07	2.50081e-06
LOC_Os01g44340	2.02632	5.47366	2.41453	4.26739e-05	0.000586957
LOC_Os09g20390	55.1294	5.47073	0.428486	6.29709e-38	2.41795e-35
LOC_Os06g03710	1.29049	5.417	2.80062	0.000804137	0.00747029
LOC_Os06g11980	8.64373	5.41621	1.01373	6.0713e-09	1.84959e-07
LOC_Os06g04540	11.291	5.38684	0.70573	1.3892e-14	9.24346e-13
LOC_Os02g46980	6.12463	5.37712	1.08386	4.45687e-08	1.16849e-06
LOC_Os07g38460	1.87202	5.36093	2.39841	7.00025e-05	0.000901619
LOC_Os02g46830	40.5264	5.36032	0.480542	1.17861e-29	2.71537e-27
LOC_Os05g48870	2.20968	5.36	2.39243	7.12579e-05	0.00091523
LOC_Os02g36890	7.52037	5.35805	1.30032	4.47111e-08	1.16889e-06
LOC_Os01g51310	12.5806	5.35406	0.843837	1.96516e-10	7.69001e-09
LOC_Os02g32550	9.32011	5.33774	0.874871	7.51951e-10	2.64489e-08
LOC_Os08g37130	4.39732	5.33683	1.41279	6.09806e-07	1.28752e-05
LOC_Os03g05440	6.124	5.32216	1.29903	5.46876e-08	1.39993e-06
LOC_Os01g46970	35.3842	5.32041	0.453841	7.33573e-32	1.90429e-29
LOC_Os01g52100	21.5546	5.31349	0.622845	1.21325e-17	1.11251e-15
LOC_Os07g37820	4.525	5.30869	1.32364	1.0015e-07	2.44161e-06
LOC_Os04g51796	2.38588	5.2822	2.34656	4.21916e-05	0.000581625
LOC_Os02g48280	22.9065	5.25632	0.561625	5.17499e-21	6.15356e-19
LOC_Os06g35960	13.1367	5.248	0.623885	1.423e-17	1.28565e-15
LOC_Os04g44470	9.82409	5.24608	0.828401	9.2927e-11	3.82307e-09
LOC_Os04g49060	39.5877	5.23484	0.503635	1.84341e-25	3.20527e-23
LOC_Os03g44380	3.15769	5.23306	1.41714	8.301e-07	1.69243e-05
LOC_Os07g32630	2.47753	5.23122	2.37591	5.59472e-05	0.000748847
LOC_Os02g42640	10.2945	5.21657	0.863724	1.19514e-09	4.07919e-08
LOC_Os02g45225	2.50977	5.21325	2.35376	8.63134e-05	0.00108221
LOC_Os04g35430	1.58424	5.20278	2.49457	0.000185789	0.00212952
LOC_Os01g40860	22.8524	5.19819	0.532415	1.0047e-22	1.34186e-20
LOC_Os02g57090	10.4624	5.19377	0.999165	1.53169e-08	4.37683e-07
LOC_Os11g27370	1.27108	5.18975	2.85371	0.00139337	0.0117966
LOC_Os03g12990	75.5467	5.18875	0.443081	2.76951e-32	7.39781e-30
LOC_Os01g61610	8.46322	5.18106	0.869155	1.85571e-09	6.21866e-08
LOC_Os09g29460	6.64706	5.17399	1.2893	7.64726e-08	1.92026e-06
LOC_Os04g47420	1.38388	5.17329	2.46933	0.000220417	0.00246511
LOC_Os08g04430	20.1402	5.16771	0.631903	1.80157e-16	1.46466e-14
LOC_Os02g49986	2.13315	5.16736	2.5649	0.000370281	0.00386666
LOC_Os12g13910	7.05371	5.15802	0.943826	1.41466e-08	4.06129e-07
LOC_Os05g38290	1.41595	5.15681	2.55547	0.000361897	0.00379415
LOC_Os02g48150	7.69063	5.13992	1.03164	4.54144e-08	1.1856e-06
LOC_Os08g37400	1.32902	5.13373	2.90547	0.00168641	0.0138328
LOC_Os07g39320	2.58064	5.12341	2.31344	5.83231e-05	0.000773347
LOC_Os01g51630	3.62566	5.12054	1.37018	6.85466e-07	1.42594e-05
LOC_Os10g39450	6.69568	5.12025	1.03781	5.99879e-08	1.52712e-06
LOC_Os04g55970	1.16738	5.11787	2.62345	0.00060383	0.00585131
LOC_Os03g47160	1.80203	5.11406	2.49598	0.000208807	0.00234666
LOC_Os01g03980	82.0149	5.11404	0.401136	4.27074e-38	1.67477e-35
LOC_Os05g03130	4.81832	5.0929	1.3329	3.11574e-07	6.96075e-06
LOC_Os04g43910	9.32727	5.08713	0.81082	1.30369e-10	5.20093e-09
LOC_Os02g44870	196.088	5.07912	0.228183	3.61343e-111	2.21997e-107
LOC_Os01g62920	4.29926	5.05371	1.11583	3.95704e-07	8.7659e-06
LOC_Os03g19780	1.78374	5.05269	2.49193	0.000293961	0.00317027
LOC_Os05g29810	2.83857	5.04599	1.38388	1.06818e-06	2.10114e-05
LOC_Os11g05640	1.28802	5.04385	2.74651	0.00113884	0.00993842
LOC_Os12g03230	1.16825	5.03616	2.58125	0.000639987	0.00614674
LOC_Os04g45810	247.463	5.02749	0.226331	1.78473e-110	8.22358e-107
LOC_Os01g11240	62.7815	5.022	0.328609	3.30066e-53	2.33979e-50
LOC_Os02g50630	1.53302	5.01323	2.70638	0.000817604	0.0075763
LOC_Os01g06630	2.19811	4.98902	2.48866	0.000246302	0.00271345
LOC_Os03g17200	9.1498	4.98532	0.730871	3.78932e-12	1.8876e-10
LOC_Os01g68510	13.8767	4.955	0.570164	1.03598e-18	1.03212e-16
LOC_Os07g08150	1.13258	4.94319	2.81573	0.00169482	0.0138808
LOC_Os01g46760	8.9638	4.94018	0.686383	2.058e-13	1.19656e-11
LOC_Os07g37810	1.47904	4.92723	2.47402	0.000441347	0.00449418
LOC_Os09g35910	9.96725	4.92097	0.725963	4.8749e-12	2.38961e-10
LOC_Os09g23084	33.5148	4.92062	0.419159	2.10441e-32	5.78902e-30
LOC_Os03g06520	34.721	4.89996	0.445398	7.192e-29	1.59706e-26
LOC_Os03g12730	10.4222	4.89995	0.677101	1.82856e-13	1.07332e-11
LOC_Os11g05400	12.2822	4.89631	0.727069	7.15702e-12	3.38233e-10
LOC_Os01g06920	11.4271	4.88626	0.704364	2.02194e-12	1.05272e-10
LOC_Os04g39110	1.25656	4.85498	2.75663	0.00159806	0.0132377
LOC_Os02g48570	1.69863	4.84031	2.6691	0.00110591	0.00970156
LOC_Os01g04720	1.70817	4.83424	2.3592	0.000249219	0.0027374
LOC_Os05g49700	99.1257	4.80703	0.258674	2.0458e-77	4.71327e-74
LOC_Os06g51000	1.20333	4.80585	2.84927	0.00208855	0.0163735
LOC_Os07g08160	1.15631	4.80366	2.74029	0.00170398	0.0139396
LOC_Os09g31498	1.54094	4.79735	2.70213	0.00135291	0.0115176
LOC_Os11g07911	1.50706	4.78392	2.64616	0.00102923	0.00916413
LOC_Os01g51890	33.2532	4.77807	0.400707	4.06988e-33	1.19067e-30
LOC_Os01g67310	1.77707	4.77699	2.37004	0.000316343	0.00338393
LOC_Os01g14410	25.4609	4.76609	0.459988	1.5452e-25	2.73842e-23
LOC_Os07g37620	76.7142	4.74723	0.339442	2.60165e-45	1.29597e-42
LOC_Os04g38026	22.0637	4.7364	0.576607	8.20886e-17	7.0371e-15
LOC_Os02g40620	1.14298	4.73173	3.06506	0.00389481	0.0271605
LOC_Os01g56720	2.4628	4.72673	1.51249	2.33504e-05	0.000346794
LOC_Os10g41760	3.16302	4.72572	1.385	3.48154e-06	6.17003e-05
LOC_Os02g45520	20.6147	4.72034	0.982873	1.36635e-07	3.24526e-06
LOC_Os09g27820	9.1659	4.70978	0.686658	2.43423e-12	1.24626e-10
LOC_Os11g26990	1.00556	4.70189	3.23454	0.00583792	0.0377672
LOC_Os01g57150	7.25954	4.70156	0.91099	9.47632e-08	2.32567e-06
LOC_Os01g18400	1.01676	4.65568	2.95093	0.00356206	0.0253557
LOC_Os10g31830	11.214	4.65392	0.615226	6.04792e-15	4.22232e-13
LOC_Os02g45420	81.6955	4.62532	0.26727	5.27604e-68	8.84024e-65
LOC_Os04g39600	1.36008	4.62531	2.79638	0.00232646	0.0179036
LOC_Os10g40710	5.04577	4.61917	1.10224	1.90646e-06	3.58186e-05
LOC_Os04g49680	17.356	4.60934	0.615181	2.22646e-14	1.44493e-12
LOC_Os07g38590	3.43725	4.60766	2.21152	0.000125458	0.00150639
LOC_Os04g40100	1.65211	4.60078	2.47322	0.000643648	0.00617547
LOC_Os02g57460	1.82115	4.60068	2.46595	0.000638502	0.00613886
LOC_Os04g40560	7.15541	4.58815	1.04956	9.53184e-07	1.91166e-05
LOC_Os01g62110	37.4736	4.57828	0.457741	4.17885e-24	6.26182e-22
LOC_Os03g03724	2.96037	4.57534	2.35551	0.000363148	0.0038051
LOC_Os08g35160	5.57715	4.57418	1.32121	2.8507e-06	5.13099e-05
LOC_Os01g65650	30.6836	4.55911	0.55924	1.91729e-16	1.53642e-14
LOC_Os03g16170	243.604	4.55508	0.182843	7.45016e-138	6.86569e-134
LOC_Os01g04390	5.35224	4.54804	1.39438	7.59558e-06	0.000125894
LOC_Os07g37350	2.20432	4.53003	1.54422	5.34099e-05	0.000718539
LOC_Os04g49170	1.50258	4.49074	2.49068	0.000960964	0.00866089
LOC_Os04g57140	5.09806	4.48798	1.05277	1.59681e-06	3.04983e-05
LOC_Os01g04170	2.91831	4.48407	2.5019	0.000775437	0.00726223
LOC_Os03g12260	3.11533	4.47682	1.14698	7.5844e-06	0.000125822
LOC_Os05g33840	3.18111	4.4673	1.20125	1.37082e-05	0.000213572
LOC_Os04g58200	3.54342	4.43448	1.17912	1.27548e-05	0.000199392
LOC_Os04g49000	14.1225	4.42922	0.623963	4.73354e-13	2.65179e-11
LOC_Os09g25784	2.15615	4.42684	2.44387	0.000782974	0.00730683
LOC_Os04g42620	1.89418	4.41743	2.46092	0.0010354	0.0092102
LOC_Os03g21040	100.146	4.40903	0.286273	2.25621e-54	1.89019e-51
LOC_Os02g26720	34.7825	4.38531	0.362332	2.24257e-34	7.12634e-32
LOC_Os05g39250	4.93761	4.38212	0.999893	1.89042e-06	3.55897e-05
LOC_Os04g57280	43.3554	4.37843	0.705297	1.93946e-10	7.60557e-09
LOC_Os10g41224	6.06265	4.3464	0.903529	5.27001e-07	1.13339e-05
LOC_Os01g60960	16.2329	4.3233	1.26225	2.82186e-06	5.08404e-05
LOC_Os02g18410	2.47942	4.32201	1.42321	2.51607e-05	0.000369034
LOC_Os03g08930	48.9391	4.31902	0.305661	5.99408e-46	3.15648e-43
LOC_Os03g04080	38.1655	4.30674	0.374302	1.8781e-31	4.67773e-29
LOC_Os01g58550	35.263	4.30442	1.24196	2.08283e-06	3.87372e-05
LOC_Os08g33740	7.74865	4.30412	0.81258	3.52694e-08	9.47594e-07
LOC_Os03g05560	1.09707	4.3036	2.82347	0.00367945	0.0259941
LOC_Os06g35630	2.45819	4.30338	1.42563	3.06639e-05	0.000439477
LOC_Os04g58190	65.3259	4.29647	0.265338	9.2028e-60	9.97746e-57
LOC_Os01g50700	8.02161	4.2873	0.746447	2.52327e-09	8.17336e-08
LOC_Os02g45280	1.49677	4.28543	2.55686	0.00171139	0.0139878
LOC_Os01g50030	28.1899	4.26062	0.388146	7.7321e-29	1.69655e-26
LOC_Os03g09850	2.25668	4.25543	1.48563	6.94884e-05	0.000896249
LOC_Os03g02670	8.65771	4.22065	0.892388	7.96567e-07	1.62766e-05
LOC_Os05g38150	35.0439	4.21977	0.373855	3.14678e-30	7.43568e-28
LOC_Os02g44310	1.83019	4.21935	2.82649	0.00397118	0.0275679
LOC_Os06g39640	1.15977	4.21642	2.55609	0.00199983	0.0157651
LOC_Os03g04770	55.118	4.19224	0.330704	1.35216e-37	5.08606e-35
LOC_Os01g53330	20.472	4.18835	0.793639	3.99631e-08	1.05827e-06
LOC_Os01g53990	18.0139	4.17659	0.847592	4.00088e-07	8.85236e-06
LOC_Os05g42040	3.7656	4.17409	1.09999	1.10832e-05	0.000176708
LOC_Os02g36350	1.14844	4.16704	3.12694	0.00658688	0.0414693
LOC_Os05g47860	2.58779	4.1621	2.48589	0.00153185	0.0127927
LOC_Os04g45020	77.7911	4.16174	0.282588	5.70914e-50	3.62845e-47
LOC_Os07g48200	16.0854	4.15728	0.492759	7.03265e-18	6.64712e-16
LOC_Os04g35100	22.7729	4.15377	0.514862	1.88902e-16	1.52037e-14
LOC_Os01g12760	3.38669	4.15036	2.24523	0.000539518	0.00533897
LOC_Os01g55110	13.3646	4.14642	0.553155	1.25979e-14	8.44333e-13
LOC_Os04g56690	16.7205	4.12021	0.772201	3.82635e-08	1.01765e-06
LOC_Os03g04040	11.2938	4.11714	1.05209	7.93527e-06	0.000130818
LOC_Os04g43740	2.50292	4.10073	2.48623	0.0014858	0.0124822
LOC_Os07g40240	16.4688	4.09632	0.855432	7.55543e-07	1.55418e-05
LOC_Os08g36480	20.6114	4.094	0.649405	6.17129e-11	2.57337e-09
LOC_Os01g43740	32.0499	4.08403	0.473214	9.23884e-19	9.2544e-17
LOC_Os09g26350	0.907148	4.08084	2.74483	0.00385151	0.0269332
LOC_Os06g10870	2.64974	4.07822	1.4109	5.04821e-05	0.000685657
LOC_Os04g38740	2.66662	4.07039	1.4262	6.35717e-05	0.000830397
LOC_Os04g35020	3.58766	4.05818	1.04646	1.87748e-05	0.000284337
LOC_Os05g46480	60.2368	4.03923	0.352809	6.48834e-31	1.57351e-28
LOC_Os06g48300	27.5866	4.0388	0.367444	6.52413e-29	1.48452e-26
LOC_Os01g46600	18.2871	4.0309	1.06498	1.24286e-05	0.000194457
LOC_Os02g13800	52.3091	4.02382	0.280812	1.27948e-47	7.14609e-45
LOC_Os03g55350	17.3152	4.0226	0.56165	7.18269e-14	4.39815e-12
LOC_Os01g12440	4.48914	4.00894	1.33844	2.75799e-05	0.000400571
LOC_Os01g67540	2.37786	3.99299	1.46957	0.000114908	0.00139425
LOC_Os03g10030	4.86734	3.97638	0.927438	4.41963e-06	7.67026e-05
LOC_Os01g58800	8.8883	3.97531	0.689665	1.54979e-09	5.26044e-08
LOC_Os01g53070	7.6916	3.97139	0.677435	8.04995e-10	2.81001e-08
LOC_Os06g15370	2.2857	3.96989	1.5763	0.000291897	0.0031517
LOC_Os01g71670	6.76406	3.95052	1.34448	3.74317e-05	0.000521469
LOC_Os01g69080	7.72613	3.94144	0.652077	2.68534e-10	1.02684e-08
LOC_Os01g69030	6.99734	3.94042	2.23369	0.000773676	0.00724943
LOC_Os01g07530	85.071	3.93721	0.373204	4.36636e-27	8.56132e-25
LOC_Os04g54220	178.157	3.93625	0.497012	3.66355e-16	2.89798e-14
LOC_Os01g55150	2.1109	3.93266	1.49104	0.000149808	0.00176204
LOC_Os05g36320	4.06308	3.9267	1.23718	0.000101015	0.00124619
LOC_Os07g38290	26.8829	3.92557	0.379863	7.9109e-26	1.45806e-23
LOC_Os09g31506	32.1295	3.92551	0.698165	6.7192e-09	2.02356e-07
LOC_Os08g37595	1.86826	3.91439	1.68823	0.000476561	0.00480498
LOC_Os04g37770	24.3792	3.91276	0.423793	6.108e-21	7.21645e-19
LOC_Os03g57200	6.66274	3.9082	0.7583	3.52614e-08	9.47594e-07
LOC_Os11g04030	6.00516	3.89562	1.31908	3.28043e-05	0.000464375
LOC_Os01g60830	24.942	3.89292	1.25403	1.45864e-05	0.000225349
LOC_Os07g37310	1.67475	3.89275	2.35297	0.00163467	0.0134985
LOC_Os05g45020	229.185	3.88084	0.203432	1.67828e-81	4.41891e-78
LOC_Os01g04160	9.61473	3.87145	0.693225	4.77034e-09	1.46781e-07
LOC_Os06g45610	6.79671	3.86998	1.07583	2.39478e-05	0.000353955
LOC_Os02g51760	4.98669	3.84907	1.08575	3.11276e-05	0.000444738
LOC_Os05g48650	34.484	3.84828	0.356006	4.26224e-28	8.82666e-26
LOC_Os04g33820	109.653	3.8428	0.191795	1.99986e-90	6.14324e-87
LOC_Os02g49760	16.2081	3.8388	0.451225	3.46405e-18	3.36031e-16
LOC_Os01g43610	3.70777	3.8313	1.13853	5.05789e-05	0.00068596
LOC_Os05g31910	1.07722	3.83003	2.63524	0.00401371	0.0278108
LOC_Os05g31020	1.89474	3.82876	1.50953	0.000231213	0.00257026
LOC_Os01g19970	30.7216	3.81581	0.390144	1.40104e-23	2.00175e-21
LOC_Os04g47720	2.50614	3.81433	1.4835	0.00019057	0.00217351
LOC_Os04g44230	4.07482	3.80441	1.44277	0.000152038	0.00178599
LOC_Os10g38080	1.94065	3.80389	1.49754	0.000215832	0.00241824
LOC_Os03g21230	8.1274	3.80294	0.688428	4.2056e-09	1.31379e-07
LOC_Os08g36860	67.601	3.79786	0.270452	1.62792e-45	8.3345e-43
LOC_Os03g11950	1.19736	3.78601	2.68832	0.00435702	0.0297424
LOC_Os01g60850	3.08952	3.78334	1.40401	0.000106253	0.00130123
LOC_Os05g35690	1.79553	3.77819	2.33708	0.00159028	0.0132029
LOC_Os06g51290	22.2997	3.75132	0.549959	1.41437e-12	7.49087e-11
LOC_Os09g35870	4.11896	3.74956	2.18619	0.000923314	0.00838719
LOC_Os01g65790	5.16499	3.7495	0.983887	2.49849e-05	0.000366929
LOC_Os01g52900	4.41531	3.74542	1.35217	7.81648e-05	0.000992186
LOC_Os01g32330	3.32944	3.73919	1.14001	7.99762e-05	0.001011
LOC_Os04g45070	70.5844	3.73881	0.31862	1.54042e-32	4.30173e-30
LOC_Os07g48710	109.797	3.73542	0.226815	1.04784e-61	1.20705e-58
LOC_Os01g45914	3.58323	3.73221	1.14827	8.73398e-05	0.00109359
LOC_Os02g51860	8.92342	3.72439	0.670173	4.62349e-09	1.43219e-07
LOC_Os03g04660	1.72018	3.71262	1.76724	0.00110392	0.00968876
LOC_Os06g16980	2.37513	3.71029	2.35441	0.00213565	0.016686
LOC_Os02g32469	69.3782	3.70401	0.265821	6.22708e-45	2.94285e-42
LOC_Os01g47130	1.52897	3.69645	1.75285	0.00100919	0.00901742
LOC_Os03g39760	2.10583	3.69139	1.50708	0.000346318	0.00366
LOC_Os07g47960	89.8734	3.68788	0.247882	6.22606e-51	4.25009e-48
LOC_Os06g24190	1.05463	3.67433	2.69535	0.00457422	0.0309158
LOC_Os04g28410	1.09498	3.65729	2.89155	0.00662816	0.0416656
LOC_Os02g43820	268.358	3.64732	0.293394	3.62612e-36	1.31045e-33
LOC_Os01g51540	66.2901	3.63545	0.263878	2.56575e-44	1.18223e-41
LOC_Os01g04330	165.234	3.62983	0.202726	5.08632e-73	9.3746e-70
LOC_Os01g33090	1.06124	3.62641	2.74763	0.00536833	0.0352741
LOC_Os03g20440	14.4555	3.62504	0.714263	9.4958e-08	2.32735e-06
LOC_Os02g51750	93.3841	3.61778	0.300722	2.55719e-34	7.98839e-32
LOC_Os01g16140	1.37947	3.61737	2.8874	0.00626107	0.0399162
LOC_Os02g58490	1.35198	3.61715	2.39537	0.00271409	0.0203595
LOC_Os01g67240	4.20605	3.61407	1.3787	0.000152802	0.00179153
LOC_Os03g07920	10.3786	3.59706	0.605612	4.41247e-10	1.61362e-08
LOC_Os09g15680	2.85534	3.59315	1.20636	0.000193683	0.00220085
LOC_Os10g40730	4.11027	3.5926	0.82945	2.20136e-06	4.07362e-05
LOC_Os04g45510	121.733	3.58717	0.211928	2.26476e-65	2.98155e-62
LOC_Os03g16960	7.2645	3.58615	2.18686	0.00106201	0.00940146
LOC_Os02g47810	32.147	3.58121	0.313251	4.3285e-31	1.06371e-28
LOC_Os01g39020	15.455	3.5666	0.482471	3.72748e-14	2.32885e-12
LOC_Os01g58420	145.849	3.55989	0.209456	6.58647e-66	1.01163e-62
LOC_Os04g51610	14.7577	3.55778	0.501139	1.97648e-13	1.15646e-11
LOC_Os01g55160	15.7555	3.55051	0.473817	1.20603e-14	8.14227e-13
LOC_Os03g05280	34.8144	3.54957	0.334484	4.13563e-27	8.19611e-25
LOC_Os05g06780	10.3704	3.53905	0.79511	2.11213e-06	3.92427e-05
LOC_Os04g44610	3.1286	3.53416	1.14755	0.000158429	0.00184693
LOC_Os01g34690	1.09535	3.52593	2.7916	0.00623417	0.0397998
LOC_Os01g62760	32.1093	3.51466	0.331732	3.46514e-27	6.94195e-25
LOC_Os04g50680	1.83439	3.49618	2.36921	0.00290982	0.0215126
LOC_Os04g44500	126.909	3.49037	0.223026	1.43436e-56	1.32184e-53
LOC_Os05g45090	5.37905	3.48547	1.3404	0.000155245	0.00181787
LOC_Os04g58840	21.4824	3.4778	0.435589	2.37219e-16	1.88456e-14
LOC_Os10g42960	4.19615	3.47727	0.857389	7.23073e-06	0.000120715
LOC_Os04g40700	9.54207	3.47666	0.567246	1.41908e-10	5.64904e-09
LOC_Os09g28580	5.70332	3.47356	0.718712	1.97224e-07	4.55519e-06
LOC_Os01g04690	5.74161	3.47302	0.93627	3.98908e-05	0.000551973
LOC_Os09g25850	6.24032	3.46134	0.988254	7.34448e-05	0.00094135
LOC_Os06g48200	33.6797	3.46093	0.372107	1.92438e-21	2.31818e-19
LOC_Os06g51010	4.94722	3.45293	2.3166	0.00255299	0.0193639
LOC_Os01g71700	1.47117	3.45283	2.5978	0.00548048	0.0359085
LOC_Os02g47190	5.61667	3.44572	0.826114	4.61886e-06	7.96284e-05
LOC_Os01g64120	4.89213	3.44357	1.0918	0.000126125	0.00151342
LOC_Os04g53950	4.06333	3.4373	0.873541	9.67946e-06	0.000156768
LOC_Os06g49320	12.8398	3.43426	0.643883	2.09451e-08	5.81385e-07
LOC_Os02g42850	94.5386	3.43239	0.23177	1.99052e-50	1.31026e-47
LOC_Os02g02000	1.59952	3.43228	2.58815	0.00466063	0.0313847
LOC_Os01g04710	1.72451	3.4306	2.45245	0.00380055	0.0266904
LOC_Os01g07700	8.17082	3.40435	0.722625	4.04115e-07	8.92005e-06
LOC_Os01g55450	10.8843	3.38761	0.561292	2.31045e-10	8.94619e-09
LOC_Os02g47780	1.57074	3.38126	1.63443	0.00107332	0.00948341
LOC_Os05g41760	29.5091	3.35037	0.330378	5.92688e-25	9.84129e-23
LOC_Os05g44930	21.3272	3.33832	0.426408	5.40989e-16	4.18948e-14
LOC_Os01g62870	25.998	3.33468	0.381805	3.43671e-19	3.57864e-17
LOC_Os08g31510	2.89161	3.32976	1.18359	0.000338927	0.00359502
LOC_Os03g10650	29.3538	3.32249	0.37394	9.27502e-20	1.02981e-17
LOC_Os04g28250	6.34593	3.31847	0.785196	3.93324e-06	6.88448e-05
LOC_Os06g47000	7.33137	3.31354	0.863222	2.03567e-05	0.000306531
LOC_Os04g32320	2.73149	3.30709	1.20717	0.000405788	0.00417826
LOC_Os01g55940	28.1544	3.30323	0.371992	8.58046e-20	9.58464e-18
LOC_Os04g33200	2.79472	3.30249	1.18282	0.000339002	0.00359502
LOC_Os03g63280	1.23069	3.29455	2.82275	0.00741402	0.0454886
LOC_Os01g50440	18.5158	3.28737	0.589291	4.64357e-09	1.436e-07
LOC_Os02g14980	5.83992	3.28512	0.641625	3.70282e-08	9.89129e-07
LOC_Os03g55430	147.139	3.27731	0.2153	2.65495e-53	1.95733e-50
LOC_Os01g72460	114.739	3.27267	0.319574	9.5711e-26	1.74658e-23
LOC_Os12g26880	5.53469	3.25929	0.709548	5.66352e-07	1.20676e-05
LOC_Os03g50160	4.56004	3.2579	0.856751	1.86211e-05	0.000282242
LOC_Os02g44670	1.59759	3.25754	1.59189	0.00110066	0.00966936
LOC_Os01g20780	2.39922	3.25537	1.4542	0.00154024	0.0128569
LOC_Os05g32710	5.63788	3.24999	0.684548	2.69272e-07	6.112e-06
LOC_Os10g42130	44.1717	3.24661	2.14039	0.00170702	0.0139583
LOC_Os07g08460	22.0988	3.24637	0.369727	1.53623e-19	1.65581e-17
LOC_Os03g17980	70.5551	3.23451	0.261321	2.5688e-36	9.46912e-34
LOC_Os01g65700	18.2973	3.22669	0.576228	2.30165e-09	7.49501e-08
LOC_Os10g26940	1.97935	3.22064	1.63137	0.00109534	0.00962718
LOC_Os05g37080	13.1072	3.21944	0.469085	9.04323e-13	4.93124e-11
LOC_Os03g11770	2.25638	3.21375	1.47867	0.000743369	0.00700104
LOC_Os02g43300	11.6294	3.21015	0.767332	4.69864e-06	8.07088e-05
LOC_Os09g38110	73.2557	3.20467	0.242623	6.29131e-41	2.57678e-38
LOC_Os03g25850	1.63445	3.20416	2.55666	0.005801	0.0375811
LOC_Os01g50900	23.8947	3.19658	0.363209	1.25347e-19	1.37516e-17
LOC_Os02g31867	71.0472	3.19429	0.23742	3.4753e-42	1.45576e-39
LOC_Os03g52940	20.2946	3.1907	0.432179	1.92592e-14	1.25874e-12
LOC_Os08g38460	16.5468	3.1902	0.433705	2.40087e-14	1.54722e-12
LOC_Os02g41450	1.89998	3.18521	1.57129	0.00122304	0.0105632
LOC_Os02g43670	3.59669	3.183	0.861317	2.59149e-05	0.000379379
LOC_Os05g45210	7.07504	3.17725	0.690572	4.55678e-07	9.9157e-06
LOC_Os01g71690	17.7019	3.16645	0.556489	1.9375e-09	6.44587e-08
LOC_Os09g08370	3.06138	3.16496	0.929443	8.9482e-05	0.00111586
LOC_Os04g43560	11.8703	3.16161	0.529973	3.32319e-10	1.24239e-08
LOC_Os08g35860	4.22979	3.16035	0.809102	1.09882e-05	0.000175498
LOC_Os04g42520	19.5046	3.15626	0.414661	3.59556e-15	2.53907e-13
LOC_Os01g66720	5.09943	3.15412	0.736233	2.41718e-06	4.40663e-05
LOC_Os03g48970	29.1389	3.14931	0.314931	1.95961e-24	3.03509e-22
LOC_Os01g48680	12.3029	3.14923	0.435616	7.62046e-14	4.6354e-12
LOC_Os07g39920	4.08211	3.14559	0.860445	2.88574e-05	0.000417154
LOC_Os04g58760	3.02184	3.13861	1.17132	0.000493701	0.0049588
LOC_Os03g60720	32.4633	3.1352	0.310674	8.26865e-25	1.34867e-22
LOC_Os02g48710	177.683	3.13053	0.204762	6.25389e-54	5.01154e-51
LOC_Os04g46630	40.7489	3.12935	0.780476	1.57877e-05	0.000242486
LOC_Os11g05010	5.73455	3.12763	0.973972	0.000203185	0.00229046
LOC_Os08g41750	6.38737	3.12635	0.75597	6.01549e-06	0.000101998
LOC_Os04g48170	24.0359	3.10765	2.1712	0.00257478	0.019489
LOC_Os07g26690	28.8336	3.09434	0.561624	4.73377e-09	1.46144e-07
LOC_Os01g63930	6.4226	3.09027	0.722835	2.06679e-06	3.85166e-05
LOC_Os01g53130	1.50269	3.08601	1.56878	0.00130623	0.0111821
LOC_Os04g45340	12.5908	3.08301	0.475429	1.22427e-11	5.62705e-10
LOC_Os03g02685	62.3896	3.08092	0.318173	2.85522e-23	3.98671e-21
LOC_Os03g04680	2.75134	3.07964	1.52414	0.00111247	0.00974987
LOC_Os01g43160	1.71844	3.07638	1.3731	0.00144223	0.0121711
LOC_Os03g18140	98.2943	3.07524	0.307339	1.72276e-24	2.72885e-22
LOC_Os04g51410	5.36912	3.07212	0.842571	4.76508e-05	0.000649115
LOC_Os04g46200	4.0689	3.06464	1.4863	0.00108026	0.00952187
LOC_Os02g09480	5.56805	3.06391	0.767426	8.14082e-06	0.000133609
LOC_Os03g18220	23.3393	3.05948	0.369706	1.33681e-17	1.21974e-15
LOC_Os01g49640	1.58925	3.05867	2.71715	0.00788041	0.0476522
LOC_Os05g37820	21.1901	3.05851	0.394508	1.09293e-15	8.1822e-14
LOC_Os03g17480	12.7421	3.05713	2.14242	0.00254487	0.0193132
LOC_Os03g14840	4.45422	3.05507	1.12854	0.000572413	0.00561978
LOC_Os04g44870	28.5544	3.05296	0.350463	2.99691e-19	3.13841e-17
LOC_Os06g11510	19.4701	3.0504	0.456402	1.76883e-12	9.2881e-11
LOC_Os09g26660	2.51349	3.0381	1.08658	0.000575306	0.00563414
LOC_Os05g50380	7.9316	3.02855	0.790708	2.00444e-05	0.000302323
LOC_Os05g39260	11.237	3.01651	0.806332	3.50655e-05	0.000492601
LOC_Os02g49920	2.70176	3.01145	0.979671	0.000236521	0.00261978
LOC_Os02g40250	1.53238	3.00503	1.68808	0.00217251	0.0169237
LOC_Os01g53160	155.844	3.00189	0.180731	3.83075e-63	4.70697e-60
LOC_Os01g12110	16.7386	3.00093	0.560115	7.27505e-09	2.18027e-07
LOC_Os04g59310	1.5036	2.9913	1.81643	0.00300169	0.0221208
LOC_Os05g50110	7.11965	2.99019	0.605089	9.15424e-08	2.25263e-06
LOC_Os07g43160	5.31967	2.98983	0.693689	1.89728e-06	3.56824e-05
LOC_Os02g41860	11.0066	2.98698	0.671431	1.64148e-06	3.12543e-05
LOC_Os08g37210	7.30507	2.97435	0.701808	2.40788e-06	4.39402e-05
LOC_Os01g31940	2.39291	2.96867	1.25362	0.00123313	0.0106404
LOC_Os01g46340	2.20091	2.96339	1.20303	0.00099586	0.00892304
LOC_Os04g59420	7.46389	2.96221	1.36936	0.000782221	0.00730683
LOC_Os01g11150	7.64528	2.96142	0.606292	1.21533e-07	2.90905e-06
LOC_Os01g68660	35.1948	2.95596	0.300275	8.87432e-24	1.28789e-21
LOC_Os02g51570	2.5354	2.9542	1.22374	0.00108364	0.00954257
LOC_Os04g44670	16.9224	2.95401	0.547203	8.24434e-09	2.44295e-07
LOC_Os05g39950	24.3144	2.93864	0.349974	4.35569e-18	4.18124e-16
LOC_Os02g26794	22.462	2.93863	0.378111	6.49878e-16	4.97008e-14
LOC_Os03g17850	7.6112	2.93166	0.637014	4.92263e-07	1.06489e-05
LOC_Os05g25260	21.44	2.93008	0.37918	1.36708e-15	1.01192e-13
LOC_Os04g01490	12.7336	2.92583	0.529982	4.88866e-09	1.49922e-07
LOC_Os08g44310	3.0381	2.92481	1.02716	0.000414696	0.00426283
LOC_Os06g11760	14.3731	2.92459	0.612835	1.60014e-07	3.76177e-06
LOC_Os06g50900	12.3397	2.92379	1.04863	0.000471969	0.0047665
LOC_Os01g60940	11.4825	2.92372	1.3649	0.000749663	0.00704232
LOC_Os09g39754	1.53712	2.91996	1.79857	0.00293659	0.0216844
LOC_Os04g46280	21.7704	2.91721	0.363137	9.58609e-17	8.17969e-15
LOC_Os04g48160	17.8141	2.91552	0.383631	3.23851e-15	2.31353e-13
LOC_Os09g09930	1.84527	2.90716	2.60801	0.00734042	0.0451422
LOC_Os06g39650	3.88933	2.90209	0.829837	6.22691e-05	0.000816856
LOC_Os02g47350	40.9119	2.8961	0.289898	1.73227e-24	2.72885e-22
LOC_Os10g35670	10.8596	2.89306	0.480164	2.11369e-10	8.20156e-09
LOC_Os03g60580	33.8742	2.89289	0.351548	1.70876e-17	1.51414e-15
LOC_Os05g37970	13.7622	2.88966	0.465097	5.76803e-11	2.42718e-09
LOC_Os07g39210	41.4528	2.88579	0.306534	4.19344e-22	5.22225e-20
LOC_Os03g06840	2.29227	2.88529	1.55148	0.00163939	0.0135179
LOC_Os01g62260	8.27432	2.88468	0.673078	1.61954e-06	3.08683e-05
LOC_Os01g51410	27.6331	2.88298	0.522025	4.40251e-09	1.37297e-07
LOC_Os05g50990	13.7266	2.87957	0.922662	0.000326604	0.00348264
LOC_Os06g03670	43.0562	2.87799	0.273396	1.0178e-26	1.97464e-24
LOC_Os02g50404	11.5108	2.87665	0.587499	9.85215e-08	2.40829e-06
LOC_Os09g39730	5.76656	2.86905	0.730771	8.5297e-06	0.000139495
LOC_Os04g35080	3.37519	2.86566	1.26847	0.00155622	0.0129786
LOC_Os06g04380	36.988	2.86528	0.275356	3.59855e-26	6.76784e-24
LOC_Os01g43460	19.0614	2.85954	0.58508	1.48201e-07	3.49743e-06
LOC_Os03g11550	21.8137	2.85897	0.381904	8.7259e-15	5.95656e-13
LOC_Os02g54520	2.77196	2.85443	2.59973	0.00721688	0.0445609
LOC_Os11g05410	11.0365	2.85285	0.517209	3.81534e-09	1.19593e-07
LOC_Os01g72550	3.76184	2.85169	1.4232	0.00112833	0.00986071
LOC_Os02g45750	26.0915	2.84796	0.357517	1.80391e-16	1.46466e-14
LOC_Os08g04210	18.4107	2.84454	0.408822	3.78799e-13	2.1615e-11
LOC_Os01g53650	3.16338	2.84077	1.52684	0.00190999	0.0151999
LOC_Os03g18130	54.8853	2.84064	0.351074	5.16394e-17	4.44751e-15
LOC_Os03g15740	23.7742	2.83382	0.316805	4.95775e-20	5.71101e-18
LOC_Os01g56050	1.10097	2.83257	2.5535	0.00771806	0.0468704
LOC_Os03g25790	17.8079	2.83081	0.420192	2.02021e-12	1.05272e-10
LOC_Os03g63540	3.24923	2.83046	1.25209	0.00151332	0.0126609
LOC_Os01g63854	10.0241	2.82766	0.583999	1.69388e-07	3.96193e-06
LOC_Os11g14910	12.9148	2.82637	0.609969	2.74727e-07	6.21288e-06
LOC_Os03g09880	57.9258	2.82185	0.295659	1.52555e-22	1.97095e-20
LOC_Os01g71350	2.66336	2.81672	1.55816	0.00215639	0.0168124
LOC_Os01g71820	8.74772	2.80564	0.526229	1.22673e-08	3.56622e-07
LOC_Os01g64670	8.53359	2.79756	0.625382	1.03528e-06	2.04515e-05
LOC_Os01g19120	5.09617	2.79402	1.11347	0.000970827	0.00873697
LOC_Os06g08280	20.3418	2.79203	0.40717	9.39339e-13	5.08367e-11
LOC_Os08g38220	23.2998	2.7907	0.382161	3.56719e-14	2.23629e-12
LOC_Os05g47830	17.1718	2.79036	0.414809	2.10111e-12	1.08475e-10
LOC_Os05g15880	2.81996	2.7881	1.05015	0.000739222	0.0069691
LOC_Os01g06730	28.2527	2.7871	0.520022	8.44436e-09	2.4982e-07
LOC_Os03g19370	33.3848	2.78385	0.326294	1.73531e-18	1.71954e-16
LOC_Os03g03320	13.7798	2.7836	0.826701	0.000130192	0.00155523
LOC_Os03g26910	28.8403	2.77155	0.328082	2.6492e-18	2.61109e-16
LOC_Os07g39590	69.6856	2.77153	0.23167	5.54412e-34	1.70306e-31
LOC_Os03g02380	14.295	2.76894	0.464664	3.21028e-10	1.20262e-08
LOC_Os01g06890	2.69936	2.76788	0.981498	0.000520436	0.00517935
LOC_Os02g45000	120.855	2.76536	0.233202	2.73052e-33	8.11714e-31
LOC_Os02g51440	12.7181	2.7636	0.425289	8.12608e-12	3.80131e-10
LOC_Os03g32490	8.26734	2.75527	0.855018	0.000194338	0.00220547
LOC_Os01g51530	8.49551	2.75064	0.565413	1.27713e-07	3.03726e-06
LOC_Os02g03060	9.07248	2.74611	0.600701	5.99234e-07	1.27094e-05
LOC_Os01g51320	3.43333	2.73091	0.813276	7.48756e-05	0.000956364
LOC_Os07g39220	127.054	2.72544	0.186138	6.1368e-50	3.77025e-47
LOC_Os09g15560	4.05027	2.72428	0.977603	0.000602547	0.00584195
LOC_Os07g37210	89.8066	2.71013	0.194439	4.12098e-45	1.99878e-42
LOC_Os07g37454	4.65541	2.70262	0.792172	5.87173e-05	0.000777456
LOC_Os10g40700	5.02449	2.70047	1.41042	0.00156253	0.0130253
LOC_Os05g03450	3.46338	2.70004	1.01168	0.00079896	0.00744417
LOC_Os06g06230	13.3997	2.69802	1.0738	0.00100807	0.00901583
LOC_Os03g43880	9.60721	2.6969	0.551027	1.24383e-07	2.96957e-06
LOC_Os03g02514	209.138	2.68551	0.248261	3.25666e-28	6.89926e-26
LOC_Os08g29600	24.0017	2.67806	0.481846	2.93281e-09	9.40081e-08
LOC_Os01g52540	3.61501	2.67574	0.991388	0.000954756	0.00861759
LOC_Os01g04670	2.0347	2.67016	1.61122	0.0030035	0.0221253
LOC_Os01g74480	4.57032	2.66158	1.49768	0.00228065	0.0176098
LOC_Os01g19800	40.6125	2.66082	0.255041	1.68393e-26	3.19964e-24
LOC_Os07g48020	142.794	2.65707	0.956755	0.000548507	0.00541485
LOC_Os12g43390	3.6743	2.65592	0.840485	0.000142417	0.00168802
LOC_Os03g04920	67.5168	2.65532	0.219419	1.27998e-34	4.21274e-32
LOC_Os04g38720	73.2989	2.64755	0.229857	7.90461e-32	2.02347e-29
LOC_Os05g12670	1.17651	2.6447	1.97543	0.00492438	0.0327776
LOC_Os03g16390	88.7982	2.63907	0.226319	2.21807e-32	6.01194e-30
LOC_Os01g62900	26.1644	2.63195	0.335989	5.52523e-16	4.2609e-14
LOC_Os03g26870	107.593	2.63165	0.190423	3.4882e-44	1.56808e-41
LOC_Os04g33460	2.81272	2.6285	1.26688	0.00226333	0.0175021
LOC_Os03g03880	10.5746	2.62777	0.569566	4.52333e-07	9.86622e-06
LOC_Os03g12110	53.3108	2.61802	0.302438	4.69051e-19	4.80282e-17
LOC_Os03g13540	33.1416	2.61612	0.300096	4.2821e-19	4.43389e-17
LOC_Os03g19380	122.869	2.61544	0.21569	7.64971e-35	2.56349e-32
LOC_Os03g25760	29.1949	2.61224	0.308837	3.59768e-18	3.47167e-16
LOC_Os03g55870	41.5254	2.60914	0.254835	1.73016e-25	3.037e-23
LOC_Os12g01550	23.328	2.60741	0.365498	8.58651e-14	5.17183e-12
LOC_Os02g50810	35.0807	2.60725	0.334189	6.68256e-16	5.08951e-14
LOC_Os01g55240	63.0523	2.60579	0.297763	1.77801e-19	1.90526e-17
LOC_Os02g19470	5.66199	2.59699	0.780417	8.26009e-05	0.0010399
LOC_Os04g55240	19.476	2.59263	0.475337	6.39263e-09	1.93152e-07
LOC_Os01g63770	7.85318	2.58897	0.739905	6.01502e-05	0.000794
LOC_Os01g61940	14.9356	2.57662	0.41545	6.04995e-11	2.53424e-09
LOC_Os05g46740	4.6255	2.57505	0.739171	5.47499e-05	0.000736029
LOC_Os01g67480	144.399	2.57189	0.162723	2.50043e-57	2.5603e-54
LOC_Os03g37830	4.5152	2.57145	2.38396	0.00694375	0.0432366
LOC_Os05g44300	69.9478	2.56618	0.235511	1.90366e-28	4.07982e-26
LOC_Os04g42150	19.5826	2.55625	0.490353	1.43297e-08	4.10746e-07
LOC_Os05g39450	22.6793	2.55462	0.418354	1.18252e-10	4.75873e-09
LOC_Os02g36510	1.22395	2.55144	2.02783	0.00678982	0.0425368
LOC_Os03g30530	18.9729	2.54202	0.395287	1.64345e-11	7.33422e-10
LOC_Os03g14170	47.3913	2.53184	0.303172	9.29563e-18	8.60943e-16
LOC_Os03g37930	8.38763	2.53133	0.604274	2.48972e-06	4.52544e-05
LOC_Os09g31210	10.9798	2.52474	0.559482	9.22561e-07	1.85833e-05
LOC_Os01g50170	5.01234	2.5178	0.801637	0.000191991	0.00218567
LOC_Os01g46800	2.37164	2.51775	1.19454	0.00287561	0.0213024
LOC_Os03g22120	92.3835	2.51301	0.217185	8.10519e-32	2.04639e-29
LOC_Os04g49210	14.0139	2.50842	0.420698	2.97752e-10	1.12687e-08
LOC_Os01g43350	6.34825	2.50754	0.697204	3.96544e-05	0.000549526
LOC_Os10g31640	34.3861	2.50453	0.505425	6.08598e-08	1.54505e-06
LOC_Os10g27280	1.57984	2.50429	1.44686	0.00395954	0.0275078
LOC_Os03g10300	22.4911	2.50206	0.355404	2.16779e-13	1.25643e-11
LOC_Os01g08440	18.649	2.50024	0.526129	2.75642e-07	6.22594e-06
LOC_Os04g38310	1.74686	2.49733	1.3767	0.00411243	0.0283456
LOC_Os02g13060	10.0329	2.49446	0.983217	0.0013905	0.0117777
LOC_Os01g54990	2.15197	2.49151	1.15943	0.00266502	0.0200486
LOC_Os02g43770	14.4717	2.48888	0.418585	3.43061e-10	1.27736e-08
LOC_Os04g41570	239.088	2.48878	0.201809	6.68346e-36	2.3689e-33
LOC_Os01g53090	7.13248	2.48845	0.52357	2.39888e-07	5.47877e-06
LOC_Os07g40250	23.0622	2.48641	0.315813	4.07974e-16	3.19973e-14
LOC_Os05g33080	1.89946	2.48412	1.75792	0.00463243	0.0312291
LOC_Os07g44090	1.8351	2.4825	1.29731	0.00396635	0.0275447
LOC_Os01g66350	62.8964	2.48037	0.248266	1.93935e-24	3.02916e-22
LOC_Os09g28310	6.13714	2.4802	0.787214	0.000234472	0.00259865
LOC_Os01g74320	37.3267	2.47652	0.294172	4.60079e-18	4.39364e-16
LOC_Os09g29700	1.92232	2.4728	1.40323	0.00406885	0.0281189
LOC_Os06g24540	2.89536	2.47166	1.01824	0.0018519	0.0148466
LOC_Os01g63970	47.4507	2.4624	0.343119	8.31952e-14	5.02744e-12
LOC_Os04g33030	56.1468	2.4623	0.320781	1.68363e-15	1.24044e-13
LOC_Os04g47700	7.96761	2.46182	0.581601	2.46121e-06	4.48247e-05
LOC_Os01g63230	37.8824	2.46123	0.285325	7.85375e-19	7.90997e-17
LOC_Os03g04650	2.73206	2.45647	1.26255	0.00328072	0.0237405
LOC_Os01g60730	8.79372	2.45635	0.662167	2.37355e-05	0.000351099
LOC_Os03g10040	8.24151	2.45116	0.552821	1.07098e-06	2.10439e-05
LOC_Os04g56680	6.73762	2.44909	1.4233	0.00248167	0.0189163
LOC_Os05g33430	49.9641	2.44672	0.269559	1.31746e-20	1.54663e-18
LOC_Os03g19700	6.72579	2.44327	0.670451	3.01507e-05	0.000432794
LOC_Os01g52550	15.6681	2.44025	0.925573	0.00134945	0.0114934
LOC_Os02g39320	2.89762	2.43785	1.48835	0.00309695	0.0226328
LOC_Os02g41610	1.54141	2.43551	1.95866	0.0069405	0.043231
LOC_Os02g53200	3.48039	2.43463	0.966999	0.0008604	0.00790924
LOC_Os03g51350	6.20809	2.43286	0.549748	1.00058e-06	1.98725e-05
LOC_Os01g58740	11.8194	2.42321	0.484495	6.4332e-08	1.63095e-06
LOC_Os04g43650	131.747	2.42037	0.167554	2.31045e-48	1.33075e-45
LOC_Os03g54000	12.1212	2.41438	0.491803	1.059e-07	2.56484e-06
LOC_Os10g40550	21.7632	2.40515	0.333273	5.54905e-14	3.43203e-12
LOC_Os04g52260	57.4635	2.40167	0.423225	1.9604e-09	6.49857e-08
LOC_Os04g39020	3.78558	2.40119	0.765659	0.000158146	0.0018448
LOC_Os10g21460	5.47382	2.39845	0.781713	0.000189277	0.00216321
LOC_Os03g06850	10.9779	2.39553	0.51154	2.99842e-07	6.7395e-06
LOC_Os02g32580	194.237	2.39439	0.155472	1.62026e-54	1.42205e-51
LOC_Os01g35050	29.9396	2.39321	0.327429	2.43234e-14	1.55661e-12
LOC_Os05g48360	2.67599	2.38699	1.22673	0.00358739	0.0254894
LOC_Os03g18170	36.8553	2.37615	0.579167	6.6929e-06	0.000112245
LOC_Os04g04750	4.19229	2.37576	1.51553	0.00366944	0.0259423
LOC_Os03g02280	8.24581	2.37292	0.657075	3.53662e-05	0.000495692
LOC_Os03g20380	8.51056	2.37256	0.677929	3.86746e-05	0.000536756
LOC_Os06g47330	59.9658	2.37225	0.248446	1.50662e-22	1.9694e-20
LOC_Os02g41760	10.3785	2.37223	0.977132	0.00177232	0.0143901
LOC_Os03g05110	11.7954	2.36952	0.475841	8.23294e-08	2.04779e-06
LOC_Os07g23970	7.07819	2.36826	1.401	0.00281593	0.0209369
LOC_Os06g39070	3.31738	2.36764	1.38544	0.00519876	0.0343928
LOC_Os06g22060	1.9668	2.36406	1.1656	0.00360705	0.0256092
LOC_Os01g16250	4.7944	2.36235	0.657187	3.32963e-05	0.000470256
LOC_Os04g46400	11.8776	2.36171	0.768283	0.000289333	0.00313088
LOC_Os01g13930	28.6991	2.34148	0.397287	4.5691e-10	1.66759e-08
LOC_Os07g33280	22.6651	2.34073	0.349059	2.01643e-12	1.05272e-10
LOC_Os03g55420	19.4613	2.3402	0.361741	9.55227e-12	4.43471e-10
LOC_Os10g39700	117.058	2.33527	0.31747	1.8651e-14	1.22333e-12
LOC_Os03g51240	7.11562	2.33493	0.677129	6.14427e-05	0.000807164
LOC_Os02g53160	28.3453	2.33152	0.352122	3.69488e-12	1.84554e-10
LOC_Os03g20120	2.18965	2.32397	1.37856	0.00449422	0.0304645
LOC_Os02g48080	17.5524	2.31819	0.361954	1.62155e-11	7.25407e-10
LOC_Os02g47020	6.90924	2.31818	0.872496	0.000949828	0.00859415
LOC_Os11g03580	14.4319	2.31801	0.662664	6.2263e-05	0.000816856
LOC_Os02g42220	9.01777	2.31795	0.505227	5.06612e-07	1.09209e-05
LOC_Os10g34020	32.6365	2.31499	0.332392	2.72321e-13	1.56848e-11
LOC_Os02g46620	163.456	2.31402	0.207048	5.24238e-30	1.22307e-27
LOC_Os01g63980	37.7087	2.31307	0.289882	1.86364e-16	1.50653e-14
LOC_Os07g39300	18.7537	2.31296	0.369107	3.54732e-11	1.53837e-09
LOC_Os01g63880	12.7389	2.30983	0.786808	0.000427901	0.00438391
LOC_Os03g22170	11.1213	2.3095	0.468557	8.21366e-08	2.04576e-06
LOC_Os04g38885	7.5612	2.30561	0.520881	1.0004e-06	1.98725e-05
LOC_Os03g64230	1.18078	2.30525	2.37679	0.00718808	0.0444576
LOC_Os05g46360	24.0514	2.30278	0.313362	2.41994e-14	1.55407e-12
LOC_Os04g48010	10.0605	2.3021	0.587475	9.15522e-06	0.000148801
LOC_Os06g44890	15.7336	2.30034	0.38538	2.93484e-10	1.113e-08
LOC_Os02g38340	3.82814	2.29247	0.827952	0.000552907	0.00545537
LOC_Os03g57460	3.19696	2.29093	0.872627	0.000920335	0.00836424
LOC_Os10g20350	34.1266	2.28813	0.378658	1.53736e-10	6.09356e-09
LOC_Os05g02200	103.571	2.2822	0.280278	4.71206e-17	4.09661e-15
LOC_Os03g51479	17.4137	2.27844	0.439946	2.08917e-08	5.80981e-07
LOC_Os01g18220	13.2512	2.26219	0.4804	3.03789e-07	6.8199e-06
LOC_Os12g13550	19.9525	2.25842	0.403891	2.1783e-09	7.1438e-08
LOC_Os11g48020	13.3789	2.25689	0.670479	8.75275e-05	0.00109519
LOC_Os03g59570	24.3931	2.25503	0.430428	1.96783e-08	5.51202e-07
LOC_Os09g29404	2.14597	2.2547	1.44252	0.00621112	0.0396841
LOC_Os05g37660	10.9326	2.25021	0.438794	3.29678e-08	8.92261e-07
LOC_Os01g32830	2.6771	2.24993	1.06497	0.00285196	0.0211442
LOC_Os03g09170	79.6126	2.24975	0.285585	3.94356e-16	3.10614e-14
LOC_Os02g47200	6.75882	2.24683	0.750649	0.000350805	0.00369891
LOC_Os03g53540	15.33	2.24214	0.76371	0.000451789	0.00458279
LOC_Os10g41560	9.15546	2.24173	0.585529	1.15999e-05	0.000183517
LOC_Os09g37200	4.61031	2.24142	1.06038	0.00356446	0.0253557
LOC_Os02g45450	9.2694	2.23861	0.500288	8.78331e-07	1.77506e-05
LOC_Os09g27060	2.40266	2.23851	1.07028	0.0026002	0.0196411
LOC_Os02g19530	3.34832	2.23805	1.5767	0.0045709	0.0309047
LOC_Os11g24450	13.671	2.23773	0.50934	1.28532e-06	2.49366e-05
LOC_Os04g45270	17.8086	2.23678	0.367486	1.14748e-10	4.63799e-09
LOC_Os01g68500	23.1103	2.2301	0.305743	3.19896e-14	2.01918e-12
LOC_Os06g50960	4.7205	2.22882	1.03655	0.00335124	0.0241276
LOC_Os03g16010	2.63695	2.22791	0.917563	0.0013667	0.0116242
LOC_Os01g04550	4.35489	2.22668	0.790507	0.000533018	0.00528459
LOC_Os04g35520	15.7273	2.22489	0.362749	1.05147e-10	4.28755e-09
LOC_Os01g44310	4.88408	2.22356	0.812363	0.000578138	0.00565587
LOC_Os06g43620	10.8408	2.2231	0.78212	0.000574141	0.00562841
LOC_Os04g52890	10.9336	2.22278	0.588274	1.846e-05	0.00028026
LOC_Os03g03370	18.7049	2.21482	0.353238	5.08379e-11	2.14907e-09
LOC_Os09g10690	0.982821	2.21064	2.02089	0.00800652	0.0482941
LOC_Os05g48630	40.0257	2.2069	0.234852	6.46986e-22	7.94973e-20
LOC_Os03g14020	12.4652	2.20239	0.44643	7.82056e-08	1.95578e-06
LOC_Os12g06464	16.1296	2.19912	0.409157	8.16914e-09	2.42847e-07
LOC_Os02g02040	13.6773	2.19503	0.856189	0.00144012	0.0121589
LOC_Os04g13540	33.1862	2.1917	0.415263	1.49124e-08	4.26787e-07
LOC_Os05g32970	6.69095	2.19048	0.848471	0.00101897	0.00909037
LOC_Os06g10050	7.6535	2.1892	0.610547	3.68022e-05	0.000513864
LOC_Os04g12960	38.2738	2.18776	0.293451	1.24777e-14	8.39333e-13
LOC_Os06g09870	23.4966	2.18768	0.542621	8.43953e-06	0.000138143
LOC_Os03g46100	6.29307	2.18384	0.572565	1.31726e-05	0.000205401
LOC_Os01g72420	26.7206	2.18373	0.429909	4.67431e-08	1.21512e-06
LOC_Os01g43510	2.01661	2.18038	1.48721	0.00766347	0.0466068
LOC_Os10g39936	1.97248	2.17495	1.58361	0.00746984	0.0457094
LOC_Os06g35480	33.6434	2.17356	0.290307	6.54507e-15	4.53505e-13
LOC_Os04g43200	367.692	2.16885	0.152839	1.13861e-46	6.17229e-44
LOC_Os12g32590	1.80667	2.16047	1.32999	0.00635065	0.04032
LOC_Os01g62950	17.3947	2.15822	0.366561	4.21508e-10	1.54757e-08
LOC_Os03g21080	2.50422	2.14884	1.13812	0.00543266	0.0356697
LOC_Os04g42250	15.7121	2.14645	0.363478	4.194e-10	1.54291e-08
LOC_Os03g63700	22.815	2.13865	0.333942	1.52131e-11	6.83165e-10
LOC_Os03g19200	7.51381	2.13536	0.760011	0.000428664	0.00438928
LOC_Os10g38740	64.8148	2.12899	0.310627	7.60472e-13	4.19649e-11
LOC_Os10g41580	11.5889	2.12546	0.608337	4.70005e-05	0.000641678
LOC_Os01g25820	5.06809	2.12285	0.888383	0.00180175	0.0145824
LOC_Os04g59540	14.7997	2.11953	0.451243	3.08282e-07	6.90546e-06
LOC_Os03g55720	29.3154	2.1179	0.436037	1.01082e-07	2.4611e-06
LOC_Os06g03520	2.94319	2.1151	0.941546	0.00210789	0.0164901
LOC_Os03g17760	22.1882	2.10614	0.345174	1.14735e-10	4.63799e-09
LOC_Os02g50374	70.3101	2.10362	0.296984	1.21896e-13	7.27074e-12
LOC_Os10g32940	4.88734	2.10196	0.67376	0.000172956	0.00199858
LOC_Os04g48070	17.2543	2.0991	0.474238	9.79943e-07	1.95681e-05
LOC_Os12g05990	16.5328	2.09866	0.519926	5.17284e-06	8.84421e-05
LOC_Os01g67860	116.561	2.09802	0.204121	1.10055e-25	1.96934e-23
LOC_Os01g02150	5.63186	2.09186	1.20974	0.00607264	0.0390059
LOC_Os03g07226	21.2256	2.09008	0.462494	6.32874e-07	1.33309e-05
LOC_Os04g48830	7.56046	2.08841	0.644941	0.000145814	0.00171945
LOC_Os01g52640	31.5894	2.08793	0.347327	2.60624e-10	9.98663e-09
LOC_Os09g25570	3.85794	2.08733	0.743359	0.000489632	0.00492867
LOC_Os07g41460	77.0787	2.0861	0.237663	2.24634e-19	2.36584e-17
LOC_Os06g19260	3.72909	2.08163	1.15404	0.00560031	0.036507
LOC_Os03g19310	11.2394	2.07671	0.490622	2.29644e-06	4.23256e-05
LOC_Os04g53050	1.46839	2.06571	1.81269	0.00789525	0.0477106
LOC_Os12g35670	78.5758	2.06507	0.255905	1.06929e-16	9.03225e-15
LOC_Os03g04620	6.90333	2.06505	0.679603	0.000252375	0.00276877
LOC_Os03g22190	2.34179	2.06337	1.3647	0.00666259	0.0418299
LOC_Os10g21940	8.21965	2.05721	0.579262	3.84611e-05	0.000534597
LOC_Os09g37040	23.3562	2.05589	0.458212	9.25828e-07	1.86288e-05
LOC_Os04g48350	2.60875	2.05211	1.33242	0.00738646	0.0453497
LOC_Os04g40090	61.8725	2.04898	0.201829	4.29831e-25	7.26809e-23
LOC_Os11g07930	15.1371	2.04804	0.643315	0.000179704	0.00206879
LOC_Os08g09020	1.6067	2.04333	1.7694	0.00671812	0.0421397
LOC_Os03g16070	19.1875	2.04299	0.36986	3.02168e-09	9.6354e-08
LOC_Os06g46970	4.99364	2.03902	0.798865	0.0011235	0.00982778
LOC_Os04g43670	24.029	2.03818	0.457972	7.69264e-07	1.57712e-05
LOC_Os03g15230	7.97126	2.03722	0.543705	2.24331e-05	0.000333708
LOC_Os01g63190	7.2063	2.03677	0.726101	0.000519673	0.00517455
LOC_Os07g36690	13.9158	2.03238	0.386611	1.7541e-08	4.98149e-07
LOC_Os06g06360	14.5463	2.03155	0.428405	2.7626e-07	6.23224e-06
LOC_Os12g36840	50.3204	2.0305	0.274174	1.3823e-14	9.23084e-13
LOC_Os03g54050	61.5017	2.02821	0.326001	5.90016e-11	2.47713e-09
LOC_Os04g44600	46.3838	2.02313	0.274505	2.2476e-14	1.45353e-12
LOC_Os01g47780	3.13463	2.01952	1.01974	0.00405983	0.028067
LOC_Os09g38320	5.02384	2.01857	0.71455	0.000491814	0.00494524
LOC_Os07g16040	4.30478	2.01775	0.753983	0.000692611	0.00657338
LOC_Os04g43150	39.6205	2.01641	0.270264	8.90592e-15	6.05701e-13
LOC_Os02g44642	16.0014	2.01311	0.406021	8.49982e-08	2.10848e-06
LOC_Os06g10100	35.3933	2.00875	0.261035	1.84484e-15	1.34396e-13
LOC_Os09g28370	2.93392	2.00756	1.44106	0.00771037	0.0468545
LOC_Os09g25290	7.84467	2.00747	0.559681	3.17316e-05	0.000451298
LOC_Os01g04350	52.2118	2.0053	0.477222	2.55178e-06	4.62002e-05
LOC_Os06g10020	36.209	2.00191	0.242453	2.28128e-17	2.0022e-15
LOC_Os01g62970	147.562	2.00089	0.199392	1.00208e-24	1.62012e-22
LOC_Os01g04020	432.43	1.99981	0.153692	1.44486e-39	5.78918e-37
LOC_Os01g63480	4.14017	1.99871	1.03293	0.00373839	0.0263489
LOC_Os07g41160	9.6006	1.99514	0.496673	7.25451e-06	0.000121003
LOC_Os09g07154	32.5118	1.99086	0.331203	1.83981e-10	7.26115e-09
LOC_Os06g39660	4.3872	1.98857	0.662695	0.000278439	0.0030241
LOC_Os05g44900	770.207	1.98465	0.136319	5.79862e-49	3.44756e-46
LOC_Os01g57870	13.7091	1.98097	0.37796	1.88664e-08	5.30881e-07
LOC_Os01g06220	163.402	1.97875	0.199372	4.36782e-24	6.4844e-22
LOC_Os02g52210	334.278	1.97695	0.165475	7.63362e-34	2.30648e-31
LOC_Os07g46510	30.2844	1.97275	0.302092	6.95933e-12	3.32299e-10
LOC_Os07g39190	4.6301	1.97191	0.729151	0.000719037	0.00681016
LOC_Os08g37180	45.0385	1.97065	0.300184	6.17816e-12	2.9731e-10
LOC_Os03g06810	17.4042	1.96945	0.479442	3.91822e-06	6.87123e-05
LOC_Os01g20980	29.6586	1.9693	0.350794	2.59249e-09	8.36816e-08
LOC_Os01g51360	10.0476	1.96595	0.496734	8.09584e-06	0.000133108
LOC_Os01g64860	14.8773	1.96131	0.51335	1.39463e-05	0.000216733
LOC_Os05g49940	102.279	1.95736	0.234596	8.77505e-18	8.16833e-16
LOC_Os05g33110	6.45312	1.95642	0.544613	3.30217e-05	0.000467094
LOC_Os04g38680	63.2282	1.95507	0.302008	1.29139e-11	5.92079e-10
LOC_Os02g51040	13.0565	1.95138	0.457819	2.01096e-06	3.76284e-05
LOC_Os05g51650	2.53765	1.95046	1.15343	0.00732342	0.0450527
LOC_Os05g36290	179.875	1.94522	0.158068	1.073e-35	3.73139e-33
LOC_Os04g51130	51.7613	1.94261	0.311641	5.47344e-11	2.30849e-09
LOC_Os02g45380	3.92191	1.93797	0.927736	0.00283828	0.0210682
LOC_Os10g01240	41.9028	1.93754	0.317041	1.00016e-10	4.08735e-09
LOC_Os01g32670	1294.2	1.93649	0.246362	4.82151e-16	3.76548e-14
LOC_Os02g26810	71.2606	1.93192	0.241594	1.61767e-16	1.33104e-14
LOC_Os03g18770	56.3494	1.93062	0.23066	8.04032e-18	7.5224e-16
LOC_Os03g08600	7.76453	1.93025	0.842323	0.00228846	0.0176554
LOC_Os03g56610	4.47879	1.92968	0.983743	0.00479975	0.0321571
LOC_Os01g56680	338.988	1.92803	0.198307	2.61628e-23	3.68096e-21
LOC_Os02g51710	6.26003	1.9268	0.689771	0.000436997	0.00445727
LOC_Os07g35580	3.31086	1.92635	0.868143	0.00235818	0.0181047
LOC_Os01g03950	9.8443	1.92582	0.507514	1.43813e-05	0.000222554
LOC_Os02g25230	3.49209	1.92536	0.903144	0.00316618	0.0230838
LOC_Os01g03690	52.8837	1.92501	0.205724	1.18002e-21	1.44033e-19
LOC_Os10g04490	58.0726	1.92363	0.326126	3.76787e-10	1.39449e-08
LOC_Os03g04710	49.5984	1.9225	0.219075	2.0496e-19	2.17104e-17
LOC_Os07g47670	785.316	1.92213	0.188558	2.64145e-25	4.50782e-23
LOC_Os08g33750	4.48962	1.92028	0.906775	0.00322237	0.0233733
LOC_Os01g42030	23.4027	1.91672	0.31463	1.24295e-10	4.99104e-09
LOC_Os08g35480	29.235	1.91609	0.298113	1.34999e-11	6.15884e-10
LOC_Os12g03860	9.00573	1.91594	0.814889	0.00184427	0.0148264
LOC_Os04g56309	69.3569	1.915	0.280307	9.40552e-13	5.08367e-11
LOC_Os03g08250	14.2632	1.91037	0.427449	9.51129e-07	1.90961e-05
LOC_Os12g32790	8.68183	1.90503	0.486765	9.83827e-06	0.000159061
LOC_Os10g17650	10.8733	1.90154	0.474944	6.60952e-06	0.000110947
LOC_Os03g19760	28.1258	1.89959	0.381351	8.64901e-08	2.13958e-06
LOC_Os03g27590	19.9994	1.899	0.330884	1.06739e-09	3.65671e-08
LOC_Os05g46030	2.87695	1.89497	1.0758	0.00652673	0.0411684
LOC_Os01g36220	18.774	1.8948	0.442072	2.21002e-06	4.08145e-05
LOC_Os05g45070	280.562	1.89129	0.214084	1.14703e-19	1.26593e-17
LOC_Os02g49460	26.4621	1.89122	0.414065	6.60335e-07	1.38618e-05
LOC_Os01g16146	51.4129	1.88914	0.210967	3.12595e-20	3.64648e-18
LOC_Os02g19650	17.6866	1.88746	0.434034	1.66148e-06	3.16024e-05
LOC_Os07g31650	7.93201	1.88707	0.536978	4.47696e-05	0.000613494
LOC_Os06g31090	109.843	1.88295	0.273657	6.92919e-13	3.83519e-11
LOC_Os03g16230	18.3519	1.88165	0.357481	1.83674e-08	5.20015e-07
LOC_Os01g21740	17.3228	1.8802	0.384456	1.0339e-07	2.50735e-06
LOC_Os03g19990	9.13085	1.87729	0.736662	0.00109364	0.00961681
LOC_Os06g07560	89.9641	1.87278	0.215339	5.1639e-19	5.25833e-17
LOC_Os06g38340	14.6356	1.87166	0.641025	0.000445287	0.0045268
LOC_Os03g16334	188.018	1.86669	0.300275	6.06988e-11	2.53682e-09
LOC_Os01g50616	4.14575	1.8654	0.832432	0.0024485	0.0187099
LOC_Os04g50204	31.6868	1.86172	0.287959	1.37025e-11	6.23581e-10
LOC_Os05g48680	13.308	1.8605	0.442283	2.7234e-06	4.91625e-05
LOC_Os01g50110	9.71045	1.85402	0.604191	0.000241627	0.00266673
LOC_Os05g35290	29.9085	1.85017	0.516261	3.82648e-05	0.00053227
LOC_Os03g14642	12.851	1.8497	1.48777	0.00736696	0.0452577
LOC_Os03g40930	4.9952	1.84803	0.589744	0.000186487	0.00213619
LOC_Os07g38710	12.7908	1.84597	0.433183	2.33416e-06	4.28494e-05
LOC_Os12g05860	35.1604	1.84458	0.401284	4.83742e-07	1.04769e-05
LOC_Os04g47140	9.28232	1.84428	0.466476	9.04986e-06	0.000147218
LOC_Os12g03420	72.1728	1.84413	0.340344	7.31263e-09	2.18797e-07
LOC_Os04g46440	10.7786	1.84275	0.456749	7.00931e-06	0.000117231
LOC_Os05g29790	20.7143	1.84253	0.561896	0.000129668	0.00155188
LOC_Os01g65520	62.1429	1.83851	0.216807	3.36507e-18	3.28156e-16
LOC_Os11g40370	13.7279	1.83832	0.420172	1.3978e-06	2.69768e-05
LOC_Os07g36080	197.027	1.83691	0.183398	1.68778e-24	2.705e-22
LOC_Os02g53350	14.9776	1.83295	0.479767	1.54206e-05	0.000237242
LOC_Os07g47250	5.34361	1.83192	0.608802	0.0002951	0.0031807
LOC_Os03g02070	62.294	1.83164	0.326515	2.16962e-09	7.12804e-08
LOC_Os01g47570	107.711	1.83066	0.166916	7.02757e-29	1.57958e-26
LOC_Os10g37510	12.1673	1.8277	0.434913	3.05885e-06	5.46825e-05
LOC_Os07g49480	31.9897	1.82645	0.414294	1.28285e-06	2.49148e-05
LOC_Os12g09590	4.52024	1.82058	0.851071	0.00308641	0.022578
LOC_Os03g41390	171.119	1.81752	0.182615	3.37841e-24	5.10389e-22
LOC_Os01g50460	48.0489	1.816	0.636682	0.000505543	0.00505022
LOC_Os03g12900	12.2543	1.81304	0.450506	6.49435e-06	0.000109413
LOC_Os06g43080	6.86101	1.81146	0.54672	9.79311e-05	0.00121302
LOC_Os04g46600	8.63588	1.81076	0.589212	0.000210362	0.00236125
LOC_Os04g40150	11.2951	1.81052	0.627885	0.000447207	0.00454381
LOC_Os05g51130	298.604	1.80957	0.202532	5.00647e-20	5.73132e-18
LOC_Os03g41130	4.68825	1.80702	0.778201	0.00180974	0.0146231
LOC_Os10g20160	18.4246	1.80515	0.42777	2.93029e-06	5.25883e-05
LOC_Os05g31670	19.275	1.80352	0.355971	5.10671e-08	1.31639e-06
LOC_Os08g05480	138.498	1.7991	0.231373	1.00066e-15	7.52781e-14
LOC_Os04g55210	4.23576	1.79669	0.838767	0.00332737	0.0240026
LOC_Os07g07440	91.4915	1.79646	0.226212	2.12824e-16	1.69808e-14
LOC_Os08g06100	3.93248	1.79577	0.787571	0.00214611	0.0167535
LOC_Os08g44220	6.00392	1.79479	0.659574	0.000720203	0.0068107
LOC_Os01g63810	16.898	1.79338	0.395617	7.31102e-07	1.50726e-05
LOC_Os07g01940	148.232	1.79241	0.229422	7.48672e-16	5.67851e-14
LOC_Os03g58810	6.27963	1.78801	0.612822	0.000387512	0.00401593
LOC_Os04g12970	245.276	1.78306	0.184521	5.95737e-23	8.19405e-21
LOC_Os11g44380	64.6984	1.78025	0.245189	5.98134e-14	3.67473e-12
LOC_Os02g50820	12.5607	1.77906	0.520998	7.53155e-05	0.000960651
LOC_Os10g42900	17.2073	1.77747	0.56561	0.000190455	0.00217351
LOC_Os03g10320	5.1551	1.77628	0.645471	0.000629319	0.00606035
LOC_Os04g29580	6.29863	1.77527	0.722304	0.00148969	0.0124973
LOC_Os07g34640	53.3434	1.77487	0.219822	1.07323e-16	9.03225e-15
LOC_Os05g49620	34.4969	1.77457	0.344424	3.34125e-08	9.01649e-07
LOC_Os08g08440	16.9771	1.77201	0.343213	3.11082e-08	8.43169e-07
LOC_Os07g40130	7.48257	1.76936	0.52993	9.40905e-05	0.00116937
LOC_Os08g43210	44.8513	1.76107	0.362215	1.65833e-07	3.88863e-06
LOC_Os01g65780	39.9856	1.75752	0.244183	8.84033e-14	5.30737e-12
LOC_Os05g49210	6.69527	1.74966	0.734501	0.00175393	0.0142534
LOC_Os02g50930	46.8811	1.74882	0.210525	1.57584e-17	1.40991e-15
LOC_Os09g26340	78.8892	1.74004	0.313443	3.26202e-09	1.03126e-07
LOC_Os01g50100	296.512	1.73952	0.1501	6.34444e-32	1.67049e-29
LOC_Os03g55300	9.50561	1.73803	0.460434	1.99175e-05	0.000300654
LOC_Os05g33410	92.4132	1.73802	0.168778	9.75264e-26	1.76226e-23
LOC_Os05g46040	63.1341	1.73529	0.226933	3.09444e-15	2.22787e-13
LOC_Os02g48200	46.2374	1.73124	0.31068	3.37336e-09	1.06463e-07
LOC_Os01g49440	8.19087	1.72381	0.513038	9.32843e-05	0.0011617
LOC_Os01g14510	4.72617	1.71812	0.644093	0.000856361	0.00787998
LOC_Os01g62310	56.8423	1.71649	0.25322	1.31791e-12	7.04069e-11
LOC_Os04g45470	28.7757	1.71497	0.27798	7.81844e-11	3.24553e-09
LOC_Os05g43770	6.91294	1.71472	0.621683	0.000657473	0.00628521
LOC_Os08g32980	55.947	1.71148	0.222042	1.68928e-15	1.24044e-13
LOC_Os05g33820	39.1673	1.70901	0.250737	1.36016e-12	7.22451e-11
LOC_Os01g47080	36.6228	1.70439	0.263193	1.4206e-11	6.43319e-10
LOC_Os06g34530	52.1876	1.70216	0.251179	1.63835e-12	8.62755e-11
LOC_Os06g34610	110.024	1.69907	0.275505	9.22391e-11	3.80326e-09
LOC_Os11g39010	8.19138	1.69758	0.527694	0.000142011	0.0016843
LOC_Os10g13550	15.6007	1.68945	0.460677	3.11033e-05	0.000444736
LOC_Os02g42560	6.61571	1.68936	0.692435	0.00146571	0.0123466
LOC_Os09g31990	71.8415	1.6873	0.343714	1.21953e-07	2.91534e-06
LOC_Os01g59190	4.06098	1.68689	0.692649	0.00153118	0.0127927
LOC_Os10g41230	41.3456	1.68553	0.32945	4.98204e-08	1.28785e-06
LOC_Os04g26920	6.06825	1.68085	0.665466	0.00107991	0.00952187
LOC_Os02g45760	90.1382	1.67915	0.286252	6.35763e-10	2.27529e-08
LOC_Os01g56570	3.27533	1.67801	1.10821	0.00838482	0.0499324
LOC_Os08g45180	11.2183	1.67417	0.432251	1.28227e-05	0.000200283
LOC_Os01g41900	38.5653	1.67329	0.316043	1.72315e-08	4.90115e-07
LOC_Os04g42770	25.4403	1.67101	0.289364	1.05217e-09	3.61801e-08
LOC_Os02g42310	46.6061	1.66852	0.306942	6.19043e-09	1.87658e-07
LOC_Os06g41240	14.5752	1.66535	0.399044	4.15537e-06	7.25262e-05
LOC_Os01g41770	11.2101	1.65892	0.59715	0.000593764	0.00578418
LOC_Os07g39750	2.7833	1.65442	0.970262	0.00674379	0.0422772
LOC_Os02g43170	310.162	1.65246	0.140694	1.07396e-32	3.04525e-30
LOC_Os01g64660	9.164	1.65106	0.533671	0.000233203	0.00258614
LOC_Os04g48484	9.18905	1.64815	0.470026	5.26413e-05	0.000709234
LOC_Os04g38320	37.5311	1.64396	0.279863	6.09779e-10	2.18655e-08
LOC_Os03g21700	3.04125	1.64385	0.985148	0.00835793	0.0498044
LOC_Os01g41660	6.69321	1.64035	0.579024	0.000562285	0.00553309
LOC_Os09g35730	97.7268	1.63869	0.16965	6.16182e-23	8.41248e-21
LOC_Os10g38820	5.36731	1.63546	0.730804	0.00304464	0.0223302
LOC_Os02g40784	18.5322	1.63517	0.408317	7.89562e-06	0.000130398
LOC_Os08g07660	220.357	1.63388	0.294972	4.45308e-09	1.38406e-07
LOC_Os04g54230	89.1394	1.629	0.444863	2.67622e-05	0.000389924
LOC_Os03g53900	67.0326	1.62882	0.279493	7.95552e-10	2.78232e-08
LOC_Os04g02530	295.872	1.62758	0.214528	4.59735e-15	3.22181e-13
LOC_Os07g04820	46.0795	1.62376	0.277308	6.646e-10	2.36016e-08
LOC_Os04g56290	13.4356	1.62299	0.435639	2.56664e-05	0.00037604
LOC_Os10g12290	9.73012	1.61583	0.536776	0.000304564	0.00327122
LOC_Os02g48620	25.2781	1.61527	0.346687	4.29894e-07	9.44384e-06
LOC_Os06g48010	105.675	1.61441	0.521751	0.000291114	0.00314509
LOC_Os04g33830	20.2544	1.61294	0.426521	2.09265e-05	0.000314341
LOC_Os01g52010	5.20253	1.61238	0.647591	0.00134623	0.0114738
LOC_Os06g10040	20.1573	1.61221	0.443246	2.97057e-05	0.000427404
LOC_Os05g40384	15.5707	1.61088	0.410538	1.17805e-05	0.000185897
LOC_Os03g10500	5.15112	1.61015	0.791403	0.00430867	0.0294777
LOC_Os12g05840	102.985	1.60982	0.351412	7.24961e-07	1.49628e-05
LOC_Os02g12660	11.5068	1.60446	0.474305	9.37408e-05	0.00116581
LOC_Os10g22720	9.85754	1.60445	0.56019	0.000430279	0.00440093
LOC_Os12g35610	4.05535	1.60318	0.820163	0.00481784	0.0322315
LOC_Os02g26790	8.23375	1.60185	0.532491	0.00034652	0.00366
LOC_Os02g43710	8.46474	1.59905	0.572915	0.000581929	0.0056809
LOC_Os07g35290	10.9104	1.59885	0.497566	0.000177678	0.0020493
LOC_Os09g28560	3.03192	1.5988	0.895981	0.00644566	0.0407687
LOC_Os03g24950	6.43101	1.59744	0.634399	0.0012893	0.0110751
LOC_Os09g07120	7.04912	1.59513	0.589535	0.000852644	0.00785755
LOC_Os02g37060	21.9736	1.59179	0.384594	4.5671e-06	7.88905e-05
LOC_Os02g30100	3.70527	1.58844	0.727317	0.00288955	0.0213884
LOC_Os03g09250	42.8676	1.58712	0.239922	5.21267e-12	2.54166e-10
LOC_Os07g47790	124.037	1.58574	0.177487	7.06065e-20	7.94868e-18
LOC_Os06g45950	20.5446	1.58471	0.425084	2.8916e-05	0.000417673
LOC_Os04g44250	67.4727	1.58325	0.346722	6.82469e-07	1.42292e-05
LOC_Os07g02920	52.7366	1.58324	0.311673	4.46669e-08	1.16889e-06
LOC_Os07g46410	6.57392	1.58318	0.688322	0.00249005	0.0189579
LOC_Os01g11460	12.8559	1.5815	0.463826	7.44354e-05	0.000952722
LOC_Os03g04570	30.3241	1.57735	0.310061	5.35886e-08	1.37561e-06
LOC_Os12g33300	76.1889	1.57707	0.332213	2.72055e-07	6.16001e-06
LOC_Os01g07780	27.2362	1.57663	0.287874	6.1286e-09	1.86089e-07
LOC_Os03g06120	4.35106	1.57452	0.721852	0.00305833	0.0224217
LOC_Os02g42000	58.7836	1.57267	0.243458	1.43166e-11	6.46737e-10
LOC_Os01g22010	47.1523	1.57192	0.287301	7.76444e-09	2.3119e-07
LOC_Os03g14010	4.61542	1.57064	0.826359	0.00489566	0.0326218
LOC_Os01g63050	36.3034	1.56996	0.320978	1.52829e-07	3.59744e-06
LOC_Os03g40670	24.9207	1.56959	0.346923	8.60237e-07	1.74227e-05
LOC_Os07g39310	110.458	1.56923	0.175913	7.07278e-20	7.94868e-18
LOC_Os04g43800	22.0468	1.56916	0.444296	5.09898e-05	0.00069001
LOC_Os02g14840	13.1326	1.56597	0.651001	0.00181653	0.0146533
LOC_Os01g17330	223.641	1.56394	0.222654	3.35577e-13	1.92081e-11
LOC_Os02g52990	17.2625	1.55972	0.513509	0.000287687	0.00311537
LOC_Os11g15520	5.23607	1.55931	0.695716	0.00259842	0.0196357
LOC_Os11g12410	5.7772	1.55274	0.629103	0.0015676	0.0130617
LOC_Os01g22600	71.5456	1.55232	0.238254	1.1561e-11	5.32703e-10
LOC_Os02g41954	50.1353	1.55132	0.365555	3.2427e-06	5.76338e-05
LOC_Os01g27230	5.64505	1.55059	0.622075	0.00151177	0.0126537
LOC_Os09g38850	37.1026	1.54997	0.343858	1.00297e-06	1.98986e-05
LOC_Os03g56860	412.712	1.54763	0.368743	3.92322e-06	6.87346e-05
LOC_Os05g37060	48.9772	1.54722	0.308932	7.86109e-08	1.96325e-06
LOC_Os03g29770	45.7521	1.54647	0.279795	5.40069e-09	1.65075e-07
LOC_Os02g41780	6.52413	1.54609	0.875791	0.00832955	0.0496996
LOC_Os01g68720	19.7697	1.54443	0.37127	4.29462e-06	7.47443e-05
LOC_Os09g25050	5.54804	1.54351	0.680858	0.00254141	0.0193078
LOC_Os03g10240	64.3529	1.5428	0.302153	4.36942e-08	1.15211e-06
LOC_Os09g15550	6.51709	1.54232	0.599179	0.00126794	0.0109152
LOC_Os03g08900	10.1741	1.53998	0.509363	0.000314305	0.00336427
LOC_Os06g14670	2.96144	1.53222	0.792808	0.00564788	0.0367182
LOC_Os04g33190	96.0423	1.53204	0.191123	1.76453e-16	1.44543e-14
LOC_Os05g48690	203.208	1.52906	0.159015	1.046e-22	1.38696e-20
LOC_Os04g45520	102.829	1.5278	0.179811	3.12322e-18	3.06192e-16
LOC_Os02g32840	4.65957	1.52706	0.779797	0.00477854	0.0320383
LOC_Os01g09620	19.3753	1.5266	0.365875	4.42756e-06	7.6768e-05
LOC_Os03g62090	6.85851	1.52558	0.658871	0.0022118	0.0171573
LOC_Os01g52650	39.9028	1.51989	0.450631	0.000116569	0.00141081
LOC_Os01g61150	11.1429	1.5196	0.482506	0.000229927	0.00255904
LOC_Os06g45630	34.709	1.51498	0.448532	0.000108693	0.00132934
LOC_Os09g17540	14.8894	1.51496	0.536269	0.000505349	0.00505022
LOC_Os09g15580	12.3326	1.51428	0.454843	0.000120404	0.00145321
LOC_Os03g07570	74.1059	1.51311	0.230114	6.76134e-12	3.23684e-10
LOC_Os03g61090	34.3006	1.5128	0.466061	0.000165941	0.00192477
LOC_Os06g47530	26.7006	1.51221	0.329101	6.55107e-07	1.37677e-05
LOC_Os10g20390	7.65917	1.51152	0.569181	0.000955501	0.00862009
LOC_Os01g74152	7.46694	1.50843	0.598249	0.00132724	0.0113304
LOC_Os03g59360	139.518	1.50809	0.17054	1.40271e-19	1.52079e-17
LOC_Os03g10150	8.11515	1.50715	0.504867	0.000365399	0.00382217
LOC_Os04g28330	32.0529	1.50714	0.324906	4.47058e-07	9.77429e-06
LOC_Os06g15600	14.3892	1.50488	0.479839	0.00019236	0.00218851
LOC_Os03g22510	6.72089	1.50216	0.725748	0.00381609	0.0267634
LOC_Os12g08030	5.44507	1.5018	0.74045	0.00486315	0.0324639
LOC_Os01g43550	129.251	1.4985	0.214244	4.32774e-13	2.43928e-11
LOC_Os05g15150	35.9079	1.48667	0.284092	2.6565e-08	7.25363e-07
LOC_Os03g50120	11.6567	1.48357	0.5787	0.0013014	0.0111512
LOC_Os07g03120	3.55366	1.48198	0.779284	0.0060491	0.0389063
LOC_Os01g56390	54.8619	1.48141	0.208573	1.988e-13	1.15952e-11
LOC_Os01g72140	58.198	1.47985	0.233647	3.0531e-11	1.3398e-09
LOC_Os10g36200	13.3911	1.47455	0.619237	0.00174896	0.0142255
LOC_Os02g41580	24.5792	1.474	0.420426	6.54239e-05	0.000850372
LOC_Os09g20220	1043.62	1.47326	0.209351	3.22299e-13	1.85056e-11
LOC_Os02g57280	39.9564	1.47308	0.29266	7.61034e-08	1.91359e-06
LOC_Os03g49630	7.82927	1.47271	0.65634	0.00263054	0.0198377
LOC_Os08g35470	12.0825	1.46747	0.492478	0.000387758	0.00401593
LOC_Os03g12180	75.749	1.46709	0.222069	7.06601e-12	3.3553e-10
LOC_Os10g35644	10.9686	1.46432	0.494166	0.000401564	0.00413939
LOC_Os12g05980	43.1169	1.46335	0.293982	1.07476e-07	2.59959e-06
LOC_Os06g38750	210.207	1.46273	0.220768	6.2555e-12	3.00248e-10
LOC_Os03g15870	7.93826	1.46033	0.605793	0.00208848	0.0163735
LOC_Os02g50700	15.9018	1.4599	0.420547	6.58857e-05	0.000855168
LOC_Os01g66860	6.84956	1.4582	0.588978	0.00166343	0.013693
LOC_Os08g31130	37.3431	1.45378	0.309072	4.1931e-07	9.22231e-06
LOC_Os06g48020	8.69611	1.45355	0.525409	0.00070001	0.00663677
LOC_Os01g47070	81.9293	1.45319	0.282398	4.38337e-08	1.15414e-06
LOC_Os01g42410	150.125	1.45302	0.215959	3.15659e-12	1.60716e-10
LOC_Os08g36110	12.531	1.448	0.394546	3.62953e-05	0.000507941
LOC_Os05g50080	4.99574	1.44642	0.649487	0.00324189	0.0234964
LOC_Os06g05070	14.6716	1.44465	0.755815	0.00750599	0.0458597
LOC_Os07g05750	14.2392	1.44331	0.413993	6.28254e-05	0.000822335
LOC_Os03g21850	37.875	1.44303	0.324343	1.40378e-06	2.70356e-05
LOC_Os02g46030	62.8636	1.44058	0.219715	9.70364e-12	4.49366e-10
LOC_Os03g06139	4.63713	1.44031	0.844283	0.0081442	0.0488785
LOC_Os01g63950	7.02527	1.43969	0.601714	0.00191753	0.0152397
LOC_Os03g49600	10.2455	1.43903	0.479692	0.000338375	0.00359251
LOC_Os01g19330	9.91255	1.43708	0.518875	0.00068892	0.00655185
LOC_Os06g09190	10.8117	1.43354	0.527271	0.000973559	0.00875728
LOC_Os08g19850	16.2236	1.43262	0.371563	1.64934e-05	0.000252693
LOC_Os06g47470	38.8209	1.43183	0.320548	1.32248e-06	2.56305e-05
LOC_Os04g49450	137.868	1.43176	0.190373	7.47653e-15	5.12267e-13
LOC_Os03g51010	25.1446	1.43153	0.345692	4.87889e-06	8.35714e-05
LOC_Os02g40510	47.6142	1.43146	0.241229	4.74825e-10	1.72955e-08
LOC_Os06g05284	8.64646	1.43116	0.642689	0.00317069	0.0231076
LOC_Os11g41875	365.614	1.43011	0.276315	3.79671e-08	1.01123e-06
LOC_Os03g16824	49.9874	1.42901	0.260469	6.23407e-09	1.8867e-07
LOC_Os03g19220	9.6255	1.42835	0.62254	0.00276998	0.020703
LOC_Os02g11970	24.9841	1.42742	0.386672	3.31343e-05	0.000468326
LOC_Os04g55230	38.9911	1.4254	0.364085	1.51783e-05	0.000234102
LOC_Os01g66490	15.6418	1.4253	0.417854	9.8553e-05	0.0012199
LOC_Os01g43700	44.2204	1.42291	0.249288	1.8604e-09	6.22305e-08
LOC_Os08g06380	6.03927	1.42224	0.671399	0.00414296	0.0285241
LOC_Os04g45750	66.6798	1.42116	0.271405	2.96493e-08	8.05998e-07
LOC_Os09g34020	36.5217	1.41987	0.383807	3.22018e-05	0.000456197
LOC_Os01g10230	8.62416	1.4185	0.49466	0.000587676	0.00573093
LOC_Os05g48060	36.4873	1.41598	0.258361	7.32832e-09	2.18911e-07
LOC_Os03g22160	29.3913	1.41269	0.31563	1.22027e-06	2.37494e-05
LOC_Os04g54190	160.228	1.41034	0.179547	5.79724e-16	4.45204e-14
LOC_Os02g12250	14.7618	1.40859	0.45096	0.000261493	0.00285689
LOC_Os01g11160	16.0777	1.40575	0.490435	0.00061866	0.00596991
LOC_Os05g48330	28.0516	1.40425	0.299184	4.37183e-07	9.58112e-06
LOC_Os02g42940	40.9992	1.40283	0.253486	4.60277e-09	1.42817e-07
LOC_Os09g28390	74.9838	1.40248	0.231778	2.49495e-10	9.60008e-09
LOC_Os01g05650	21.1341	1.40155	0.48741	0.000525643	0.00522271
LOC_Os03g02530	57.7602	1.40101	0.239383	8.51412e-10	2.96642e-08
LOC_Os01g65670	69.6154	1.40089	0.403173	7.46128e-05	0.000954329
LOC_Os11g28470	11.6971	1.39969	0.463393	0.000364215	0.00381412
LOC_Os03g12470	72.4208	1.3986	0.236139	5.4492e-10	1.96619e-08
LOC_Os01g72410	11.0276	1.39826	0.508679	0.000800198	0.00744536
LOC_Os01g44110	28.1248	1.39789	0.348978	8.53893e-06	0.000139522
LOC_Os01g09000	207.848	1.39351	0.186801	1.56709e-14	1.03524e-12
LOC_Os04g54830	206.714	1.39182	0.176005	5.33911e-16	4.15211e-14
LOC_Os02g41680	77.5304	1.38675	0.285519	1.85413e-07	4.30397e-06
LOC_Os08g30095	15.0522	1.38656	0.454023	0.000369935	0.00386524
LOC_Os02g06290	22.9612	1.38638	0.395495	6.86471e-05	0.00088664
LOC_Os12g16650	52.329	1.3859	0.263826	2.42964e-08	6.68368e-07
LOC_Os11g01550	28.6468	1.38472	0.345271	1.02059e-05	0.000164284
LOC_Os03g49464	270.428	1.38257	0.171758	1.29881e-16	1.08319e-14
LOC_Os02g38392	163.626	1.38165	0.237351	1.01014e-09	3.4865e-08
LOC_Os11g04720	12.8191	1.38131	0.412937	0.000121406	0.00146155
LOC_Os01g37630	44.3665	1.37994	0.265393	3.68732e-08	9.87805e-07
LOC_Os11g08370	14.9591	1.37894	0.399267	8.78783e-05	0.00109832
LOC_Os03g63480	16.2458	1.37563	0.58655	0.0028316	0.0210271
LOC_Os04g41550	13.1655	1.37278	0.481398	0.000646732	0.00620183
LOC_Os03g13840	272.208	1.36646	0.134286	4.72584e-25	7.91836e-23
LOC_Os06g40030	10.602	1.36489	0.559383	0.00191885	0.0152397
LOC_Os06g48060	35.3196	1.36486	0.266794	5.41962e-08	1.38928e-06
LOC_Os09g30490	82.8856	1.36392	0.203817	3.41814e-12	1.7213e-10
LOC_Os01g27390	7.15341	1.36329	0.599925	0.00303265	0.0222777
LOC_Os06g48960	65.0698	1.36268	0.235421	1.34303e-09	4.57547e-08
LOC_Os08g44350	10.9915	1.36257	0.46094	0.000469721	0.00475421
LOC_Os01g49529	32.5934	1.36095	0.297694	8.26925e-07	1.68782e-05
LOC_Os01g33110	7.24074	1.35914	0.621607	0.00378764	0.0266247
LOC_Os02g34940	17.803	1.3577	0.39373	9.58119e-05	0.00118916
LOC_Os01g46570	20.096	1.35636	0.365324	3.14346e-05	0.000448429
LOC_Os11g10290	19.5813	1.35625	0.38615	6.98467e-05	0.00090024
LOC_Os03g16000	39.153	1.35543	0.294957	6.50291e-07	1.36821e-05
LOC_Os06g15420	23.2649	1.35458	0.317141	2.99577e-06	5.37112e-05
LOC_Os06g51070	26.2189	1.35404	0.336578	8.04954e-06	0.000132465
LOC_Os01g49770	19.577	1.35027	0.346141	1.58834e-05	0.000243752
LOC_Os09g16290	8.36623	1.34875	0.532851	0.00158412	0.0131696
LOC_Os01g58444	7.33395	1.34801	0.527741	0.0015797	0.0131388
LOC_Os04g55510	30.4957	1.34771	0.322242	4.66275e-06	8.0242e-05
LOC_Os01g62244	155.205	1.34648	0.203926	6.11908e-12	2.95238e-10
LOC_Os11g13570	37.0309	1.34611	0.276273	1.95396e-07	4.51862e-06
LOC_Os02g06160	19.5741	1.34526	0.368378	4.21726e-05	0.000581625
LOC_Os05g39060	25.6547	1.34484	0.293616	7.80906e-07	1.59921e-05
LOC_Os01g62210	18.342	1.34184	0.410293	0.000167288	0.00193795
LOC_Os09g26300	37.401	1.34129	0.280732	2.83783e-07	6.39413e-06
LOC_Os09g27450	4.54202	1.34074	0.722303	0.00783706	0.0474679
LOC_Os11g32650	6.85101	1.34053	0.531061	0.0018344	0.0147641
LOC_Os07g23430	5.29614	1.33857	0.637128	0.00452189	0.0305958
LOC_Os06g38980	49.6693	1.33817	0.372087	4.88133e-05	0.00066348
LOC_Os02g32520	175.569	1.33643	0.24305	7.61115e-09	2.26992e-07
LOC_Os05g30640	60.4005	1.33632	0.237127	3.05494e-09	9.72462e-08
LOC_Os10g37710	63.1125	1.33504	0.263133	7.76746e-08	1.94514e-06
LOC_Os02g29464	7.19235	1.33434	0.608222	0.00376623	0.0265046
LOC_Os03g58640	8.71862	1.33332	0.591214	0.00306312	0.0224479
LOC_Os09g36220	226.385	1.33023	0.196298	2.22926e-12	1.1445e-10
LOC_Os01g56330	38.3053	1.32874	0.243474	9.99987e-09	2.93017e-07
LOC_Os01g06500	201.266	1.32868	0.175727	6.65398e-15	4.59324e-13
LOC_Os02g37830	90.3331	1.32631	0.232778	1.90597e-09	6.35897e-08
LOC_Os04g52750	30.173	1.32475	0.453728	0.000501587	0.00502432
LOC_Os04g50970	93.1587	1.32443	0.179274	2.6629e-14	1.69241e-12
LOC_Os02g43590	23.5436	1.32183	0.352283	2.80224e-05	0.000406038
LOC_Os04g58160	7.58358	1.32127	0.585513	0.0033101	0.0239107
LOC_Os06g32960	11.8536	1.32115	0.467628	0.000747406	0.00702828
LOC_Os02g39570	15.9963	1.31987	0.370966	6.25163e-05	0.000819515
LOC_Os01g45700	103.861	1.31984	0.198014	5.16737e-12	2.52625e-10
LOC_Os11g32270	7.28123	1.31961	0.577554	0.00318393	0.0231765
LOC_Os01g63420	20.4889	1.31623	0.396958	0.000143883	0.00169994
LOC_Os07g22494	31.95	1.31601	0.341271	2.05152e-05	0.000308645
LOC_Os03g30570	46.8327	1.31532	0.254712	3.92917e-08	1.04199e-06
LOC_Os04g44200	4.62509	1.31408	0.696028	0.00745132	0.045666
LOC_Os05g10840	69.3861	1.30786	0.291219	1.35498e-06	2.62053e-05
LOC_Os05g49410	25.7189	1.30726	0.366821	5.62296e-05	0.000751332
LOC_Os08g04360	13.0838	1.30614	0.454248	0.000588638	0.00573727
LOC_Os05g22730	30.4047	1.30467	0.600883	0.00375604	0.026453
LOC_Os09g39940	214.275	1.30301	0.171866	6.78512e-15	4.66629e-13
LOC_Os04g43050	17.3156	1.2995	0.401018	0.000195719	0.00221715
LOC_Os01g47580	138.081	1.29937	0.148938	6.54424e-19	6.6273e-17
LOC_Os03g16400	18.8898	1.29899	0.34976	3.21364e-05	0.000455971
LOC_Os06g04889	40.4694	1.2966	0.398511	0.000187024	0.00214102
LOC_Os06g21380	67.309	1.295	0.272859	4.0109e-07	8.86391e-06
LOC_Os01g10840	54.3497	1.29158	0.202101	3.46725e-11	1.50719e-09
LOC_Os02g06930	260.668	1.28758	0.19953	2.19349e-11	9.69501e-10
LOC_Os01g07870	59.3572	1.28429	0.258096	1.36829e-07	3.24568e-06
LOC_Os01g58290	57.9788	1.28263	0.254202	8.06423e-08	2.01126e-06
LOC_Os07g04970	40.3641	1.28255	0.398	0.000204576	0.00230433
LOC_Os02g48870	4.98153	1.28146	0.660306	0.00702553	0.0436813
LOC_Os01g58440	7.39372	1.27945	0.593014	0.00448415	0.0304298
LOC_Os01g01484	7.7919	1.27814	0.512476	0.00192992	0.0153114
LOC_Os06g12390	79.5503	1.2772	0.206398	1.06094e-10	4.3166e-09
LOC_Os03g55980	7.20488	1.2738	0.544291	0.00291804	0.0215561
LOC_Os02g13260	55.0214	1.27175	0.288179	1.88155e-06	3.54952e-05
LOC_Os02g13850	17.0127	1.27143	0.379938	0.000143601	0.00169898
LOC_Os07g43530	14.6926	1.27127	0.363579	8.5551e-05	0.00107338
LOC_Os04g41870	7.33899	1.2711	0.512405	0.00189963	0.0151567
LOC_Os01g57210	7.76188	1.26935	0.527688	0.0022932	0.0176771
LOC_Os09g34860	92.5846	1.26767	0.192008	7.28241e-12	3.42403e-10
LOC_Os03g29250	6.9083	1.26719	0.561333	0.00359195	0.0255119
LOC_Os12g24650	11.4093	1.2656	0.469402	0.0011018	0.00967478
LOC_Os02g51670	766.181	1.26516	0.199481	4.78825e-11	2.03346e-09
LOC_Os03g40540	11.7908	1.26327	0.559522	0.00380035	0.0266904
LOC_Os04g38390	10.4875	1.26281	0.426809	0.000516834	0.00515464
LOC_Os02g47470	320.541	1.26081	0.171183	4.07089e-14	2.53482e-12
LOC_Os11g44310	71.6087	1.25874	0.243236	4.39837e-08	1.15644e-06
LOC_Os03g16210	18.5163	1.25846	0.351395	5.58278e-05	0.000748336
LOC_Os08g41290	212.536	1.25767	0.446279	0.000735	0.00693995
LOC_Os03g56270	6.87241	1.25682	0.578624	0.0044464	0.030207
LOC_Os10g42790	54.6525	1.25464	0.207718	3.01971e-10	1.1405e-08
LOC_Os07g05470	8.19723	1.2516	0.554709	0.00369171	0.0260597
LOC_Os11g43410	12.3938	1.25148	0.528103	0.0025711	0.0194692
LOC_Os02g01380	9.59374	1.25112	0.548241	0.00364504	0.0258292
LOC_Os05g49770	33.521	1.24941	0.304428	7.92455e-06	0.000130759
LOC_Os09g37100	118.871	1.24695	0.211247	7.88704e-10	2.76361e-08
LOC_Os05g33630	16.0904	1.24681	0.408472	0.000398604	0.00411347
LOC_Os05g44922	31.9033	1.2458	0.273131	1.01284e-06	2.00511e-05
LOC_Os05g22920	7.72183	1.24334	0.548832	0.00352688	0.0251661
LOC_Os09g34300	19.956	1.24139	0.356017	9.12863e-05	0.00113759
LOC_Os01g61860	11.088	1.24132	0.481531	0.0015744	0.0131124
LOC_Os04g45490	8.67935	1.24098	0.636529	0.00756395	0.0461474
LOC_Os03g50450	29.7614	1.24022	0.372707	0.000161004	0.00187221
LOC_Os06g05700	9.63108	1.23903	0.490922	0.00194366	0.015408
LOC_Os05g13940	14.2918	1.23843	0.408613	0.000407783	0.00419645
LOC_Os04g57700	14.1179	1.238	0.476956	0.00148567	0.0124822
LOC_Os01g61670	36.9447	1.23722	0.266287	6.62475e-07	1.38903e-05
LOC_Os02g57080	9.2586	1.23386	0.487348	0.00180312	0.0145824
LOC_Os04g47970	133.058	1.23174	0.189277	1.52342e-11	6.83165e-10
LOC_Os01g50040	41.9004	1.23162	0.274396	1.57628e-06	3.01373e-05
LOC_Os07g43970	268.861	1.23025	0.267078	8.3763e-07	1.7059e-05
LOC_Os05g37400	13.6985	1.22962	0.467043	0.00149254	0.0125155
LOC_Os05g22840	25.608	1.22821	0.565524	0.00419905	0.0288349
LOC_Os11g02389	8.0111	1.2278	0.543717	0.00382373	0.0267966
LOC_Os01g42330	13.8297	1.22694	0.480825	0.00173146	0.0141206
LOC_Os07g27810	9.60932	1.22609	0.467772	0.00136019	0.0115742
LOC_Os01g13950	199.56	1.22606	0.217426	3.4994e-09	1.10064e-07
LOC_Os01g59950	473.122	1.22475	0.174479	5.2856e-13	2.94317e-11
LOC_Os11g13620	6.37909	1.2229	0.567584	0.00469871	0.031595
LOC_Os12g02080	39.2472	1.22065	0.314539	2.18196e-05	0.000325634
LOC_Os01g61060	48.2131	1.21896	0.266075	9.03771e-07	1.82447e-05
LOC_Os03g09840	14.8206	1.21818	0.422811	0.000725343	0.0068558
LOC_Os01g14020	54.5156	1.21733	0.257201	4.39058e-07	9.61079e-06
LOC_Os11g31540	143.906	1.21635	0.235478	5.01911e-08	1.29562e-06
LOC_Os04g49160	68.1092	1.21551	0.39347	0.000403566	0.0041577
LOC_Os10g41460	52.7914	1.21535	0.217912	4.96053e-09	1.51873e-07
LOC_Os04g46880	100.81	1.21292	0.170369	2.24979e-13	1.29987e-11
LOC_Os01g71310	14.3814	1.21253	0.444092	0.00106321	0.00940756
LOC_Os04g35410	45.617	1.20661	0.24759	2.35625e-07	5.39479e-06
LOC_Os01g52660	17.892	1.2066	0.510326	0.00281605	0.0209369
LOC_Os06g11990	27.1655	1.20579	0.329516	5.25583e-05	0.000708633
LOC_Os03g59440	30.6819	1.20506	0.345391	9.57384e-05	0.00118905
LOC_Os02g51370	49.5273	1.20373	0.251121	3.08724e-07	6.90546e-06
LOC_Os07g37420	9.45481	1.20207	0.606512	0.00731371	0.0450191
LOC_Os02g32650	5.73908	1.20179	0.632402	0.00837695	0.0499016
LOC_Os09g38570	46.1869	1.20137	0.244813	1.82065e-07	4.23159e-06
LOC_Os04g46940	10.1261	1.19972	0.522756	0.00345233	0.0247202
LOC_Os09g25090	52.626	1.19903	0.264405	1.02552e-06	2.02804e-05
LOC_Os02g04160	36.9455	1.19842	0.311911	2.21727e-05	0.000330368
LOC_Os07g02850	385.048	1.19786	0.188475	4.40102e-11	1.88202e-09
LOC_Os03g21830	6.40969	1.19743	0.612217	0.00774867	0.0470404
LOC_Os01g64970	17.5678	1.19667	0.349527	0.000115033	0.00139485
LOC_Os01g02290	71.2483	1.19628	0.253322	6.10197e-07	1.28752e-05
LOC_Os07g49114	119.156	1.19407	0.228247	3.55776e-08	9.54483e-07
LOC_Os04g47220	7.51634	1.19277	0.575164	0.0055974	0.036507
LOC_Os03g20370	143.33	1.19259	0.180645	8.02856e-12	3.76525e-10
LOC_Os02g48010	85.8331	1.18922	0.327857	5.62959e-05	0.000751332
LOC_Os01g73110	25.7739	1.18884	0.339241	9.66889e-05	0.00119844
LOC_Os11g02130	8.17383	1.18862	0.517013	0.00367959	0.0259941
LOC_Os01g11880	15.5143	1.18845	0.353295	0.000144451	0.00170555
LOC_Os04g44530	206.394	1.18797	0.207449	2.12872e-09	7.00615e-08
LOC_Os01g72610	459.668	1.1853	0.202778	1.06128e-09	3.64255e-08
LOC_Os03g11590	131.205	1.1846	0.208886	2.80274e-09	9.01524e-08
LOC_Os03g21210	38.5374	1.1834	0.272569	3.01031e-06	5.39193e-05
LOC_Os01g52750	11.4832	1.18257	0.465078	0.00184357	0.0148264
LOC_Os02g49340	6.95199	1.17961	0.533328	0.00446655	0.0303327
LOC_Os12g36910	78.8169	1.17863	0.292723	1.16472e-05	0.000184108
LOC_Os03g02440	43.8557	1.17837	0.268058	2.38347e-06	4.35379e-05
LOC_Os05g04550	33.3665	1.17589	0.275925	4.16261e-06	7.25838e-05
LOC_Os09g38910	26.8567	1.17541	0.349198	0.000152308	0.00178802
LOC_Os06g35650	319.95	1.17462	0.249958	5.81016e-07	1.23514e-05
LOC_Os07g22730	78.5496	1.17082	0.26378	1.77824e-06	3.37884e-05
LOC_Os08g38910	32.73	1.16926	0.262662	1.92612e-06	3.6151e-05
LOC_Os03g04870	26.212	1.16703	0.353088	0.000169792	0.00196449
LOC_Os02g52540	24.8761	1.16703	0.307772	2.74916e-05	0.000399604
LOC_Os05g51830	10.6939	1.16466	0.483538	0.00261234	0.0197166
LOC_Os11g11780	27.671	1.16413	0.321113	5.30653e-05	0.000714424
LOC_Os01g15970	22.6328	1.16322	0.337702	0.000103174	0.00126605
LOC_Os02g36840	51.6112	1.16096	0.267206	2.88635e-06	5.18836e-05
LOC_Os10g20470	140.403	1.15934	0.224475	5.59798e-08	1.42903e-06
LOC_Os10g35460	22.0934	1.15887	0.378136	0.000450723	0.0045745
LOC_Os05g48210	107.727	1.1571	0.26272	2.37428e-06	4.34562e-05
LOC_Os01g41550	14.3903	1.15394	0.383029	0.000502253	0.00502553
LOC_Os11g41870	27.2749	1.14675	0.300312	2.76568e-05	0.000401371
LOC_Os03g19270	8.92897	1.14513	0.488196	0.00322206	0.0233733
LOC_Os08g07630	45.4499	1.14478	0.274588	6.51074e-06	0.000109588
LOC_Os04g54610	17.9822	1.14417	0.532855	0.0049693	0.0330051
LOC_Os01g61620	30.3556	1.14414	0.257845	2.18572e-06	4.05689e-05
LOC_Os05g33160	71.9649	1.14197	0.248838	9.7271e-07	1.94447e-05
LOC_Os04g39350	62.8205	1.14183	0.369812	0.000387265	0.00401593
LOC_Os03g55410	47.3032	1.13611	0.249907	1.15516e-06	2.25537e-05
LOC_Os06g11200	75.8181	1.13361	0.219894	5.22655e-08	1.3454e-06
LOC_Os05g40010	11.9782	1.13126	0.486042	0.00343673	0.0246468
LOC_Os01g53710	12.455	1.13066	0.504271	0.00400722	0.0277763
LOC_Os01g04050	1196.91	1.12677	0.224452	1.26456e-07	3.01514e-06
LOC_Os02g41840	488.406	1.12618	0.15028	1.59575e-14	1.0504e-12
LOC_Os02g06530	22.1122	1.12541	0.331242	0.000147376	0.00173564
LOC_Os06g01400	21.5425	1.12337	0.335186	0.000162803	0.00189075
LOC_Os01g61080	1502.66	1.12014	0.163937	2.10812e-12	1.08533e-10
LOC_Os02g33000	136.824	1.11963	0.278282	1.3136e-05	0.000205004
LOC_Os06g14406	10.691	1.11959	0.536255	0.00671959	0.0421397
LOC_Os05g27090	154.268	1.11945	0.308232	6.00127e-05	0.000792899
LOC_Os01g53880	117.548	1.11778	0.229002	2.23258e-07	5.13076e-06
LOC_Os10g39260	248.427	1.1166	0.223987	1.50251e-07	3.54126e-06
LOC_Os03g01880	177.511	1.11498	0.221538	1.11491e-07	2.68965e-06
LOC_Os04g40140	11.8634	1.11459	0.453883	0.00270001	0.0202705
LOC_Os04g33640	13.1262	1.11431	0.414619	0.00152199	0.0127277
LOC_Os02g42450	186.943	1.11421	0.209245	2.40988e-08	6.63924e-07
LOC_Os03g11560	44.2032	1.11334	0.247199	1.4803e-06	2.84201e-05
LOC_Os04g48290	143.771	1.11258	0.272447	1.09322e-05	0.000174906
LOC_Os03g13180	13.03	1.11151	0.425474	0.00175024	0.0142297
LOC_Os01g19820	13.5624	1.11037	0.375414	0.000625996	0.00603753
LOC_Os09g31031	13.9216	1.10854	0.448795	0.00263318	0.0198414
LOC_Os07g32570	294.447	1.10823	0.23359	4.35498e-07	9.55555e-06
LOC_Os09g12560	66.9159	1.10716	0.264593	6.4756e-06	0.000109197
LOC_Os01g24560	10.9941	1.10682	0.485007	0.00423564	0.0290645
LOC_Os05g18090	45.6687	1.1048	0.285383	2.18619e-05	0.000326001
LOC_Os09g33680	168.192	1.1045	0.169359	1.83824e-11	8.18372e-10
LOC_Os04g51880	14.8725	1.09899	0.414051	0.00159194	0.0132107
LOC_Os08g31760	7.2607	1.09895	0.530297	0.00693394	0.0432047
LOC_Os01g72810	58.6536	1.09655	0.270253	1.23228e-05	0.000193295
LOC_Os06g11450	137.233	1.09604	0.282104	2.42677e-05	0.000357829
LOC_Os02g35830	23.1314	1.09601	0.359367	0.000513429	0.00512345
LOC_Os11g29490	18.6408	1.0946	0.365009	0.000600255	0.005832
LOC_Os05g48340	73.9279	1.09362	0.237189	8.56717e-07	1.73837e-05
LOC_Os02g15290	120.53	1.09089	0.250731	3.22389e-06	5.74101e-05
LOC_Os02g56380	95.7227	1.09043	0.244243	1.8467e-06	3.4945e-05
LOC_Os07g36560	35.3046	1.09042	0.297531	5.59016e-05	0.00074878
LOC_Os08g09080	438.252	1.09009	0.194061	4.74998e-09	1.464e-07
LOC_Os06g47320	23.6169	1.08797	0.319181	0.000137532	0.00163539
LOC_Os01g71830	437.387	1.08636	0.149076	8.0908e-14	4.90531e-12
LOC_Os01g62380	22.5104	1.08509	0.296509	5.68255e-05	0.000757304
LOC_Os01g59320	18.3408	1.08363	0.380132	0.000992276	0.00889525
LOC_Os03g50970	35.3355	1.08363	0.287342	3.56799e-05	0.000499708
LOC_Os03g08970	219.039	1.08346	0.213219	9.68056e-08	2.36949e-06
LOC_Os05g22940	9.35669	1.08105	0.542709	0.00832065	0.0496786
LOC_Os04g53606	753.219	1.08016	0.187137	1.95912e-09	6.49857e-08
LOC_Os09g23560	93.7903	1.08004	0.272804	1.83251e-05	0.000278671
LOC_Os11g30430	8.65921	1.07959	0.540558	0.0080245	0.0483569
LOC_Os04g32370	82.2851	1.07769	0.257865	6.92e-06	0.000115842
LOC_Os01g52570	16.1988	1.07684	0.443824	0.00288265	0.021346
LOC_Os01g07760	218.448	1.0765	0.162023	7.00343e-12	3.33541e-10
LOC_Os04g30880	12.1071	1.07564	0.466075	0.00426242	0.0292156
LOC_Os06g43510	12.275	1.07474	0.436934	0.00290568	0.0214992
LOC_Os01g55549	14.9137	1.07353	0.414835	0.00186043	0.0148955
LOC_Os05g37910	23.2976	1.07123	0.305893	0.000101299	0.00124719
LOC_Os01g03710	21.6459	1.07119	0.37817	0.00102498	0.0091361
LOC_Os06g07030	37.8305	1.07105	0.250517	4.83354e-06	8.28717e-05
LOC_Os03g38540	22.4489	1.07037	0.29726	7.94949e-05	0.0010063
LOC_Os12g40490	18.8337	1.0632	0.351725	0.000528535	0.00524861
LOC_Os01g71320	13.0562	1.06269	0.456338	0.00404255	0.027977
LOC_Os03g17300	50.7414	1.05741	0.403903	0.00198885	0.0157045
LOC_Os01g36790	31.7329	1.05631	0.382945	0.00129637	0.0111184
LOC_Os01g20120	26.9215	1.05216	0.368562	0.00102509	0.0091361
LOC_Os01g52710	31.2926	1.05157	0.287777	6.12145e-05	0.000805889
LOC_Os10g30540	26.2455	1.0495	0.413319	0.0024075	0.0184426
LOC_Os01g48320	118.164	1.0494	0.192205	1.2674e-08	3.66134e-07
LOC_Os01g72430	36.9911	1.04827	0.273079	2.9594e-05	0.00042613
LOC_Os09g23595	25.5062	1.04675	0.284161	5.72668e-05	0.000762082
LOC_Os11g38240	13.0419	1.04666	0.460194	0.00442618	0.030114
LOC_Os12g41680	36.0672	1.04553	0.264549	1.82035e-05	0.000277051
LOC_Os01g19130	256.714	1.04404	0.189383	9.84507e-09	2.8894e-07
LOC_Os07g30250	12.1668	1.04257	0.437092	0.0035572	0.0253432
LOC_Os05g49050	14.1415	1.04228	0.438172	0.00368842	0.0260464
LOC_Os03g19390	16.2791	1.04185	0.341883	0.000539662	0.00533897
LOC_Os03g13740	408.687	1.0399	0.242466	4.67395e-06	8.03597e-05
LOC_Os10g39680	664.221	1.03988	0.181699	2.61445e-09	8.42428e-08
LOC_Os07g35140	234.218	1.03954	0.234934	2.54645e-06	4.61491e-05
LOC_Os12g18560	64.8238	1.03519	0.375733	0.00140868	0.0119098
LOC_Os05g32860	485.39	1.03424	0.173874	7.08762e-10	2.50253e-08
LOC_Os01g03630	22.8534	1.03424	0.340391	0.000574248	0.00562841
LOC_Os09g27010	280.672	1.03083	0.152089	3.50863e-12	1.76086e-10
LOC_Os01g59670	12.691	1.0305	0.428631	0.00329266	0.0238175
LOC_Os07g35690	10.677	1.03038	0.464861	0.00560153	0.036507
LOC_Os01g53430	27.1909	1.02917	0.294669	0.000118092	0.00142725
LOC_Os06g22380	19.9089	1.02744	0.432853	0.00356258	0.0253557
LOC_Os02g41990	41.9026	1.0272	0.251017	1.12431e-05	0.000178793
LOC_Os04g41560	102.004	1.02309	0.218543	7.16727e-07	1.4826e-05
LOC_Os03g12360	29.801	1.0223	0.363828	0.0012213	0.0105531
LOC_Os05g14240	152.946	1.01428	0.198161	9.02034e-08	2.22562e-06
LOC_Os01g66270	92.553	1.01276	0.252618	1.52848e-05	0.000235349
LOC_Os06g44750	59.1143	1.01271	0.222235	1.55347e-06	2.9732e-05
LOC_Os11g43320	514.985	1.01177	0.176994	2.99045e-09	9.56479e-08
LOC_Os04g28390	206.514	1.01057	0.230649	3.09737e-06	5.52639e-05
LOC_Os02g51970	12.8613	1.00963	0.421291	0.0038978	0.0271607
LOC_Os03g05460	16.2764	1.00878	0.430686	0.00458684	0.0309784
LOC_Os04g37710	532.596	1.00813	0.160524	9.55662e-11	3.9229e-09
LOC_Os06g12680	7.01154	1.00705	0.486783	0.00784467	0.0474828
LOC_Os03g03510	313.661	1.00675	0.139925	1.79577e-13	1.05744e-11
LOC_Os05g42350	93.2651	1.00657	0.175632	2.55397e-09	8.2583e-08
LOC_Os01g48760	65.7154	1.00478	0.263426	3.5187e-05	0.000493932
LOC_Os03g45280	101.792	1.00039	0.285828	0.00010994	0.00134014
LOC_Os02g46910	597.78	1.00014	0.102989	8.21892e-23	1.11384e-20
LOC_Os11g47530	879.249	0.998925	0.188703	3.44548e-08	9.28417e-07
LOC_Os10g38189	28.392	0.998814	0.353915	0.0010751	0.00949456
LOC_Os12g10730	59.7386	0.997756	0.250077	1.61878e-05	0.000248217
LOC_Os01g65680	183.391	0.995685	0.185259	2.14228e-08	5.92858e-07
LOC_Os01g40710	49.8407	0.994929	0.271493	6.47801e-05	0.000843722
LOC_Os01g68680	13.5459	0.994008	0.397755	0.0030902	0.0225924
LOC_Os04g36890	17.7851	0.991411	0.355343	0.00128952	0.0110751
LOC_Os11g03660	29.2656	0.990414	0.375647	0.00196125	0.0155208
LOC_Os04g47180	18.9377	0.988559	0.336257	0.000786247	0.00732995
LOC_Os11g03820	223.645	0.988483	0.237816	8.85056e-06	0.000144103
LOC_Os09g28750	11.7121	0.988368	0.405298	0.00356337	0.0253557
LOC_Os06g12150	162.251	0.988122	0.228982	4.53851e-06	7.8544e-05
LOC_Os02g31080	273.405	0.986872	0.241153	1.24021e-05	0.000194209
LOC_Os02g57690	35.3966	0.986411	0.290767	0.000184357	0.00211574
LOC_Os02g42990	83.127	0.985748	0.241101	1.22739e-05	0.000192692
LOC_Os10g31820	57.5455	0.985361	0.234774	6.74771e-06	0.000113061
LOC_Os06g45990	15.6363	0.985278	0.422746	0.0042933	0.0293835
LOC_Os04g09570	183.295	0.98454	0.230351	5.44509e-06	9.27757e-05
LOC_Os02g12900	33.7179	0.982117	0.291229	0.000194714	0.00220712
LOC_Os03g47530	111.961	0.980701	0.218198	2.19434e-06	4.0682e-05
LOC_Os09g36730	28.436	0.979843	0.31335	0.00045882	0.00464899
LOC_Os03g06190	42.4249	0.979283	0.356857	0.00150618	0.0126127
LOC_Os07g27750	19.7798	0.977563	0.385206	0.00278937	0.0208226
LOC_Os03g11650	16.8567	0.975138	0.377166	0.00228328	0.0176228
LOC_Os02g04640	19.7657	0.973663	0.400556	0.00365279	0.0258642
LOC_Os01g34480	304.472	0.9733	0.125314	2.2456e-15	1.62948e-13
LOC_Os04g03164	637.11	0.97319	0.362577	0.0018762	0.0150087
LOC_Os04g12720	157.921	0.970608	0.139722	1.07505e-12	5.77674e-11
LOC_Os08g01390	42.1645	0.970575	0.321922	0.000728015	0.00687752
LOC_Os09g26160	349.73	0.970134	0.155909	1.27848e-10	5.11144e-09
LOC_Os04g08550	69.4013	0.969673	0.207388	9.17063e-07	1.84928e-05
LOC_Os03g50280	95.0644	0.968965	0.204248	5.97805e-07	1.26937e-05
LOC_Os05g44810	90.8928	0.968725	0.256675	4.29874e-05	0.000590828
LOC_Os01g48750	83.1211	0.967794	0.304602	0.00041569	0.00426829
LOC_Os08g33390	11.8247	0.967736	0.451308	0.00746064	0.0456986
LOC_Os09g38840	179.988	0.967559	0.259919	5.86049e-05	0.000776526
LOC_Os01g72000	104.099	0.966768	0.202005	4.94728e-07	1.06897e-05
LOC_Os08g34290	197.089	0.966044	0.255593	4.58516e-05	0.000626922
LOC_Os09g04050	287.69	0.964603	0.24295	2.14324e-05	0.000320633
LOC_Os08g37874	36.6758	0.963789	0.254721	4.38447e-05	0.000602162
LOC_Os11g24070	83.3278	0.963445	0.328702	0.000896459	0.00818763
LOC_Os03g26310	14.0916	0.963388	0.368752	0.00218775	0.0170137
LOC_Os08g09060	102.196	0.961763	0.182358	3.703e-08	9.89129e-07
LOC_Os05g12040	103.924	0.960878	0.241441	2.05306e-05	0.000308645
LOC_Os01g06510	184.315	0.960523	0.188425	9.88597e-08	2.41336e-06
LOC_Os03g04110	269.042	0.958717	0.166959	2.99435e-09	9.56479e-08
LOC_Os03g61160	86.3831	0.958656	0.241245	2.17685e-05	0.000325134
LOC_Os01g72940	53.2031	0.958575	0.236236	1.49292e-05	0.000230452
LOC_Os06g12600	15.7288	0.957837	0.368521	0.00244961	0.0187107
LOC_Os02g44940	29.5927	0.957781	0.283339	0.000207008	0.00232929
LOC_Os01g54550	68.1018	0.955924	0.209887	1.50223e-06	2.88112e-05
LOC_Os07g02590	68.9472	0.954954	0.316304	0.000657116	0.00628506
LOC_Os01g14100	32.0714	0.954679	0.254867	5.11526e-05	0.000691704
LOC_Os08g27824	19.9466	0.953888	0.367955	0.00254345	0.0193132
LOC_Os08g31850	1653.45	0.953194	0.159581	7.34702e-10	2.58916e-08
LOC_Os08g07690	365.641	0.952636	0.399187	0.00433075	0.0296068
LOC_Os08g13570	34.1702	0.951521	0.28309	0.000228275	0.00254373
LOC_Os05g30940	36.3799	0.948143	0.284704	0.000231984	0.00257573
LOC_Os02g07750	228.625	0.948009	0.153341	1.93524e-10	7.60521e-09
LOC_Os01g56270	15.4137	0.947471	0.384949	0.00334825	0.0241155
LOC_Os04g43310	17.6492	0.945535	0.35594	0.00190836	0.0151935
LOC_Os06g10200	27.3883	0.945263	0.343295	0.00152926	0.0127826
LOC_Os12g33100	29.7989	0.945197	0.29103	0.000292328	0.0031545
LOC_Os02g49960	12.3804	0.944187	0.377777	0.00322728	0.0233997
LOC_Os08g27030	30.2332	0.944069	0.273829	0.000156535	0.00182717
LOC_Os11g24060	34.9847	0.943895	0.326798	0.00101742	0.00908088
LOC_Os01g56300	81.2332	0.94247	0.178976	4.05958e-08	1.07195e-06
LOC_Os01g72049	13.8083	0.940872	0.407586	0.00485481	0.0324199
LOC_Os05g34730	69.6504	0.940673	0.3282	0.00121145	0.0104816
LOC_Os05g33620	40.5618	0.94065	0.318852	0.000918498	0.00835579
LOC_Os03g60210	12.3099	0.939685	0.441603	0.00801013	0.0482941
LOC_Os08g43620	34.888	0.938799	0.2675	0.000123183	0.00148198
LOC_Os03g61580	16.1381	0.938589	0.378173	0.00337468	0.0242699
LOC_Os02g40500	853.837	0.9372	0.187427	1.7485e-07	4.07786e-06
LOC_Os02g48190	158.144	0.93638	0.226565	1.11875e-05	0.000178063
LOC_Os01g03750	11.4433	0.935453	0.405138	0.0055199	0.0361154
LOC_Os07g47360	34.6997	0.935261	0.385584	0.0041118	0.0283456
LOC_Os04g41229	49.704	0.934777	0.27597	0.000204665	0.00230433
LOC_Os10g34840	66.2414	0.933215	0.261459	0.000103075	0.00126567
LOC_Os12g05870	27.4621	0.93321	0.398116	0.00469207	0.0315734
LOC_Os02g46450	15.3592	0.93287	0.414834	0.00601668	0.0387333
LOC_Os02g50460	175.873	0.932406	0.2188	6.08522e-06	0.000103085
LOC_Os07g02330	52.7243	0.931901	0.329794	0.00131679	0.011262
LOC_Os04g32980	202.138	0.930062	0.187533	2.38946e-07	5.46405e-06
LOC_Os04g42480	79.1964	0.929213	0.222305	7.8382e-06	0.000129682
LOC_Os01g47262	101.436	0.928327	0.205817	1.89022e-06	3.55897e-05
LOC_Os10g34920	258.25	0.926583	0.223449	1.04559e-05	0.000168015
LOC_Os05g21180	120.828	0.926299	0.179209	6.87056e-08	1.73706e-06
LOC_Os01g07120	208.824	0.925433	0.127391	1.2697e-13	7.54896e-12
LOC_Os03g14520	47.3635	0.925255	0.207712	2.52276e-06	4.57942e-05
LOC_Os04g44700	16.622	0.923366	0.392901	0.00469793	0.031595
LOC_Os03g58890	19.9539	0.92256	0.359059	0.00271909	0.0203887
LOC_Os07g02990	15.6518	0.922413	0.389138	0.0044382	0.0301624
LOC_Os03g12550	55.4009	0.91895	0.224893	1.41439e-05	0.000219345
LOC_Os01g66510	29.0242	0.91691	0.259436	0.00012121	0.00146015
LOC_Os10g39640	258.912	0.914848	0.16883	1.89103e-08	5.31305e-07
LOC_Os01g02400	17.1091	0.91474	0.376271	0.00404001	0.027972
LOC_Os04g49580	15.8491	0.914295	0.393118	0.00535294	0.0352276
LOC_Os11g44415	30.5081	0.914041	0.311331	0.000997331	0.00893188
LOC_Os02g48320	35.8957	0.913934	0.278431	0.000309045	0.00331302
LOC_Os09g29710	38.6015	0.912414	0.315559	0.00103307	0.00919386
LOC_Os10g38489	253.633	0.910265	0.189135	4.49709e-07	9.8206e-06
LOC_Os06g06470	18.4117	0.910091	0.388028	0.00534032	0.0351652
LOC_Os11g15010	12.875	0.909389	0.406628	0.00682475	0.042712
LOC_Os04g33810	32.9201	0.909186	0.261432	0.000144793	0.0017085
LOC_Os01g04409	197.804	0.90897	0.168994	2.45433e-08	6.74155e-07
LOC_Os02g44510	22.3224	0.908688	0.356239	0.00302638	0.0222583
LOC_Os08g33350	27.2249	0.907099	0.343739	0.00223837	0.0173391
LOC_Os05g45030	69.3307	0.906933	0.257971	0.0001302	0.00155523
LOC_Os02g49332	37.2751	0.906878	0.243777	5.97227e-05	0.000789633
LOC_Os03g52020	132.931	0.906669	0.218139	1.03885e-05	0.000167078
LOC_Os01g72100	329.747	0.906596	0.137656	1.32467e-11	6.0583e-10
LOC_Os04g03920	178.399	0.906144	0.21245	6.53127e-06	0.000109759
LOC_Os07g36170	623.433	0.905947	0.151206	6.6737e-10	2.36544e-08
LOC_Os01g57730	219.818	0.905819	0.142808	8.02471e-11	3.32367e-09
LOC_Os07g12340	398.554	0.90491	0.212168	6.45716e-06	0.000109085
LOC_Os07g14910	20.5187	0.90469	0.381301	0.00457853	0.0309336
LOC_Os03g02560	149.69	0.902384	0.20263	2.48746e-06	4.52544e-05
LOC_Os02g38140	343.403	0.900671	0.13951	3.1748e-11	1.38333e-09
LOC_Os01g47600	25.098	0.900244	0.33383	0.00194758	0.0154325
LOC_Os03g04100	20.0896	0.899401	0.359526	0.00342933	0.0246033
LOC_Os11g43520	267.467	0.898166	0.262657	0.000196216	0.00222141
LOC_Os02g13220	98.1905	0.897972	0.268861	0.000255551	0.00280027
LOC_Os07g13770	13.0307	0.897822	0.409686	0.00750934	0.0458597
LOC_Os02g47670	145.689	0.897001	0.189412	6.71339e-07	1.40448e-05
LOC_Os08g01490	45.1672	0.89682	0.311159	0.00119599	0.0103684
LOC_Os01g72150	83.0144	0.89664	0.227647	2.40971e-05	0.000355876
LOC_Os02g56280	114.008	0.894832	0.191786	1.08772e-06	2.13048e-05
LOC_Os07g23570	565.333	0.894208	0.136486	1.94393e-11	8.63337e-10
LOC_Os06g43090	38.5944	0.893222	0.274503	0.000359744	0.00377588
LOC_Os01g55799	31.9594	0.893206	0.31061	0.00111479	0.00976555
LOC_Os11g36470	30.5198	0.892839	0.330387	0.00200445	0.0157948
LOC_Os03g16220	20.8634	0.891132	0.348674	0.00301525	0.022203
LOC_Os10g25130	85.4186	0.888211	0.187764	7.23898e-07	1.49576e-05
LOC_Os03g10050	904.489	0.886783	0.20223	4.09033e-06	7.15265e-05
LOC_Os01g67054	100.772	0.886046	0.228291	3.16529e-05	0.000450846
LOC_Os10g37500	111.286	0.883986	0.287411	0.000658249	0.00628936
LOC_Os11g08210	171.87	0.883584	0.171024	8.62331e-08	2.13624e-06
LOC_Os08g01910	22.0209	0.881205	0.311313	0.00141554	0.0119623
LOC_Os12g12260	177.64	0.880428	0.142324	2.03858e-10	7.92682e-09
LOC_Os06g20820	263.636	0.880419	0.282081	0.000560423	0.00551771
LOC_Os01g02300	75.0474	0.878534	0.246506	0.000114663	0.00139219
LOC_Os01g67030	273.888	0.878156	0.163992	3.01715e-08	8.18985e-07
LOC_Os01g56490	52.6116	0.877856	0.261879	0.000263963	0.00288046
LOC_Os08g39150	39.8713	0.877639	0.255915	0.000170672	0.00197344
LOC_Os03g18160	94.3633	0.876115	0.203328	5.48491e-06	9.33448e-05
LOC_Os01g64000	30.5164	0.875808	0.284008	0.000648313	0.00621053
LOC_Os01g43870	97.9329	0.875294	0.187722	9.96971e-07	1.98436e-05
LOC_Os03g04890	289.278	0.875218	0.135963	4.50212e-11	1.9208e-09
LOC_Os08g04340	2680.98	0.874366	0.182254	5.53635e-07	1.18652e-05
LOC_Os07g47270	42.5268	0.874337	0.238659	8.15149e-05	0.00102834
LOC_Os03g37840	83.3169	0.873164	0.210638	1.16742e-05	0.000184377
LOC_Os01g53680	17.2441	0.871732	0.336528	0.00281385	0.0209369
LOC_Os06g09900	300.971	0.867283	0.159388	1.87736e-08	5.29888e-07
LOC_Os01g47490	33.1793	0.866775	0.269496	0.000415295	0.00426661
LOC_Os03g57210	300.997	0.866724	0.157422	1.25615e-08	3.63883e-07
LOC_Os01g40094	97.1299	0.866284	0.240202	0.00010643	0.00130254
LOC_Os09g20480	33.3897	0.865976	0.280775	0.000641401	0.00615712
LOC_Os06g48030	63.1901	0.865648	0.261021	0.000298106	0.00321122
LOC_Os01g04280	1546.62	0.865475	0.226212	4.51455e-05	0.000618185
LOC_Os06g39590	12.8269	0.86399	0.396136	0.00835254	0.0497884
LOC_Os06g11240	249.09	0.86232	0.176314	3.2038e-07	7.14881e-06
LOC_Os01g60640	577.443	0.862182	0.176058	3.46511e-07	7.69462e-06
LOC_Os03g27250	69.6906	0.861961	0.265623	0.000384824	0.00399588
LOC_Os03g10210	206.54	0.860114	0.17891	5.20737e-07	1.12123e-05
LOC_Os01g08090	17.6044	0.859509	0.388615	0.00770537	0.0468396
LOC_Os10g21560	56.6342	0.859367	0.219547	3.21625e-05	0.000455991
LOC_Os08g08000	24.9302	0.859349	0.335741	0.00308011	0.0225455
LOC_Os02g03130	245.931	0.858114	0.306217	0.00159645	0.0132363
LOC_Os08g09010	26.6974	0.85782	0.287848	0.00087905	0.00805257
LOC_Os02g32110	30.3529	0.854797	0.289765	0.00106112	0.00939816
LOC_Os08g31580	190.975	0.854322	0.197085	5.25476e-06	8.97595e-05
LOC_Os02g51300	18.5476	0.853532	0.309396	0.00174449	0.0142018
LOC_Os03g55050	133.16	0.853157	0.169967	1.75009e-07	4.07786e-06
LOC_Os06g46270	130.027	0.852101	0.189339	2.24315e-06	4.13849e-05
LOC_Os01g32380	15.8095	0.851342	0.376942	0.00664147	0.0417208
LOC_Os01g49710	17.6195	0.851307	0.33921	0.0036236	0.025707
LOC_Os05g39720	1381.52	0.850343	0.21307	2.45767e-05	0.000362089
LOC_Os10g03850	69.6703	0.849437	0.19393	4.30716e-06	7.48917e-05
LOC_Os11g47560	256.64	0.844009	0.197564	7.27693e-06	0.000121267
LOC_Os01g64540	168.507	0.843559	0.245966	0.000210649	0.00236303
LOC_Os07g10970	33.0704	0.842937	0.299493	0.0015524	0.0129526
LOC_Os02g47370	686.221	0.83979	0.180511	1.18413e-06	2.30706e-05
LOC_Os01g71630	113.909	0.838937	0.27501	0.000780507	0.00729553
LOC_Os09g11970	17.4739	0.83851	0.336331	0.00387283	0.0270277
LOC_Os02g32740	52.8561	0.838034	0.269811	0.00061086	0.00590854
LOC_Os01g52230	71.277	0.837188	0.232172	0.00010124	0.00124719
LOC_Os04g58390	23.7055	0.836891	0.316311	0.00256281	0.0194144
LOC_Os08g04110	37.5558	0.836842	0.253934	0.000321657	0.00343281
LOC_Os12g17600	251.761	0.836756	0.281307	0.000907898	0.00827161
LOC_Os06g39270	72.1333	0.836501	0.272399	0.000737018	0.00695189
LOC_Os09g13570	36.708	0.836357	0.319528	0.00265665	0.0199938
LOC_Os11g36719	15.5982	0.83631	0.377209	0.00825136	0.0493645
LOC_Os04g58890	727.319	0.835418	0.182782	1.7916e-06	3.40073e-05
LOC_Os09g32570	56.3882	0.834287	0.313199	0.0025784	0.0195004
LOC_Os06g44250	280.162	0.834163	0.199233	1.0055e-05	0.000161996
LOC_Os02g18180	71.7903	0.833583	0.202495	1.39668e-05	0.000216868
LOC_Os02g44710	161.297	0.832662	0.255782	0.000416974	0.00427909
LOC_Os03g61740	50.3133	0.828894	0.293114	0.00157617	0.0131153
LOC_Os03g47034	556.741	0.828263	0.354203	0.00610707	0.0391647
LOC_Os07g41310	19.8854	0.828002	0.373829	0.00831513	0.0496618
LOC_Os07g44410	2055.03	0.825865	0.275365	0.000952227	0.0086074
LOC_Os01g14080	54.7575	0.825385	0.244967	0.000268333	0.00292394
LOC_Os11g12330	114.967	0.825002	0.263591	0.000629348	0.00606035
LOC_Os07g01550	39.5999	0.824637	0.251983	0.000359503	0.0037755
LOC_Os05g34830	745.667	0.823588	0.155643	4.44866e-08	1.168e-06
LOC_Os01g50760	157.302	0.822787	0.193899	7.46038e-06	0.000123988
LOC_Os09g25430	109.468	0.822689	0.231126	0.000123402	0.00148268
LOC_Os07g37610	94.4308	0.820833	0.18422	3.07652e-06	5.4945e-05
LOC_Os06g46140	251.263	0.819338	0.146414	8.74381e-09	2.58265e-07
LOC_Os10g34170	74.704	0.81856	0.171368	6.63202e-07	1.38903e-05
LOC_Os02g15280	53.7361	0.81825	0.365318	0.00763282	0.0464505
LOC_Os03g12160	72.6119	0.818224	0.271473	0.000953712	0.00861238
LOC_Os03g21710	90.8049	0.818123	0.259162	0.000611031	0.00590854
LOC_Os11g41170	18.655	0.817731	0.314048	0.00313686	0.0228882
LOC_Os01g21120	217.859	0.817178	0.137105	1.01621e-09	3.50089e-08
LOC_Os04g41540	231.155	0.816244	0.141398	2.92599e-09	9.39527e-08
LOC_Os07g07040	280.138	0.815955	0.173501	9.89473e-07	1.97156e-05
LOC_Os07g03040	25.4307	0.814904	0.290318	0.00172775	0.0141022
LOC_Os03g16080	20.242	0.813454	0.343868	0.00581544	0.0376482
LOC_Os07g11300	382.277	0.812716	0.188069	5.44644e-06	9.27757e-05
LOC_Os02g58560	25.2144	0.812116	0.347428	0.00640176	0.0405467
LOC_Os10g36980	210.076	0.810767	0.257685	0.000600629	0.00583256
LOC_Os03g04370	563.043	0.810513	0.221592	8.87334e-05	0.00110803
LOC_Os05g06320	26.4087	0.80713	0.348192	0.0066348	0.0416932
LOC_Os05g41480	166.098	0.805295	0.227814	0.000154523	0.00181056
LOC_Os06g45140	76.7852	0.805139	0.181806	3.59901e-06	6.35377e-05
LOC_Os03g18200	20.811	0.804672	0.296684	0.00234238	0.018001
LOC_Os11g12050	72.2827	0.804595	0.291447	0.00205533	0.0161681
LOC_Os04g06520	353.438	0.803868	0.168549	6.83565e-07	1.42359e-05
LOC_Os07g44290	77.4381	0.803174	0.276262	0.00130544	0.0111806
LOC_Os07g34620	25.7272	0.802955	0.320355	0.00397493	0.0275836
LOC_Os05g49890	400.167	0.802689	0.214502	6.75576e-05	0.00087502
LOC_Os01g50010	17.6178	0.802419	0.341012	0.00626897	0.0399268
LOC_Os02g09990	646.416	0.801961	0.178146	2.62404e-06	4.7462e-05
LOC_Os01g35040	118.63	0.801159	0.193158	1.19697e-05	0.000188558
LOC_Os05g39690	58.6856	0.799366	0.259391	0.000782876	0.00730683
LOC_Os07g38170	70.4275	0.798717	0.303577	0.00312867	0.0228465
LOC_Os01g72130	345.486	0.796757	0.205945	4.04678e-05	0.000559536
LOC_Os01g38110	248.107	0.795961	0.211166	6.3329e-05	0.000827813
LOC_Os09g38830	30.1704	0.793725	0.292281	0.00229195	0.0176748
LOC_Os02g44990	1331.51	0.791842	0.131738	7.64993e-10	2.68564e-08
LOC_Os11g37700	413.688	0.790686	0.219942	0.000121041	0.00145907
LOC_Os02g37080	139.562	0.789779	0.212882	8.22226e-05	0.00103656
LOC_Os07g14740	247.252	0.788336	0.177179	3.55414e-06	6.28057e-05
LOC_Os02g39330	694.996	0.785202	0.162396	5.2804e-07	1.1343e-05
LOC_Os08g34020	17.6821	0.784262	0.338334	0.00706889	0.0438949
LOC_Os09g32290	44.6986	0.783743	0.344535	0.00813002	0.048857
LOC_Os05g05080	664.899	0.781737	0.182663	7.36447e-06	0.000122615
LOC_Os04g41380	18.2044	0.779519	0.334152	0.00660667	0.0415654
LOC_Os08g36910	392.151	0.777799	0.192917	2.22987e-05	0.000331977
LOC_Os02g57400	98.7453	0.777503	0.192094	2.1209e-05	0.000318325
LOC_Os11g06440	351.249	0.775426	0.220369	0.00015909	0.00185347
LOC_Os08g33320	128.624	0.774076	0.244593	0.000598288	0.00581596
LOC_Os07g36780	87.717	0.772973	0.220865	0.000193481	0.00219991
LOC_Os01g12710	233.995	0.772311	0.124766	2.58807e-10	9.93763e-09
LOC_Os08g30770	1267.41	0.770365	0.186338	1.41501e-05	0.000219345
LOC_Os11g06934	23.5908	0.770153	0.343279	0.00830555	0.0496206
LOC_Os05g39350	20.9209	0.769108	0.321344	0.00621174	0.0396841
LOC_Os03g21000	337.079	0.767667	0.112195	3.51579e-12	1.76086e-10
LOC_Os01g37810	63.3679	0.76763	0.290564	0.00314571	0.0229436
LOC_Os05g34150	49.9955	0.766738	0.276687	0.00206413	0.0162234
LOC_Os09g07800	66.0863	0.766187	0.242807	0.000618427	0.00596991
LOC_Os01g29280	315.598	0.766029	0.219158	0.000189315	0.00216321
LOC_Os11g13820	88.4657	0.765476	0.229134	0.000342404	0.00362276
LOC_Os01g57740	23.3633	0.765366	0.320317	0.00605199	0.0389063
LOC_Os04g01950	73.5353	0.764837	0.211288	0.00011439	0.00138979
LOC_Os12g44330	35.2001	0.762352	0.249784	0.000840142	0.00775784
LOC_Os05g41510	55.6719	0.761968	0.30505	0.00476337	0.0319715
LOC_Os02g44330	20.6941	0.760879	0.307519	0.00491837	0.0327495
LOC_Os03g19070	52.2611	0.760421	0.205895	8.64989e-05	0.00108379
LOC_Os05g45840	137.192	0.760292	0.192999	3.3424e-05	0.000471698
LOC_Os05g05310	52.6636	0.759182	0.24681	0.000861895	0.00791509
LOC_Os05g50910	74.9383	0.759143	0.265515	0.0016733	0.0137558
LOC_Os02g46210	31.964	0.758635	0.292583	0.0033628	0.0242014
LOC_Os03g57750	46.81	0.757757	0.219365	0.000227878	0.00254084
LOC_Os02g05930	166.135	0.757164	0.143878	5.73394e-08	1.46172e-06
LOC_Os01g58335	685.423	0.756866	0.252182	0.00104866	0.0093116
LOC_Os09g39740	45.5976	0.756838	0.24528	0.000820741	0.00759773
LOC_Os12g02200	97.9452	0.756228	0.232105	0.00043839	0.004469
LOC_Os06g10780	17.5022	0.7559	0.322045	0.00696198	0.0433355
LOC_Os07g37270	20.8185	0.75546	0.323174	0.0074399	0.0456171
LOC_Os05g05110	215.632	0.754114	0.23685	0.000578811	0.00565645
LOC_Os05g46750	815.283	0.75388	0.161804	1.40236e-06	2.70356e-05
LOC_Os01g59180	92.4238	0.753865	0.183072	1.67259e-05	0.000255618
LOC_Os07g37580	21.3684	0.753644	0.314674	0.00617826	0.0395339
LOC_Os03g58230	32.104	0.753387	0.280585	0.00282973	0.0210217
LOC_Os11g38870	55.3393	0.751259	0.226901	0.000367954	0.00384671
LOC_Os01g64630	303.646	0.750709	0.174923	7.79892e-06	0.000129148
LOC_Os03g25960	26.8484	0.750625	0.27674	0.00260596	0.0196766
LOC_Os01g02350	34.4322	0.749975	0.252082	0.00115252	0.0100293
LOC_Os05g25920	247.671	0.747994	0.239182	0.000744378	0.00700339
LOC_Os02g35480	28.8502	0.747979	0.299843	0.0047691	0.0319983
LOC_Os10g41930	89.9229	0.747555	0.218499	0.000248126	0.00272995
LOC_Os08g04370	34.5393	0.746885	0.309777	0.00608331	0.0390531
LOC_Os10g28350	243.289	0.745429	0.214965	0.000216416	0.00242331
LOC_Os08g40530	101.235	0.743681	0.239668	0.000799307	0.00744417
LOC_Os03g52680	259.532	0.743546	0.153783	6.05143e-07	1.28053e-05
LOC_Os02g43830	24.3132	0.742884	0.323724	0.0081125	0.0487835
LOC_Os10g39230	34.3435	0.742482	0.26034	0.00179292	0.0145254
LOC_Os01g03070	20.4834	0.742034	0.314788	0.00685336	0.0428336
LOC_Os09g29960	35.5459	0.741928	0.240244	0.000803638	0.00746942
LOC_Os10g39090	148.673	0.739751	0.194857	6.60578e-05	0.000856799
LOC_Os08g33710	48.8167	0.739705	0.263771	0.00206103	0.016206
LOC_Os03g08010	39.4657	0.739351	0.297197	0.00482146	0.0322439
LOC_Os12g05420	206.104	0.738425	0.24462	0.00106419	0.00941176
LOC_Os02g53040	197.442	0.738421	0.164638	3.14995e-06	5.61477e-05
LOC_Os03g49260	97.2255	0.738417	0.232433	0.000638219	0.00613886
LOC_Os12g38150	59.6694	0.738075	0.2201	0.000340561	0.00360539
LOC_Os02g46962	147.899	0.736612	0.15238	5.59444e-07	1.19618e-05
LOC_Os03g18790	28.6245	0.73399	0.31278	0.00758629	0.0462531
LOC_Os03g16060	62.3678	0.732116	0.201012	0.000115547	0.00140017
LOC_Os01g64700	28.1404	0.72989	0.290013	0.00481237	0.0322066
LOC_Os06g10520	180.985	0.729592	0.213623	0.000273103	0.0029679
LOC_Os02g50960	78.3137	0.728184	0.259447	0.00199765	0.0157615
LOC_Os12g44250	293.185	0.727328	0.233034	0.000772441	0.00724154
LOC_Os01g72690	184.852	0.725018	0.165925	5.86925e-06	9.97934e-05
LOC_Os10g39300	161.508	0.724454	0.258682	0.00211884	0.0165687
LOC_Os09g34280	87.9444	0.721371	0.217083	0.000364779	0.00381786
LOC_Os03g52340	128.63	0.72095	0.168488	8.68652e-06	0.000141808
LOC_Os07g34589	237.201	0.719361	0.195856	9.95928e-05	0.00123194
LOC_Os03g04000	76.3074	0.717603	0.201636	0.00016173	0.00187947
LOC_Os04g10060	38.002	0.71714	0.270972	0.0031977	0.0232492
LOC_Os09g15420	42.2327	0.716068	0.215376	0.000380444	0.00395709
LOC_Os04g40630	259.186	0.715713	0.22254	0.000578661	0.00565645
LOC_Os01g37837	42.334	0.715679	0.2345	0.000976641	0.00877216
LOC_Os12g03720	118.883	0.714811	0.156726	2.30703e-06	4.23937e-05
LOC_Os02g35490	568.704	0.713555	0.155197	1.88137e-06	3.54952e-05
LOC_Os01g40580	131.658	0.712836	0.15689	2.36781e-06	4.33808e-05
LOC_Os03g15920	84.1686	0.711676	0.252265	0.00194873	0.0154349
LOC_Os08g37500	60.5415	0.711371	0.275474	0.00395376	0.0274781
LOC_Os04g52090	1028.34	0.710864	0.16773	9.7125e-06	0.000157165
LOC_Os07g08890	38.2584	0.710787	0.285692	0.00511064	0.0338341
LOC_Os02g51850	55.4618	0.710691	0.23963	0.00136888	0.0116342
LOC_Os04g41500	876.001	0.710157	0.131865	3.33719e-08	9.01649e-07
LOC_Os01g43890	22.9795	0.70987	0.28908	0.00585419	0.0378326
LOC_Os10g36550	198.129	0.70858	0.172246	1.93426e-05	0.000292455
LOC_Os01g72120	79.0768	0.708308	0.189874	7.82626e-05	0.000992338
LOC_Os04g52900	159.443	0.706398	0.213575	0.000417654	0.00428369
LOC_Os02g39530	40.4752	0.705719	0.255678	0.00231677	0.0178513
LOC_Os12g04290	60.6784	0.705281	0.217023	0.000473597	0.00478032
LOC_Os04g55520	62.022	0.704798	0.213114	0.000454549	0.00460825
LOC_Os03g56460	36.6832	0.704054	0.268453	0.0036693	0.0259423
LOC_Os08g20660	104.173	0.702206	0.24442	0.00178174	0.0144539
LOC_Os03g08960	22.9122	0.701939	0.272661	0.00434561	0.0296864
LOC_Os09g26730	39.2942	0.701649	0.257022	0.0025622	0.0194144
LOC_Os11g04670	59.8387	0.701556	0.212107	0.000409353	0.00421026
LOC_Os02g47560	63.3064	0.701491	0.269958	0.00413022	0.0284576
LOC_Os01g57420	92.5713	0.701081	0.223918	0.000740891	0.00698127
LOC_Os07g06950	26.092	0.700422	0.29523	0.00747889	0.0457393
LOC_Os05g03610	45.27	0.699718	0.258549	0.00273565	0.0204962
LOC_Os08g37660	3191.02	0.698946	0.150122	1.5315e-06	2.93421e-05
LOC_Os11g31060	41.6333	0.694719	0.253595	0.00271155	0.0203488
LOC_Os04g49110	176.703	0.693927	0.196559	0.000191324	0.00217942
LOC_Os06g38115	85.1116	0.693519	0.268914	0.00414556	0.0285257
LOC_Os09g24440	47.4631	0.693168	0.291892	0.00739704	0.0453995
LOC_Os08g04440	38.9722	0.691158	0.277058	0.00533653	0.0351528
LOC_Os03g04050	42.7833	0.690788	0.224772	0.000951082	0.00860127
LOC_Os08g34790	106.621	0.688709	0.212498	0.000560025	0.00551771
LOC_Os03g58010	534.387	0.687953	0.199162	0.000254853	0.00279429
LOC_Os08g01670	43.4211	0.687681	0.271379	0.005034	0.0333867
LOC_Os05g41172	30.1464	0.687378	0.268436	0.00441815	0.0300705
LOC_Os07g38280	31.2884	0.686864	0.286124	0.00676603	0.0424021
LOC_Os03g04380	68.9257	0.684619	0.226304	0.00115102	0.010021
LOC_Os02g05950	90.4074	0.684294	0.203525	0.000348658	0.00367837
LOC_Os08g38960	40.3571	0.684229	0.229188	0.00129721	0.0111204
LOC_Os04g41960	995.178	0.683796	0.182877	8.48845e-05	0.00106574
LOC_Os05g36110	67.378	0.683297	0.223773	0.00107792	0.00951034
LOC_Os01g73530	96.4167	0.682831	0.211752	0.000577869	0.00565587
LOC_Os02g41670	494.111	0.681151	0.255706	0.00348438	0.0249207
LOC_Os08g01610	262.903	0.681108	0.153784	4.53404e-06	7.85403e-05
LOC_Os09g25410	47.1751	0.679454	0.242739	0.00220948	0.0171465
LOC_Os08g41990	47.4263	0.678447	0.229677	0.00147631	0.0124302
LOC_Os01g11340	78.7507	0.67836	0.251909	0.00320965	0.0233269
LOC_Os05g39960	41.7368	0.678144	0.246552	0.00255487	0.0193702
LOC_Os06g14190	443.227	0.67767	0.248706	0.00291579	0.0215481
LOC_Os09g04670	28.9717	0.67728	0.288066	0.00813559	0.0488745
LOC_Os05g50580	359.628	0.677136	0.260425	0.0041854	0.0287626
LOC_Os11g08100	241.692	0.676723	0.157872	9.64078e-06	0.000156279
LOC_Os02g50390	890.791	0.674521	0.277229	0.00658701	0.0414693
LOC_Os03g46660	187.408	0.671999	0.252852	0.00362753	0.0257249
LOC_Os03g46200	80.7355	0.671841	0.226803	0.00137588	0.01167
LOC_Os10g38340	1425.07	0.67143	0.172393	4.77439e-05	0.000649902
LOC_Os05g41780	611.001	0.671324	0.107787	2.44745e-10	9.43701e-09
LOC_Os02g01140	79.8247	0.667763	0.213745	0.000861817	0.00791509
LOC_Os05g37700	60.9168	0.664998	0.248514	0.0034985	0.0250023
LOC_Os02g04650	63.1961	0.664666	0.180315	0.000109869	0.00134014
LOC_Os07g03240	77.3111	0.664439	0.191337	0.00023984	0.00265018
LOC_Os12g08130	41.1799	0.663758	0.245677	0.00326264	0.0236282
LOC_Os06g23870	71.0681	0.663553	0.179942	0.000110831	0.00135012
LOC_Os01g43480	179.245	0.663016	0.160546	1.76446e-05	0.000269211
LOC_Os06g05890	58.4422	0.661375	0.232409	0.00198381	0.0156791
LOC_Os02g31030	106.526	0.660362	0.208451	0.000719937	0.0068107
LOC_Os02g44010	173.474	0.659537	0.138729	1.01206e-06	2.00511e-05
LOC_Os02g26430	202.118	0.659236	0.217636	0.00109258	0.0096121
LOC_Os05g32850	22.2569	0.657588	0.277304	0.0078858	0.0476691
LOC_Os09g31970	196.774	0.657303	0.208556	0.000805445	0.00747867
LOC_Os01g05660	57.6275	0.657034	0.26501	0.00598335	0.0385322
LOC_Os07g48430	53.6503	0.656949	0.248647	0.00399909	0.0277303
LOC_Os03g06040	370.609	0.656947	0.14424	2.52438e-06	4.57942e-05
LOC_Os02g03410	545.607	0.655906	0.169821	5.62562e-05	0.000751332
LOC_Os02g48770	81.5137	0.654973	0.197951	0.00044754	0.00454469
LOC_Os02g47490	46.0572	0.654061	0.243394	0.00332966	0.0240098
LOC_Os02g40820	28.8593	0.652561	0.267678	0.00691035	0.0431014
LOC_Os05g45410	117.273	0.651685	0.169595	6.01822e-05	0.000794
LOC_Os08g16559	121.027	0.650611	0.189465	0.000289459	0.00313088
LOC_Os10g14194	53.7965	0.648702	0.218894	0.00138109	0.0117088
LOC_Os03g07870	87.7432	0.648162	0.182918	0.000194449	0.00220547
LOC_Os06g07200	230.983	0.647816	0.162259	3.34872e-05	0.000472229
LOC_Os06g35730	190.919	0.645728	0.209148	0.000975388	0.00876518
LOC_Os07g02630	363.814	0.645131	0.208163	0.00096671	0.00870417
LOC_Os10g03550	92.9869	0.644471	0.242459	0.00355047	0.025305
LOC_Os10g02360	86.4012	0.644286	0.240131	0.00348015	0.0249001
LOC_Os06g46160	73.8706	0.64169	0.194761	0.000471747	0.0047665
LOC_Os01g42190	169.041	0.641555	0.134616	9.85908e-07	1.96659e-05
LOC_Os06g13870	258.337	0.641196	0.248019	0.004775	0.0320262
LOC_Os11g03900	58.5831	0.64103	0.200935	0.000691913	0.00657218
LOC_Os08g28860	73.8942	0.640987	0.200891	0.000692127	0.00657218
LOC_Os06g35900	50.5936	0.640859	0.223849	0.00203271	0.0159969
LOC_Os12g36850	2952.48	0.640579	0.228918	0.00240282	0.0184219
LOC_Os12g36830	1463.7	0.639786	0.212426	0.00126879	0.0109174
LOC_Os01g44120	1777.76	0.639217	0.161128	3.79727e-05	0.000528606
LOC_Os05g08420	517.377	0.638925	0.210341	0.00118427	0.0102765
LOC_Os04g27060	1411.73	0.638678	0.106983	1.45411e-09	4.94479e-08
LOC_Os06g46060	64.6893	0.638453	0.222266	0.0021443	0.0167464
LOC_Os02g22020	37.2039	0.6373	0.261284	0.00721427	0.0445597
LOC_Os01g08410	58.9948	0.636426	0.229101	0.00274688	0.0205638
LOC_Os03g55850	237.268	0.635149	0.133537	8.61161e-07	1.74227e-05
LOC_Os07g32420	72.9083	0.634918	0.231828	0.00284882	0.0211313
LOC_Os03g20670	299.69	0.634542	0.137946	2.2042e-06	4.07478e-05
LOC_Os02g50730	1066.5	0.63451	0.156841	2.76833e-05	0.000401441
LOC_Os02g50340	66.9494	0.634448	0.264449	0.00806131	0.0485208
LOC_Os02g36330	53.728	0.632943	0.222298	0.00224445	0.017374
LOC_Os10g38360	591.433	0.63153	0.157877	3.17336e-05	0.000451298
LOC_Os07g41230	430.984	0.63122	0.132674	1.06696e-06	2.10097e-05
LOC_Os03g49620	75.0022	0.629697	0.187972	0.000418141	0.00428629
LOC_Os01g51060	44.6325	0.629424	0.26384	0.00798296	0.048209
LOC_Os01g65330	91.0415	0.628307	0.200208	0.000887173	0.00811891
LOC_Os07g44140	887.263	0.6279	0.146136	9.39217e-06	0.000152383
LOC_Os03g55240	364.601	0.62742	0.201033	0.000907863	0.00827161
LOC_Os03g22420	75.4187	0.626579	0.251582	0.00641853	0.0406389
LOC_Os01g72990	52.946	0.625392	0.215008	0.00184581	0.0148294
LOC_Os12g08930	184.134	0.625097	0.228528	0.00310726	0.0226991
LOC_Os10g22520	271.974	0.621944	0.14524	9.99496e-06	0.000161311
LOC_Os06g47350	59.5419	0.620185	0.233222	0.00386288	0.0269787
LOC_Os10g38780	52.4124	0.618071	0.238924	0.00491071	0.0327103
LOC_Os04g59040	87.2461	0.617433	0.183098	0.000370829	0.00386799
LOC_Os04g56900	224.305	0.617058	0.18994	0.000626952	0.00604359
LOC_Os10g41020	75.3203	0.613856	0.25464	0.00776501	0.0471089
LOC_Os10g33130	197.098	0.613321	0.216284	0.00245366	0.0187338
LOC_Os04g02050	413.1	0.612814	0.2134	0.00218343	0.0169945
LOC_Os09g30400	56.4306	0.612336	0.245552	0.00656199	0.0413484
LOC_Os11g33050	1157.33	0.611995	0.194843	0.000890092	0.00813754
LOC_Os03g53930	59.9115	0.611414	0.225337	0.00337589	0.0242699
LOC_Os02g45040	64.8021	0.610841	0.19132	0.000764547	0.00717118
LOC_Os03g03200	491.954	0.610407	0.115059	6.05726e-08	1.53988e-06
LOC_Os05g50100	3370.48	0.609749	0.179648	0.000397019	0.00409941
LOC_Os02g03710	587.123	0.609506	0.208513	0.00177789	0.014429
LOC_Os08g25090	94.7055	0.609324	0.23333	0.00439613	0.0299317
LOC_Os08g01840	95.5791	0.609137	0.239383	0.00531386	0.0350286
LOC_Os01g66900	51.9844	0.608465	0.230406	0.00404886	0.0280017
LOC_Os03g36650	438.201	0.607646	0.145856	1.66206e-05	0.000254219
LOC_Os01g13540	38.5077	0.60733	0.245622	0.00731551	0.0450191
LOC_Os01g49820	404.105	0.607235	0.19154	0.000809354	0.0075074
LOC_Os01g54870	48.3273	0.606584	0.247225	0.00711649	0.0441184
LOC_Os01g43720	287.364	0.606325	0.186354	0.000611339	0.00590854
LOC_Os04g42670	89.8866	0.605451	0.190359	0.000809769	0.00750747
LOC_Os10g37530	138.651	0.604349	0.201797	0.00148756	0.012485
LOC_Os02g56480	181.594	0.603148	0.246064	0.00753345	0.0459918
LOC_Os06g33970	1740.01	0.601574	0.178938	0.000435492	0.00444438
LOC_Os07g35380	193.802	0.598179	0.239933	0.00685579	0.0428336
LOC_Os03g04610	175.13	0.597917	0.165938	0.000180876	0.00207968
LOC_Os12g06870	50.8932	0.597812	0.233083	0.00564465	0.0367101
LOC_Os01g70130	89.1476	0.595245	0.193086	0.00111697	0.00977538
LOC_Os05g04330	36.7016	0.594607	0.238474	0.00655997	0.0413484
LOC_Os01g02200	72.3974	0.594108	0.239528	0.00707091	0.0438949
LOC_Os01g60110	49.9604	0.593718	0.237232	0.0064619	0.0408524
LOC_Os01g54480	157.506	0.593533	0.146264	2.92697e-05	0.000421791
LOC_Os06g48320	37.1637	0.593525	0.230655	0.00520582	0.0344148
LOC_Os01g68730	171.728	0.593169	0.175022	0.000382116	0.00397
LOC_Os02g17000	219.901	0.592319	0.199128	0.00165152	0.0136071
LOC_Os06g51360	124.748	0.59148	0.15257	5.83093e-05	0.000773347
LOC_Os01g51920	1222.16	0.591448	0.149219	4.24738e-05	0.000584641
LOC_Os09g23570	107.615	0.59131	0.233504	0.00616658	0.0394777
LOC_Os01g65692	50.4768	0.591287	0.215287	0.00321582	0.0233533
LOC_Os04g23580	93.763	0.588648	0.185145	0.000872514	0.00799667
LOC_Os01g09320	260.407	0.588094	0.129104	3.22972e-06	5.74584e-05
LOC_Os10g38600	478.317	0.587897	0.144312	2.6411e-05	0.000386027
LOC_Os09g27050	159.796	0.58729	0.161386	0.000155397	0.00181849
LOC_Os10g26620	393.927	0.586448	0.213951	0.00337627	0.0242699
LOC_Os07g39720	180.712	0.5864	0.185703	0.000916543	0.00834554
LOC_Os04g52840	637.329	0.586331	0.172138	0.000359031	0.00377269
LOC_Os06g43870	194.773	0.583773	0.192044	0.00130797	0.0111918
LOC_Os04g47450	50.4857	0.583205	0.232185	0.00619197	0.0395852
LOC_Os01g56180	41.7252	0.582995	0.226674	0.00549008	0.0359587
LOC_Os01g05830	61.7289	0.582788	0.214017	0.00353467	0.0252021
LOC_Os01g09220	2405.91	0.582169	0.179364	0.000674981	0.00643589
LOC_Os07g49400	209.23	0.580884	0.139667	1.84548e-05	0.00028026
LOC_Os03g57310	513.493	0.580739	0.126903	2.69444e-06	4.86874e-05
LOC_Os08g03240	70.2026	0.580357	0.230689	0.00646333	0.0408524
LOC_Os01g50370	576.814	0.579556	0.159841	0.000164328	0.00190726
LOC_Os08g43190	113.144	0.579123	0.20064	0.00218481	0.016998
LOC_Os09g04300	42.9581	0.577576	0.214134	0.00390073	0.0271607
LOC_Os03g45730	539.775	0.574227	0.114849	3.40275e-07	7.56526e-06
LOC_Os07g13810	107.438	0.57157	0.200894	0.00272991	0.0204616
LOC_Os02g11859	1059.1	0.569462	0.230938	0.00775117	0.0470404
LOC_Os02g56310	344.368	0.569311	0.172412	0.000597244	0.00580887
LOC_Os08g31840	60.0719	0.566728	0.22074	0.00581543	0.0376482
LOC_Os03g63530	44.5246	0.564777	0.221085	0.005983	0.0385322
LOC_Os03g06620	193.741	0.564671	0.185039	0.00132201	0.0113001
LOC_Os06g22080	55.9372	0.563831	0.187107	0.00149543	0.012534
LOC_Os03g21060	813.405	0.563337	0.129464	8.20771e-06	0.000134587
LOC_Os03g12350	161.002	0.563256	0.14438	6.07609e-05	0.000800488
LOC_Os08g38440	95.59	0.561866	0.218061	0.00558832	0.0364853
LOC_Os05g32474	195.979	0.561819	0.204497	0.00345201	0.0247202
LOC_Os12g31800	150.967	0.561259	0.161808	0.0003012	0.00324076
LOC_Os01g47730	293.149	0.561056	0.125022	4.19796e-06	7.3131e-05
LOC_Os05g17604	339.153	0.560038	0.146931	8.31674e-05	0.00104632
LOC_Os05g29990	178.423	0.559296	0.145609	7.32392e-05	0.000939368
LOC_Os03g27019	74.4737	0.559285	0.22295	0.00661401	0.0415908
LOC_Os04g44750	168.063	0.558614	0.175154	0.000853177	0.00785852
LOC_Os09g32840	207.107	0.558184	0.223053	0.00718507	0.0444538
LOC_Os03g24040	81.3765	0.555983	0.196668	0.00258357	0.0195315
LOC_Os05g32660	106.379	0.553726	0.17774	0.00107764	0.00951034
LOC_Os09g33480	54.5385	0.553457	0.224832	0.0080338	0.0483892
LOC_Os04g51160	489.13	0.55251	0.149579	0.000132313	0.00157639
LOC_Os12g07310	76.8697	0.55175	0.21538	0.00595812	0.0383965
LOC_Os10g26050	58.5404	0.550162	0.209227	0.00507386	0.0336148
LOC_Os04g31030	119.501	0.549663	0.192447	0.00253075	0.0192427
LOC_Os12g39660	73.066	0.549125	0.220043	0.0072449	0.0446741
LOC_Os01g62460	354.868	0.548897	0.136882	3.71325e-05	0.000517692
LOC_Os01g52740	140.902	0.548411	0.223284	0.00784999	0.0474994
LOC_Os01g25320	76.9989	0.545211	0.192454	0.00280315	0.0208831
LOC_Os10g35840	474.957	0.54433	0.14098	7.09303e-05	0.000911657
LOC_Os05g46340	155.754	0.543318	0.170376	0.000854784	0.00786939
LOC_Os02g53420	94.6551	0.542899	0.158592	0.000360083	0.00377728
LOC_Os11g38260	62.9263	0.540404	0.197438	0.00358741	0.0254894
LOC_Os11g11970	81.2382	0.539481	0.21074	0.00586108	0.0378639
LOC_Os01g12800	55.0969	0.538888	0.205117	0.00508162	0.0336541
LOC_Os05g39410	105.377	0.53772	0.163105	0.000571638	0.00561703
LOC_Os04g50950	80.9408	0.537642	0.206689	0.0053081	0.0350031
LOC_Os05g38140	176.292	0.537336	0.13315	3.3625e-05	0.00047381
LOC_Os02g50710	1797.4	0.535791	0.137749	5.54992e-05	0.000744473
LOC_Os03g04020	153.31	0.533994	0.19608	0.00407783	0.0281618
LOC_Os09g32040	62.9436	0.533411	0.214095	0.0075089	0.0458597
LOC_Os06g09370	260.72	0.531896	0.150466	0.000264609	0.00288581
LOC_Os12g04204	154.75	0.528913	0.205583	0.00626923	0.0399268
LOC_Os02g42690	230.238	0.527672	0.143844	0.00015121	0.00177739
LOC_Os02g47580	143.386	0.527637	0.180571	0.00209263	0.0163985
LOC_Os12g26960	438.84	0.527038	0.202699	0.00561512	0.0365568
LOC_Os01g51280	55.9813	0.526632	0.206496	0.0066077	0.0415654
LOC_Os05g07700	1342.12	0.523411	0.175002	0.00172106	0.0140545
LOC_Os12g36110	282.519	0.523371	0.149047	0.000279849	0.00303763
LOC_Os09g30160	294.399	0.522342	0.143723	0.00019656	0.00222394
LOC_Os04g53994	84.864	0.522281	0.168834	0.00120643	0.0104491
LOC_Os09g32000	397.144	0.522189	0.174783	0.00173591	0.0141444
LOC_Os06g44170	225.05	0.520775	0.165133	0.00100933	0.00901742
LOC_Os04g52850	133.888	0.520768	0.211311	0.00820101	0.0491074
LOC_Os03g50590	201.614	0.520319	0.173152	0.00150222	0.0125852
LOC_Os06g45430	117.583	0.520162	0.156282	0.000539659	0.00533897
LOC_Os05g49420	81.1116	0.519261	0.171175	0.00148644	0.0124822
LOC_Os02g07690	1790.46	0.517611	0.178427	0.00226386	0.0175021
LOC_Os07g38570	137.625	0.516741	0.206796	0.00745284	0.045666
LOC_Os11g11960	287.699	0.514627	0.176	0.00217346	0.016924
LOC_Os05g46460	637.226	0.51443	0.163429	0.00103612	0.00921208
LOC_Os11g43510	136.209	0.512176	0.158595	0.000821907	0.00760089
LOC_Os08g04350	4716.82	0.510161	0.163535	0.00115653	0.0100547
LOC_Os10g10030	116.205	0.50944	0.190669	0.00487669	0.0325425
LOC_Os05g16054	148.094	0.508373	0.202128	0.0072123	0.0445597
LOC_Os03g25750	194.651	0.507766	0.140881	0.000194414	0.00220547
LOC_Os12g32580	82.0341	0.50729	0.193341	0.00552666	0.0361469
LOC_Os06g13180	460.653	0.506913	0.185464	0.00390028	0.0271607
LOC_Os02g37930	1278.31	0.506028	0.198506	0.00689753	0.0430652
LOC_Os06g32980	203.283	0.504104	0.180728	0.00340258	0.0244399
LOC_Os01g51250	128.587	0.501322	0.151056	0.000572619	0.00561978
LOC_Os09g31400	123.633	0.500922	0.16175	0.00126397	0.010886
LOC_Os04g29030	169.418	0.500325	0.174877	0.00278016	0.0207622
LOC_Os04g17100	266.236	0.498295	0.200002	0.00818966	0.0490714
LOC_Os01g15630	58.0158	0.497997	0.184973	0.00448759	0.0304351
LOC_Os01g69850	85.3247	0.497916	0.160623	0.0012207	0.0105529
LOC_Os03g15770	227.916	0.495847	0.139383	0.00024435	0.00269355
LOC_Os08g04620	256.722	0.495729	0.170717	0.00249021	0.0189579
LOC_Os01g50400	634.302	0.495097	0.13464	0.000159473	0.00185559
LOC_Os10g28050	934.398	0.493657	0.111282	5.9772e-06	0.000101442
LOC_Os04g43440	794.262	0.492831	0.179749	0.00385198	0.0269332
LOC_Os06g09890	106.294	0.491538	0.165475	0.00189755	0.0151467
LOC_Os05g33000	234.967	0.490758	0.154858	0.000987796	0.0088594
LOC_Os04g52600	322.072	0.490171	0.154493	0.00100394	0.00898667
LOC_Os06g45840	73.2732	0.489969	0.19666	0.00801015	0.0482941
LOC_Os06g13940	2393.54	0.486862	0.139799	0.000337404	0.00358426
LOC_Os12g37890	93.2468	0.486271	0.181056	0.0047541	0.0319209
LOC_Os06g39520	278.924	0.485784	0.187393	0.00631405	0.040129
LOC_Os01g37750	327.627	0.483582	0.169475	0.00298773	0.0220267
LOC_Os01g14860	146.398	0.482469	0.172356	0.00330781	0.0239107
LOC_Os04g43160	500.052	0.482229	0.124609	7.55595e-05	0.000963096
LOC_Os07g33780	1039.14	0.479862	0.153213	0.00117638	0.0102224
LOC_Os04g53190	82.8092	0.476146	0.163761	0.00241184	0.0184681
LOC_Os06g39624	112.356	0.47533	0.187578	0.00608835	0.0390719
LOC_Os01g60690	110.059	0.474631	0.17946	0.00524372	0.0346281
LOC_Os03g48660	361.423	0.474197	0.143131	0.000608057	0.00588608
LOC_Os08g01880	238.432	0.473605	0.153495	0.00134041	0.0114322
LOC_Os06g10210	290.909	0.470927	0.157609	0.00190631	0.0151838
LOC_Os03g05750	631.297	0.467386	0.15608	0.00189146	0.0151047
LOC_Os04g45370	532.968	0.46687	0.108354	1.11383e-05	0.000177433
LOC_Os06g08540	79.9658	0.466811	0.179917	0.00578778	0.0375218
LOC_Os06g40650	206.638	0.464979	0.165119	0.00334182	0.0240786
LOC_Os05g09440	696.24	0.462598	0.160106	0.00263205	0.019841
[truncated: 1,096 more rows]

## Sheet: OsABF1 TARGET
geneID	baseMean	log2FoldChange	lfcSE	pvalue	padj
LOC_Os01g64730	336.514	3.65247	0.160028	1.13881e-116	1.99793e-112
LOC_Os04g45810	247.463	4.45106	0.229014	1.79548e-85	1.57499e-81
LOC_Os03g16170	243.604	3.55708	0.187313	2.03444e-81	1.18974e-77
LOC_Os02g44870	196.088	3.99943	0.232387	1.46984e-67	6.44674e-64
LOC_Os01g58420	145.849	3.63089	0.212773	7.15175e-67	2.50941e-63
LOC_Os02g43820	268.358	4.88491	0.29036	7.01365e-64	2.05079e-60
LOC_Os04g45510	121.733	3.58988	0.214282	1.07269e-63	2.68846e-60
LOC_Os03g21040	100.146	4.79225	0.287634	2.62632e-63	5.75951e-60
LOC_Os09g15670	132.791	6.07191	0.379702	6.0491e-58	1.17917e-54
LOC_Os04g43990	120.015	4.50424	0.302749	1.44021e-50	2.5267e-47
LOC_Os05g49700	99.1257	3.9239	0.265168	3.80483e-50	6.06835e-47
LOC_Os01g50910	92.0804	5.79867	0.393759	4.50005e-49	6.57908e-46
LOC_Os07g40290	90.0209	5.5807	0.394847	1.27336e-45	1.71844e-42
LOC_Os05g45020	229.185	2.76642	0.208289	3.59168e-41	4.50088e-38
LOC_Os06g46740	84.0461	5.62047	0.418406	4.28941e-41	5.0169e-38
LOC_Os03g55430	147.139	2.87675	0.220006	2.71586e-40	2.97794e-37
LOC_Os01g04330	165.234	2.7098	0.208914	8.86978e-40	8.78265e-37
LOC_Os02g48710	177.683	2.72088	0.209235	9.01093e-40	8.78265e-37
LOC_Os07g48710	109.797	3.00885	0.234201	1.7598e-38	1.62494e-35
LOC_Os07g37210	89.8066	2.56848	0.200976	1.86613e-38	1.63697e-35
LOC_Os04g44500	126.909	2.92741	0.230147	2.16057e-38	1.805e-35
LOC_Os04g45020	77.7911	3.68381	0.289278	3.14303e-38	2.50642e-35
LOC_Os05g46480	60.2368	4.49266	0.353966	2.33828e-37	1.7836e-34
LOC_Os01g47570	107.711	2.12565	0.169628	4.54136e-37	3.31974e-34
LOC_Os04g43200	367.692	1.90948	0.155695	1.13128e-35	7.93884e-33
LOC_Os02g32580	194.237	1.96524	0.160339	1.17967e-35	7.96007e-33
LOC_Os01g62110	37.4736	5.49295	0.45696	9.19855e-34	5.76355e-31
LOC_Os07g37620	76.7142	4.12655	0.345913	9.03877e-34	5.76355e-31
LOC_Os01g03980	82.0149	4.83117	0.406864	1.43647e-33	8.4005e-31
LOC_Os03g09880	57.9258	3.50993	0.29481	1.40192e-33	8.4005e-31
LOC_Os01g04020	432.43	1.8616	0.15646	1.59079e-33	9.00284e-31
LOC_Os01g56450	73.2975	6.27203	0.525574	2.04901e-32	1.12337e-29
LOC_Os03g04770	55.118	3.91971	0.335284	2.88586e-32	1.53423e-29
LOC_Os01g62970	147.562	2.30101	0.202108	2.49782e-31	1.28888e-28
LOC_Os02g31867	71.0472	2.79313	0.245193	6.70753e-31	3.3622e-28
LOC_Os03g04080	38.1655	4.29933	0.378903	1.09791e-30	5.35046e-28
LOC_Os02g45420	81.6955	3.13943	0.279891	4.9831e-30	2.3628e-27
LOC_Os01g53160	155.844	2.0703	0.18951	6.69584e-29	3.09136e-26
LOC_Os03g17790	232.764	10.3513	1.26922	2.06188e-27	9.27531e-25
LOC_Os02g26720	34.7825	3.90961	0.371414	1.05099e-26	4.60963e-24
LOC_Os02g42850	94.5386	2.50689	0.241857	3.57584e-26	1.53011e-23
LOC_Os01g11240	62.7815	3.54277	0.343011	9.29511e-26	3.8827e-23
LOC_Os03g26870	107.593	2.04536	0.198456	1.00038e-25	4.08155e-23
LOC_Os11g26570	51.1063	4.68653	0.452308	1.82431e-25	7.27402e-23
LOC_Os03g60720	32.4633	3.22794	0.316883	2.27115e-25	8.85444e-23
LOC_Os02g32469	69.3782	2.83637	0.278128	2.47409e-25	9.43597e-23
LOC_Os03g50960	61.3547	5.35484	0.518265	3.64316e-25	1.35991e-22
LOC_Os01g74320	37.3267	2.99489	0.295897	4.26601e-25	1.55923e-22
LOC_Os02g46830	40.5264	4.92648	0.487455	5.62943e-25	2.01556e-22
LOC_Os03g08930	48.9391	3.22	0.320398	7.40289e-25	2.59753e-22
LOC_Os09g20390	55.1294	4.41671	0.436346	7.9436e-25	2.7326e-22
LOC_Os01g51890	33.2532	4.11269	0.41037	3.4521e-24	1.16469e-21
LOC_Os08g27720	192.097	-2.22026	0.225611	5.27995e-24	1.74776e-21
LOC_Os03g21000	337.079	1.13157	0.114492	8.30966e-24	2.69972e-21
LOC_Os02g30910	77.2168	6.72378	0.661973	1.15956e-23	3.69878e-21
LOC_Os01g50100	296.512	1.50053	0.154663	2.94826e-23	9.23647e-21
LOC_Os08g36860	67.601	2.75494	0.286953	8.95086e-23	2.75498e-20
LOC_Os01g65520	62.1429	2.11598	0.220399	9.41415e-23	2.84762e-20
LOC_Os01g59970	89.2259	6.43348	0.657536	1.11692e-22	3.32122e-20
LOC_Os01g46970	35.3842	4.47829	0.463362	1.27479e-22	3.72747e-20
LOC_Os02g51750	93.3841	2.92653	0.306181	1.56282e-22	4.49476e-20
LOC_Os01g62370	44.9766	6.39504	0.651595	3.3841e-22	9.5759e-20
LOC_Os01g63970	47.4507	3.20226	0.342683	8.85022e-22	2.46457e-19
LOC_Os04g41570	239.088	1.92199	0.206463	1.51117e-21	4.14249e-19
LOC_Os04g52260	57.4635	3.82768	0.409075	1.74202e-21	4.70184e-19
LOC_Os07g11739	132.654	-1.66237	0.182781	4.90111e-21	1.30281e-18
LOC_Os03g16390	88.7982	2.14026	0.23612	8.0616e-21	2.11093e-18
LOC_Os03g22120	92.3835	2.04531	0.22394	9.68505e-21	2.46253e-18
LOC_Os05g36290	179.875	1.49689	0.164916	9.65483e-21	2.46253e-18
LOC_Os01g12190	139.562	6.25598	0.681814	1.0383e-20	2.60227e-18
LOC_Os01g67860	116.561	1.90806	0.210967	1.30518e-20	3.22509e-18
LOC_Os06g48300	27.5866	3.42713	0.380744	2.18698e-20	5.32894e-18
LOC_Os01g50030	28.1899	3.60799	0.399621	2.4847e-20	5.97146e-18
LOC_Os01g14410	25.4609	4.26295	0.46905	3.00698e-20	7.12899e-18
LOC_Os04g49980	55.6316	8.56368	1.27139	4.70812e-20	1.10132e-17
LOC_Os03g03334	32.9443	5.06179	0.557713	5.56997e-20	1.28578e-17
LOC_Os05g44900	770.207	1.2358	0.138735	8.24958e-20	1.87962e-17
LOC_Os04g43650	131.747	1.57042	0.177919	9.3351e-20	2.09968e-17
LOC_Os01g50440	18.5158	5.14286	0.573553	1.379e-19	3.06244e-17
LOC_Os01g17330	223.641	1.96584	0.224814	1.72872e-19	3.79109e-17
LOC_Os01g06220	163.402	1.78868	0.203922	2.0366e-19	4.41113e-17
LOC_Os01g07530	85.071	3.30544	0.379757	2.21145e-19	4.73142e-17
LOC_Os03g14570	60.6826	8.1383	0.959228	3.02479e-19	6.31749e-17
LOC_Os09g26880	130.85	-1.5614	0.17942	3.02119e-19	6.31749e-17
LOC_Os05g49730	39.1699	9.88402	2.58033	4.18282e-19	8.63334e-17
LOC_Os03g06520	34.721	3.97265	0.457718	5.34307e-19	1.08999e-16
LOC_Os04g49060	39.5877	4.51369	0.515166	6.18978e-19	1.2482e-16
LOC_Os01g62760	32.1093	2.95905	0.344953	7.90729e-19	1.57643e-16
LOC_Os02g46690	30.3312	5.44449	0.61977	9.4855e-19	1.86982e-16
LOC_Os05g41760	29.5091	2.94901	0.342757	9.85407e-19	1.92089e-16
LOC_Os01g68660	35.1948	2.65984	0.310081	1.17641e-18	2.26802e-16
LOC_Os04g37770	24.3792	3.70576	0.434753	2.02515e-18	3.86187e-16
LOC_Os03g05280	34.8144	2.95234	0.346626	2.24641e-18	4.23775e-16
LOC_Os01g52100	21.5546	5.42425	0.62619	3.54838e-18	6.62264e-16
LOC_Os03g12890	303.846	-1.1119	0.131184	3.6453e-18	6.73191e-16
LOC_Os04g51580	269.36	-1.96439	0.234183	3.97474e-18	7.26384e-16
LOC_Os04g33030	56.1468	2.72235	0.323236	4.12492e-18	7.46057e-16
LOC_Os04g45070	70.5844	2.82216	0.336902	5.44229e-18	9.7428e-16
LOC_Os01g32670	1294.2	2.06011	0.24707	7.23268e-18	1.28172e-15
LOC_Os02g48280	22.9065	4.8476	0.569451	7.615e-18	1.32532e-15
LOC_Os04g43670	24.029	3.65738	0.442217	7.6298e-18	1.32532e-15
LOC_Os02g43330	47.458	5.78458	0.671028	8.68338e-18	1.49354e-15
LOC_Os06g03670	43.0562	2.3593	0.283931	1.24993e-17	2.129e-15
LOC_Os05g07940	343.803	-0.936348	0.112295	1.2753e-17	2.15133e-15
LOC_Os02g45000	120.855	1.98506	0.239475	1.64067e-17	2.74133e-15
LOC_Os01g43740	32.0499	3.94214	0.482511	2.73084e-17	4.51979e-15
LOC_Os01g03330	715.246	-1.02445	0.124314	3.19436e-17	5.23755e-15
LOC_Os04g38720	73.2989	1.96473	0.243706	4.22453e-17	6.86252e-15
LOC_Os06g13560	98.5026	-1.92837	0.241468	4.74602e-17	7.63891e-15
LOC_Os09g38110	73.2557	2.0934	0.25998	7.65551e-17	1.22098e-14
LOC_Os03g09170	79.6126	2.34946	0.290397	7.84373e-17	1.23049e-14
LOC_Os04g43710	35.7482	6.99547	0.825086	7.85536e-17	1.23049e-14
LOC_Os03g02514	209.138	2.06103	0.257238	1.08401e-16	1.68299e-14
LOC_Os03g11550	21.8137	3.0997	0.387409	1.28746e-16	1.98133e-14
LOC_Os02g51550	20.5221	9.49115	2.56436	2.58242e-16	3.93965e-14
LOC_Os07g23570	565.333	1.10029	0.138196	3.46159e-16	5.23535e-14
LOC_Os04g49680	17.356	4.9561	0.617178	3.95242e-16	5.92661e-14
LOC_Os05g48650	34.484	2.91192	0.373179	4.59438e-16	6.83083e-14
LOC_Os01g63980	37.7087	2.32899	0.29936	5.96438e-16	8.7932e-14
LOC_Os10g38040	24.9577	7.67477	1.26127	6.09225e-16	8.90687e-14
LOC_Os08g31630	69.4216	6.70071	0.813218	7.26406e-16	1.05323e-13
LOC_Os03g02050	32.05	8.78132	2.37123	8.40609e-16	1.20882e-13
LOC_Os05g39990	44.5065	6.06006	0.748206	8.52621e-16	1.21613e-13
LOC_Os03g04920	67.5168	1.81414	0.23446	1.14937e-15	1.62617e-13
LOC_Os05g39950	24.3144	2.76711	0.361858	1.3785e-15	1.93476e-13
LOC_Os07g41460	77.0787	1.89023	0.246659	1.43455e-15	1.99744e-13
LOC_Os01g50900	23.8947	2.87977	0.376978	1.46564e-15	2.02466e-13
LOC_Os01g10210	794.104	-1.02488	0.132295	1.51985e-15	2.08314e-13
LOC_Os03g30530	18.9729	3.05928	0.398245	1.57976e-15	2.14847e-13
LOC_Os02g52210	334.278	1.30786	0.170518	1.93247e-15	2.60794e-13
LOC_Os03g64260	348.5	-1.26382	0.16467	2.13394e-15	2.85785e-13
LOC_Os03g18220	23.3393	2.89618	0.381858	2.41188e-15	3.20561e-13
LOC_Os04g12970	245.276	1.4444	0.189018	2.5156e-15	3.31832e-13
LOC_Os01g67480	144.399	1.32741	0.175635	4.78757e-15	6.26814e-13
LOC_Os04g58190	65.3259	2.16867	0.288625	5.08689e-15	6.6107e-13
LOC_Os07g47960	89.8734	2.02611	0.268713	5.69092e-15	7.34129e-13
LOC_Os07g38130	34.2599	8.84939	2.48451	9.18564e-15	1.1763e-12
LOC_Os07g39210	41.4528	2.35227	0.318009	1.1628e-14	1.47827e-12
LOC_Os04g43150	39.6205	2.0483	0.278929	1.59678e-14	2.01539e-12
LOC_Os03g18140	98.2943	2.39768	0.324337	1.68591e-14	2.11269e-12
LOC_Os05g07120	343.542	-1.13574	0.153137	1.78236e-14	2.21771e-12
LOC_Os08g32080	139.167	-1.32635	0.180043	2.22303e-14	2.74654e-12
LOC_Os01g51540	66.2901	2.07369	0.284534	2.65002e-14	3.25119e-12
LOC_Os08g39730	279.187	-1.38384	0.190917	2.71087e-14	3.30274e-12
LOC_Os02g47470	320.541	1.28982	0.176234	3.25333e-14	3.9363e-12
LOC_Os02g46620	163.456	1.57695	0.217021	3.94574e-14	4.74138e-12
LOC_Os01g53220	37.4781	6.88757	0.972089	4.56559e-14	5.44889e-12
LOC_Os11g44380	64.6984	1.81764	0.2514	5.79503e-14	6.86946e-12
LOC_Os03g09250	42.8676	1.7712	0.24602	6.50389e-14	7.61868e-12
LOC_Os04g44780	14.9076	8.48436	2.3911	6.51392e-14	7.61868e-12
LOC_Os09g23084	33.5148	3.17462	0.441762	8.71464e-14	1.01251e-11
LOC_Os06g34610	110.024	1.98171	0.280124	9.13626e-14	1.05452e-11
LOC_Os01g19800	40.6125	1.93538	0.271567	1.13572e-13	1.30229e-11
LOC_Os03g55870	41.5254	1.91877	0.272771	1.42716e-13	1.62586e-11
LOC_Os01g06500	201.266	1.279	0.179309	1.4926e-13	1.68943e-11
LOC_Os06g48200	33.6797	2.74544	0.389183	1.80031e-13	2.02465e-11
LOC_Os04g12720	157.921	1.03145	0.145547	1.8408e-13	2.05701e-11
LOC_Os07g38290	26.8829	2.82165	0.402761	2.03012e-13	2.25421e-11
LOC_Os02g54830	9.82909	8.70656	2.59557	2.29426e-13	2.53147e-11
LOC_Os03g20680	8.31496	8.48806	2.46044	2.3142e-13	2.53752e-11
LOC_Os05g37820	21.1901	2.84781	0.406052	2.69685e-13	2.93873e-11
LOC_Os01g65830	18.8635	6.94675	1.28264	3.01904e-13	3.26951e-11
LOC_Os02g09220	119.939	-1.40094	0.201536	3.08141e-13	3.31658e-11
LOC_Os01g14630	96.7741	-2.00137	0.288536	3.13921e-13	3.35819e-11
LOC_Os01g46950	15.9837	6.95734	1.27836	3.19664e-13	3.3989e-11
LOC_Os06g31090	109.843	1.93274	0.276662	3.25771e-13	3.44296e-11
LOC_Os05g32860	485.39	1.23298	0.175924	3.44385e-13	3.6179e-11
LOC_Os02g47810	32.147	2.3353	0.337095	4.13241e-13	4.31542e-11
LOC_Os03g02380	14.295	3.24566	0.467093	4.50279e-13	4.67437e-11
LOC_Os05g47830	17.1718	2.90926	0.422154	6.63061e-13	6.84279e-11
LOC_Os03g61270	10.1589	6.95827	1.28592	7.59165e-13	7.78877e-11
LOC_Os01g66350	62.8964	1.81159	0.264585	9.61958e-13	9.81197e-11
LOC_Os03g48970	29.1389	2.27129	0.334266	1.11616e-12	1.1319e-10
LOC_Os03g17980	70.5551	1.90427	0.280901	1.20545e-12	1.21542e-10
LOC_Os03g12230	19.5566	8.01703	2.31816	1.27533e-12	1.27853e-10
LOC_Os05g49940	102.279	1.63358	0.241498	1.33668e-12	1.33243e-10
LOC_Os04g53606	753.219	1.27867	0.188942	1.63881e-12	1.62436e-10
LOC_Os03g19380	122.869	1.54432	0.228612	1.73717e-12	1.71219e-10
LOC_Os09g21120	11.0057	6.78897	1.28476	1.77442e-12	1.73913e-10
LOC_Os08g43550	305.85	-1.2863	0.191255	2.17374e-12	2.11867e-10
LOC_Os03g02685	62.3896	2.22084	0.336007	2.37661e-12	2.3036e-10
LOC_Os04g40090	61.8725	1.45325	0.216198	2.48045e-12	2.39105e-10
LOC_Os02g13800	52.3091	2.05154	0.310055	2.85831e-12	2.74023e-10
LOC_Os03g12990	75.5467	3.11649	0.465686	3.38574e-12	3.22823e-10
LOC_Os09g39940	214.275	1.18169	0.176099	3.4522e-12	3.27381e-10
LOC_Os01g55160	15.7555	3.25708	0.488339	3.56957e-12	3.36691e-10
LOC_Os03g25760	29.1949	2.14408	0.324151	3.60273e-12	3.38002e-10
LOC_Os09g37230	134.877	-1.3594	0.203714	3.86546e-12	3.60722e-10
LOC_Os05g38150	35.0439	2.65267	0.399933	3.90315e-12	3.62311e-10
LOC_Os07g01940	148.232	1.55844	0.235455	4.50496e-12	4.15974e-10
LOC_Os05g31670	19.275	2.35221	0.35716	4.58508e-12	4.21155e-10
LOC_Os05g51130	298.604	1.36775	0.207654	4.94247e-12	4.51618e-10
LOC_Os02g50690	273.784	-0.940712	0.141079	5.89962e-12	5.36285e-10
LOC_Os04g57280	43.3554	4.78437	0.709351	6.15384e-12	5.56511e-10
LOC_Os11g29710	123.448	-1.81005	0.280084	6.22316e-12	5.59892e-10
LOC_Os01g03360	1000.07	-1.02229	0.156125	8.74203e-12	7.82501e-10
LOC_Os01g41240	2235.24	-0.88888	0.135138	9.34138e-12	8.31904e-10
LOC_Os03g06360	13.4941	7.8967	2.44877	1.27228e-11	1.12731e-09
LOC_Os04g51610	14.7577	3.32571	0.515971	1.31148e-11	1.15621e-09
LOC_Os01g64790	457.155	-1.27818	0.199251	1.35565e-11	1.18917e-09
LOC_Os03g02560	149.69	1.32066	0.20609	1.70308e-11	1.4752e-09
LOC_Os03g20500	8.40198	6.55162	1.29531	1.70694e-11	1.4752e-09
LOC_Os03g58470	840.898	-0.862413	0.133202	1.69366e-11	1.4752e-09
LOC_Os11g45400	100.881	-1.61642	0.25445	1.72581e-11	1.48419e-09
LOC_Os01g55940	28.1544	2.50998	0.394232	1.81e-11	1.54578e-09
LOC_Os02g42990	83.127	1.56276	0.246342	1.81504e-11	1.54578e-09
LOC_Os12g36840	50.3204	1.81523	0.284826	1.99201e-11	1.6883e-09
LOC_Os04g13540	33.1862	2.65784	0.416425	2.00966e-11	1.69507e-09
LOC_Os03g30570	46.8327	1.64953	0.262163	2.08085e-11	1.74672e-09
LOC_Os02g47350	40.9119	1.94894	0.305546	2.09922e-11	1.75375e-09
LOC_Os02g02410	93.5028	-1.63546	0.26066	2.58701e-11	2.15102e-09
LOC_Os05g02200	103.571	1.85654	0.293037	2.65076e-11	2.19363e-09
LOC_Os05g46040	63.1341	1.50566	0.237142	2.69284e-11	2.21799e-09
LOC_Os10g22520	271.974	0.95589	0.148375	2.90917e-11	2.38498e-09
LOC_Os01g09000	207.848	1.21984	0.191354	3.00411e-11	2.45135e-09
LOC_Os03g16260	10.6547	6.52881	1.29738	3.11567e-11	2.53061e-09
LOC_Os01g03340	1536.46	-1.13439	0.180437	3.1509e-11	2.53913e-09
LOC_Os03g08320	1100.58	-0.648721	0.0994505	3.15893e-11	2.53913e-09
LOC_Os04g55650	473.144	-0.822788	0.128789	3.16956e-11	2.53913e-09
LOC_Os01g62870	25.998	2.54805	0.404773	3.44791e-11	2.74955e-09
LOC_Os02g50374	70.3101	1.90836	0.305663	3.85695e-11	3.06182e-09
LOC_Os01g40860	22.8524	3.54867	0.558246	3.89341e-11	3.07684e-09
LOC_Os04g12960	38.2738	1.91866	0.30753	4.19881e-11	3.30332e-09
LOC_Os01g60770	21.22	6.12287	1.23237	4.27632e-11	3.33439e-09
LOC_Os07g33280	22.6651	2.25196	0.360972	4.27247e-11	3.33439e-09
LOC_Os05g33160	71.9649	1.57977	0.252442	4.43608e-11	3.44366e-09
LOC_Os10g20350	34.1266	2.38828	0.385037	5.24769e-11	4.05575e-09
LOC_Os03g04110	269.042	1.07585	0.170349	5.69564e-11	4.38264e-09
LOC_Os02g44090	7.7435	7.84958	2.46781	6.27346e-11	4.80619e-09
LOC_Os03g59360	139.518	1.1124	0.178352	6.35995e-11	4.85126e-09
LOC_Os04g58840	21.4824	2.80966	0.45387	6.52467e-11	4.95536e-09
LOC_Os01g56810	23.3105	7.21697	2.23997	6.8608e-11	5.18818e-09
LOC_Os03g60580	33.8742	2.2485	0.366164	7.89417e-11	5.94401e-09
LOC_Os07g47670	785.316	1.18526	0.190804	8.26818e-11	6.19902e-09
LOC_Os01g12110	16.7386	3.42826	0.559253	8.86622e-11	6.61911e-09
LOC_Os04g45520	102.829	1.16511	0.18856	8.97552e-11	6.67231e-09
LOC_Os03g18170	36.8553	3.52613	0.56301	9.0229e-11	6.67923e-09
LOC_Os04g27060	1411.73	0.679311	0.108032	9.42944e-11	6.95084e-09
LOC_Os01g72140	58.198	1.47042	0.240686	1.05209e-10	7.72296e-09
LOC_Os06g42660	9.07271	6.45194	1.31193	1.06085e-10	7.75479e-09
LOC_Os04g54220	178.157	3.15739	0.52178	1.22076e-10	8.88675e-09
LOC_Os03g13840	272.208	0.868298	0.139612	1.24974e-10	9.06008e-09
LOC_Os04g54190	160.228	1.14087	0.185293	1.33477e-10	9.63674e-09
LOC_Os07g39220	127.054	1.23071	0.203535	1.35779e-10	9.76276e-09
LOC_Os12g03420	72.1728	2.10496	0.348617	1.38178e-10	9.89465e-09
LOC_Os03g53800	1142.21	-0.936805	0.152498	1.42851e-10	1.01877e-08
LOC_Os05g44930	21.3272	2.69826	0.445681	1.47972e-10	1.05102e-08
LOC_Os01g72460	114.739	2.08612	0.346256	1.51496e-10	1.07172e-08
LOC_Os01g65370	268.543	-0.996777	0.162908	1.54154e-10	1.08614e-08
LOC_Os02g06930	260.668	1.23983	0.202828	1.5711e-10	1.10254e-08
LOC_Os05g45410	117.273	1.06683	0.175373	1.66451e-10	1.16343e-08
LOC_Os01g06920	11.4271	4.46252	0.717302	1.70335e-10	1.18586e-08
LOC_Os05g15150	35.9079	1.75176	0.291093	1.729e-10	1.19896e-08
LOC_Os01g42410	150.125	1.34662	0.220528	1.77832e-10	1.22348e-08
LOC_Os03g14170	47.3913	1.94501	0.323094	1.77373e-10	1.22348e-08
LOC_Os06g51290	22.2997	3.41615	0.57153	1.9418e-10	1.33074e-08
LOC_Os02g34560	147.662	-1.04418	0.173051	2.02317e-10	1.38111e-08
LOC_Os01g43550	129.251	1.33016	0.221857	2.12525e-10	1.44517e-08
LOC_Os03g26910	28.8403	2.06777	0.347735	2.30498e-10	1.56133e-08
LOC_Os10g39700	117.058	1.92495	0.323011	2.6514e-10	1.78908e-08
LOC_Os06g07560	89.9641	1.37019	0.22763	2.71743e-10	1.82661e-08
LOC_Os02g46910	597.78	0.652473	0.106262	2.76732e-10	1.85305e-08
LOC_Os12g38100	7.60912	6.18746	1.30178	2.78704e-10	1.85915e-08
LOC_Os01g55110	13.3646	3.42818	0.575394	2.9488e-10	1.95961e-08
LOC_Os03g19370	33.3848	2.04182	0.342251	3.06664e-10	2.03023e-08
LOC_Os04g33820	109.653	1.29478	0.215502	3.11208e-10	2.05257e-08
LOC_Os01g52230	71.277	1.39889	0.23606	3.32438e-10	2.18438e-08
LOC_Os03g49464	270.428	1.05605	0.176179	3.39759e-10	2.22415e-08
LOC_Os03g20370	143.33	1.11295	0.18712	3.72599e-10	2.43007e-08
LOC_Os11g06770	262.933	-1.05804	0.176764	3.77497e-10	2.45289e-08
LOC_Os01g19970	30.7216	2.43197	0.415805	3.9997e-10	2.58933e-08
LOC_Os02g51670	766.181	1.20014	0.201265	4.22846e-10	2.72736e-08
LOC_Os02g36890	7.52037	6.19829	1.31041	4.74731e-10	3.0508e-08
LOC_Os03g08500	573.855	-0.746821	0.123741	4.9486e-10	3.16855e-08
LOC_Os12g10750	73.5352	-1.45065	0.246007	5.25359e-10	3.3516e-08
LOC_Os05g44922	31.9033	1.63125	0.279747	5.67342e-10	3.60632e-08
LOC_Os05g11560	202.201	-0.866331	0.146044	6.05337e-10	3.83395e-08
LOC_Os04g06520	353.438	1.01444	0.172004	6.85002e-10	4.3229e-08
LOC_Os01g47580	138.081	0.929394	0.156738	7.53194e-10	4.73622e-08
LOC_Os11g43320	514.985	1.05568	0.179155	7.73164e-10	4.82719e-08
LOC_Os12g08260	193.173	-0.876335	0.147848	7.73114e-10	4.82719e-08
LOC_Os10g30600	77.1531	-1.1416	0.195525	7.87345e-10	4.89829e-08
LOC_Os01g62950	17.3947	2.17875	0.37735	7.94128e-10	4.92303e-08
LOC_Os01g04160	9.61473	4.10888	0.69877	8.5913e-10	5.27965e-08
LOC_Os07g36170	623.433	0.903671	0.153631	8.60681e-10	5.27965e-08
LOC_Os08g04430	20.1402	3.87369	0.654902	8.57227e-10	5.27965e-08
LOC_Os02g46460	22.2942	5.54252	0.975496	9.61017e-10	5.87459e-08
LOC_Os02g49760	16.2081	2.76272	0.479735	9.81537e-10	5.9792e-08
LOC_Os03g04040	11.2938	5.88064	1.04455	1.01314e-09	6.15033e-08
LOC_Os08g36920	510.297	-1.20635	0.209695	1.09851e-09	6.64562e-08
LOC_Os02g45390	9.4106	5.86673	1.28441	1.10933e-09	6.68797e-08
LOC_Os01g58850	11.0123	5.85439	1.27557	1.11963e-09	6.72698e-08
LOC_Os03g13930	7.77922	7.78568	2.48474	1.177e-09	7.04756e-08
LOC_Os01g62244	155.205	1.2145	0.212797	1.23144e-09	7.34845e-08
LOC_Os07g36080	197.027	1.10109	0.189695	1.23581e-09	7.34952e-08
LOC_Os03g06040	370.609	0.859412	0.147069	1.27771e-09	7.57304e-08
LOC_Os06g08280	20.3418	2.41461	0.42266	1.33967e-09	7.91352e-08
LOC_Os09g21290	83.1376	-1.52189	0.270273	1.46516e-09	8.62576e-08
LOC_Os02g51950	5.20602	7.26569	2.36139	1.51358e-09	8.881e-08
LOC_Os10g40550	21.7632	1.97868	0.351789	1.62985e-09	9.53136e-08
LOC_Os01g43020	92.2082	-1.2199	0.214339	1.66506e-09	9.67277e-08
LOC_Os09g20220	1043.62	1.20522	0.210844	1.66459e-09	9.67277e-08
LOC_Os02g42640	10.2945	5.18926	0.871505	1.7757e-09	1.02815e-07
LOC_Os09g36600	172.3	-1.24594	0.222296	1.78869e-09	1.03226e-07
LOC_Os07g26110	803.806	-0.699001	0.119917	1.79496e-09	1.03248e-07
LOC_Os07g39590	69.6856	1.42077	0.252584	1.93774e-09	1.11097e-07
LOC_Os07g40250	23.0622	1.88706	0.335797	2.01644e-09	1.15233e-07
LOC_Os04g49000	14.1225	3.70072	0.645069	2.10159e-09	1.19709e-07
LOC_Os08g04340	2680.98	1.05046	0.183923	2.11523e-09	1.20096e-07
LOC_Os08g36440	6.08573	7.34493	2.50553	2.20263e-09	1.24655e-07
LOC_Os05g36310	7.0446	7.23656	2.40459	2.24782e-09	1.26803e-07
LOC_Os05g24550	225.866	-0.85092	0.149549	2.27125e-09	1.27714e-07
LOC_Os03g17760	22.1882	2.00067	0.35803	2.34479e-09	1.31428e-07
LOC_Os12g01550	23.328	2.13412	0.382194	2.61171e-09	1.45923e-07
LOC_Os05g46370	76.3607	-1.52734	0.276232	2.75423e-09	1.53398e-07
LOC_Os03g06350	8.08405	7.48108	2.46281	2.81163e-09	1.56099e-07
LOC_Os01g47080	36.6228	1.54554	0.277245	2.91003e-09	1.61052e-07
LOC_Os03g02550	29.214	1.52718	0.274974	2.93906e-09	1.62147e-07
LOC_Os11g05190	156.003	-1.16223	0.206087	2.96842e-09	1.63254e-07
LOC_Os06g34530	52.1876	1.45821	0.260231	3.14335e-09	1.72334e-07
LOC_Os01g65780	39.9856	1.43639	0.257677	3.27175e-09	1.78636e-07
LOC_Os10g40480	42.8059	1.74124	0.313591	3.27866e-09	1.78636e-07
LOC_Os08g31130	37.3431	1.74375	0.31375	3.61192e-09	1.96184e-07
LOC_Os04g25650	273.992	-1.02937	0.18466	3.98497e-09	2.15779e-07
LOC_Os01g04390	5.35224	6.19212	1.39364	4.51147e-09	2.43536e-07
LOC_Os10g31640	34.3861	2.75372	0.505854	4.66163e-09	2.5087e-07
LOC_Os02g44770	9.26498	5.68656	1.28386	4.78686e-09	2.56822e-07
LOC_Os01g02290	71.2483	1.43491	0.258453	5.05866e-09	2.70577e-07
LOC_Os11g47530	879.249	1.05573	0.19054	5.77623e-09	3.08019e-07
LOC_Os07g07440	91.4915	1.29363	0.236319	6.07724e-09	3.23088e-07
LOC_Os05g09440	696.24	0.910891	0.164007	6.32423e-09	3.35203e-07
LOC_Os01g43950	8.33941	6.80943	2.30542	6.43742e-09	3.39154e-07
LOC_Os04g38680	63.2282	1.70093	0.313704	6.42663e-09	3.39154e-07
LOC_Os03g55290	4.00492	7.3593	2.49919	7.83465e-09	4.1153e-07
LOC_Os01g07870	59.3572	1.43799	0.266667	8.72289e-09	4.56819e-07
LOC_Os07g02850	385.048	1.04483	0.191143	8.93063e-09	4.66307e-07
LOC_Os05g49620	34.4969	1.882	0.352707	9.90833e-09	5.15821e-07
LOC_Os06g45610	6.79671	5.51836	1.06409	1.03729e-08	5.38406e-07
LOC_Os03g55350	17.3152	3.08514	0.594041	1.07615e-08	5.56932e-07
LOC_Os05g13970	756.467	-0.731697	0.134511	1.15962e-08	5.98365e-07
LOC_Os11g31540	143.906	1.28713	0.239064	1.18765e-08	6.11031e-07
LOC_Os07g02460	137.614	-1.13212	0.210936	1.22523e-08	6.28522e-07
LOC_Os06g09870	23.4966	2.8915	0.540647	1.23633e-08	6.32368e-07
LOC_Os10g04490	58.0726	1.77069	0.334524	1.29772e-08	6.61838e-07
LOC_Os08g32980	55.947	1.25498	0.235067	1.30346e-08	6.62837e-07
LOC_Os10g35770	572.911	-0.657784	0.11972	1.3218e-08	6.70223e-07
LOC_Os09g34860	92.5846	1.07474	0.200981	1.33842e-08	6.76695e-07
LOC_Os04g56000	117.094	1.11418	0.207746	1.38385e-08	6.97653e-07
LOC_Os03g51479	17.4137	2.34818	0.45392	1.39893e-08	7.03234e-07
LOC_Os01g56330	38.3053	1.35127	0.254322	1.41734e-08	7.10452e-07
LOC_Os07g10420	168.396	-0.907994	0.169465	1.42464e-08	7.11479e-07
LOC_Os07g14740	247.252	0.983094	0.181113	1.4275e-08	7.11479e-07
LOC_Os02g38392	163.626	1.28795	0.242537	1.44431e-08	7.17819e-07
LOC_Os09g38670	70.9738	-1.42995	0.271944	1.55503e-08	7.70662e-07
LOC_Os04g49370	994.498	-0.701166	0.12914	1.61167e-08	7.96482e-07
LOC_Os02g51860	8.92342	3.61712	0.687279	1.78148e-08	8.77927e-07
LOC_Os04g44250	67.4727	1.82776	0.351136	1.86208e-08	9.15078e-07
LOC_Os11g03660	29.2656	1.9247	0.374227	2.08517e-08	1.02185e-06
LOC_Os07g08460	22.0988	2.07264	0.402573	2.16182e-08	1.05646e-06
LOC_Os01g65510	9.03198	5.15944	1.01003	2.17153e-08	1.05826e-06
LOC_Os06g04380	36.988	1.58976	0.305124	2.28242e-08	1.10922e-06
LOC_Os01g68720	19.7697	1.942	0.377653	2.30317e-08	1.11074e-06
LOC_Os02g42280	120.291	-1.60095	0.310524	2.30454e-08	1.11074e-06
LOC_Os03g36650	438.201	0.797225	0.149053	2.29729e-08	1.11074e-06
LOC_Os06g15990	123.338	-1.18342	0.225905	2.3304e-08	1.12012e-06
LOC_Os01g06730	28.2527	2.73465	0.52672	2.39756e-08	1.14612e-06
LOC_Os05g03130	4.81832	5.64772	1.34203	2.39569e-08	1.14612e-06
LOC_Os03g48960	4.55295	7.16092	2.52194	2.42699e-08	1.15704e-06
LOC_Os04g52450	506.342	-0.779368	0.146876	2.48923e-08	1.1835e-06
LOC_Os10g41230	41.3456	1.76046	0.33854	2.50131e-08	1.18603e-06
LOC_Os01g52640	31.5894	1.88722	0.366161	2.5731e-08	1.21678e-06
LOC_Os03g17260	6.15631	7.14143	2.59845	2.71299e-08	1.27948e-06
LOC_Os08g41750	6.38737	3.95786	0.752671	2.7282e-08	1.2832e-06
LOC_Os03g07200	40.9871	-1.60392	0.309785	2.85475e-08	1.33914e-06
LOC_Os01g72150	83.0144	1.20935	0.233266	2.97394e-08	1.39133e-06
LOC_Os05g14240	152.946	1.07797	0.206113	3.1861e-08	1.48662e-06
LOC_Os04g46400	11.8776	3.86616	0.736348	3.26239e-08	1.51818e-06
LOC_Os01g43870	97.9329	1.01636	0.195277	3.27206e-08	1.51865e-06
LOC_Os07g47790	124.037	0.977368	0.186505	3.45378e-08	1.59876e-06
LOC_Os03g57210	300.997	0.848315	0.161028	3.59307e-08	1.65887e-06
LOC_Os05g33820	39.1673	1.374	0.265962	3.61864e-08	1.66628e-06
LOC_Os10g01240	41.9028	1.67331	0.32737	3.64552e-08	1.67427e-06
LOC_Os01g55410	11.9607	5.13731	1.02053	3.66615e-08	1.67935e-06
LOC_Os08g31850	1653.45	0.841138	0.160567	3.80189e-08	1.73699e-06
LOC_Os05g23320	74.7731	-1.12255	0.217382	3.84696e-08	1.75301e-06
LOC_Os04g46200	4.0689	5.92487	1.41676	3.86146e-08	1.75507e-06
LOC_Os03g16334	188.018	1.55267	0.307154	4.12733e-08	1.87106e-06
LOC_Os02g55140	93.8326	-1.15308	0.225272	4.22322e-08	1.90959e-06
LOC_Os04g49210	14.0139	2.22466	0.441511	4.45355e-08	2.00856e-06
LOC_Os02g44710	161.297	1.3451	0.266485	4.48353e-08	2.0169e-06
LOC_Os08g09060	102.196	0.976606	0.18915	4.5402e-08	2.03717e-06
LOC_Os08g37660	3191.02	0.790293	0.151371	5.13538e-08	2.29835e-06
LOC_Os01g60730	8.79372	3.2968	0.654398	5.18681e-08	2.31545e-06
LOC_Os03g20440	14.4555	3.74717	0.728683	5.40272e-08	2.40572e-06
LOC_Os01g22600	71.5456	1.26037	0.247445	5.64455e-08	2.50704e-06
LOC_Os03g03450	178.354	-0.824939	0.160139	5.75805e-08	2.55099e-06
LOC_Os01g55450	10.8843	2.92858	0.586312	5.97456e-08	2.64025e-06
LOC_Os04g01740	15.4544	-2.52957	0.512862	6.26044e-08	2.75963e-06
LOC_Os09g30506	6.56656	6.62251	2.42845	6.81989e-08	2.9987e-06
LOC_Os02g51370	49.5273	1.30547	0.261305	6.92561e-08	3.03757e-06
LOC_Os04g42150	19.5826	2.45611	0.505567	7.07838e-08	3.09683e-06
LOC_Os02g46180	6.32406	6.70192	2.52579	7.24989e-08	3.16398e-06
LOC_Os01g62584	57.1144	1.52629	0.310791	7.34284e-08	3.19139e-06
LOC_Os03g12110	53.3108	1.64028	0.33038	7.34907e-08	3.19139e-06
LOC_Os09g35730	97.7268	0.931263	0.182205	7.36837e-08	3.19187e-06
LOC_Os05g33570	1381.11	-0.76503	0.14975	7.60694e-08	3.2871e-06
LOC_Os12g35670	78.5758	1.35381	0.269761	7.63511e-08	3.29116e-06
LOC_Os03g18130	54.8853	1.84071	0.371049	7.81713e-08	3.36137e-06
LOC_Os02g07750	228.625	0.809924	0.157698	8.30164e-08	3.56098e-06
LOC_Os04g41620	8.22255	5.24968	1.31067	8.35323e-08	3.57437e-06
LOC_Os04g59190	224.841	-0.934154	0.185512	8.5894e-08	3.66648e-06
LOC_Os04g28390	206.514	1.17203	0.234808	8.85561e-08	3.77094e-06
LOC_Os03g10650	29.3538	2.00613	0.415347	9.13481e-08	3.88041e-06
LOC_Os08g29600	24.0017	2.44968	0.501591	9.33183e-08	3.95453e-06
LOC_Os03g06810	17.4042	2.34766	0.481363	9.65559e-08	4.08187e-06
LOC_Os05g42210	73.7183	-0.983063	0.197178	9.83475e-08	4.14762e-06
LOC_Os02g13060	10.0329	4.71108	0.920085	1.0111e-07	4.25388e-06
LOC_Os01g04350	52.2118	2.33968	0.48549	1.03743e-07	4.35422e-06
LOC_Os04g50204	31.6868	1.50409	0.307676	1.06537e-07	4.4608e-06
LOC_Os01g51310	12.5806	4.45019	0.862095	1.06853e-07	4.4634e-06
LOC_Os10g28050	934.398	0.585452	0.113309	1.08715e-07	4.53038e-06
LOC_Os10g36100	47.1411	-1.91677	0.395827	1.11561e-07	4.63769e-06
LOC_Os04g55240	19.476	2.421	0.498154	1.11818e-07	4.63769e-06
LOC_Os08g41290	212.536	2.11669	0.436206	1.14828e-07	4.75128e-06
LOC_Os01g73770	123.687	-1.01101	0.202285	1.15346e-07	4.75831e-06
LOC_Os03g18680	5.884	4.56196	0.920376	1.1554e-07	4.75831e-06
LOC_Os01g08860	107.632	-1.32039	0.273159	1.16695e-07	4.7946e-06
LOC_Os07g12340	398.554	1.07238	0.215514	1.19777e-07	4.90973e-06
LOC_Os04g41810	8.46493	4.95177	1.03329	1.22515e-07	5.01028e-06
LOC_Os06g38750	210.207	1.11733	0.224948	1.27929e-07	5.21949e-06
LOC_Os08g36320	25.8206	4.42552	0.856296	1.30794e-07	5.32403e-06
LOC_Os05g33410	92.4132	0.909294	0.182881	1.34243e-07	5.45174e-06
LOC_Os11g05780	679.03	-0.782938	0.157181	1.36256e-07	5.50799e-06
LOC_Os05g45350	67.3692	-1.43138	0.294489	1.36194e-07	5.50799e-06
LOC_Os03g02440	43.8557	1.35604	0.277931	1.40029e-07	5.64094e-06
LOC_Os04g44150	5.80012	6.64082	2.35338	1.40187e-07	5.64094e-06
LOC_Os02g39330	694.996	0.832674	0.165071	1.41404e-07	5.67688e-06
LOC_Os04g57550	152.81	-0.803358	0.160975	1.41932e-07	5.68506e-06
LOC_Os09g37976	133.637	-0.987721	0.202367	1.42572e-07	5.69769e-06
LOC_Os02g07160	337.672	-0.976633	0.19951	1.43278e-07	5.71289e-06
LOC_Os02g49140	4.14468	6.71436	2.42795	1.45639e-07	5.79385e-06
LOC_Os07g37400	43.1566	1.16326	0.237964	1.4989e-07	5.9495e-06
LOC_Os02g55600	634.392	-0.816815	0.163615	1.53831e-07	6.09211e-06
LOC_Os08g05910	69.3794	-1.41629	0.292115	1.56036e-07	6.16552e-06
LOC_Os05g46020	350.367	-0.775794	0.155082	1.60483e-07	6.32698e-06
LOC_Os09g26160	349.73	0.796036	0.159539	1.68211e-07	6.61682e-06
LOC_Os04g59540	14.7997	2.21645	0.463406	1.6913e-07	6.63806e-06
LOC_Os09g27830	23.355	-1.61844	0.337008	1.70657e-07	6.68305e-06
LOC_Os12g08930	184.134	1.14832	0.236745	1.71182e-07	6.68869e-06
LOC_Os01g58730	3.47736	6.63035	2.41771	1.77199e-07	6.90841e-06
LOC_Os06g34730	30.8288	-1.80969	0.382457	1.80825e-07	7.03413e-06
LOC_Os03g41390	171.119	0.948518	0.192191	1.92233e-07	7.46136e-06
LOC_Os06g51070	26.2189	1.63395	0.344286	1.93936e-07	7.51083e-06
LOC_Os04g35570	40.6093	-1.39867	0.294243	2.0172e-07	7.79509e-06
LOC_Os08g08840	51.7749	-1.37403	0.29164	2.02249e-07	7.79835e-06
LOC_Os04g44600	46.3838	1.42803	0.299561	2.08387e-07	8.01447e-06
LOC_Os06g47330	59.9658	1.28931	0.269696	2.08767e-07	8.01447e-06
LOC_Os06g04020	445.654	-0.795497	0.16259	2.13659e-07	8.18436e-06
LOC_Os03g50970	35.3355	1.40823	0.296881	2.14457e-07	8.19702e-06
LOC_Os01g55240	63.0523	1.51839	0.318928	2.19665e-07	8.37782e-06
LOC_Os03g55720	29.3154	2.07669	0.448924	2.25558e-07	8.58391e-06
LOC_Os01g73220	10.5961	4.91824	1.28267	2.28224e-07	8.66659e-06
LOC_Os01g72550	3.76184	5.24964	1.35703	2.37399e-07	8.99551e-06
LOC_Os01g72690	184.852	0.837902	0.171359	2.4171e-07	9.11949e-06
LOC_Os02g15290	120.53	1.23051	0.257364	2.41367e-07	9.11949e-06
LOC_Os03g08490	167.79	-0.841647	0.173016	2.51429e-07	9.46582e-06
LOC_Os02g48630	105.73	-0.976939	0.203225	2.58248e-07	9.70171e-06
LOC_Os12g05840	102.985	1.67788	0.354892	2.61311e-07	9.79582e-06
LOC_Os05g38640	181.814	-0.911235	0.19047	2.69426e-07	1.00785e-05
LOC_Os04g46630	40.7489	3.83831	0.780757	2.74705e-07	1.02541e-05
LOC_Os01g47070	81.9293	1.38405	0.290668	2.7564e-07	1.02671e-05
LOC_Os03g03370	18.7049	1.76305	0.376478	2.83666e-07	1.05437e-05
LOC_Os12g37690	499.511	-0.670911	0.137213	2.97248e-07	1.10252e-05
LOC_Os01g53330	20.472	3.9237	0.816224	3.04335e-07	1.12642e-05
LOC_Os11g05380	422.382	-1.37318	0.294802	3.05573e-07	1.12863e-05
LOC_Os01g04170	2.91831	7.25978	2.72375	3.06817e-07	1.13084e-05
LOC_Os01g44120	1777.76	0.795401	0.163213	3.08357e-07	1.13413e-05
LOC_Os01g42190	169.041	0.69016	0.140395	3.09243e-07	1.13501e-05
LOC_Os06g45990	15.6363	1.95212	0.421409	3.13378e-07	1.14779e-05
LOC_Os01g57150	7.25954	4.50864	0.925223	3.34306e-07	1.22189e-05
LOC_Os04g56160	417.084	-0.738498	0.152545	3.50153e-07	1.27715e-05
LOC_Os09g35910	9.96725	3.60875	0.760015	3.5204e-07	1.28137e-05
LOC_Os03g04000	76.3074	0.99714	0.208171	3.56634e-07	1.2954e-05
LOC_Os10g10030	116.205	0.945727	0.197249	3.88558e-07	1.40844e-05
LOC_Os08g09080	438.252	0.939315	0.19652	3.90667e-07	1.41317e-05
LOC_Os10g40720	3.42943	6.76816	2.53095	4.07977e-07	1.47275e-05
LOC_Os01g50040	41.9004	1.33084	0.28321	4.21613e-07	1.51317e-05
LOC_Os02g46030	62.8636	1.1037	0.236834	4.21761e-07	1.51317e-05
LOC_Os04g51130	51.7613	1.49961	0.321137	4.20581e-07	1.51317e-05
LOC_Os03g52940	20.2946	2.14641	0.473967	4.33527e-07	1.5522e-05
LOC_Os05g05670	324.377	-1.06336	0.226635	4.34928e-07	1.55389e-05
LOC_Os07g34650	228.278	-0.997845	0.209933	4.35771e-07	1.55389e-05
LOC_Os11g01550	28.6468	1.64243	0.356192	4.47074e-07	1.59097e-05
LOC_Os11g45740	455.105	-1.00322	0.21356	4.49503e-07	1.59637e-05
LOC_Os04g59150	1872.88	-0.614054	0.126439	4.5701e-07	1.61975e-05
LOC_Os03g05440	6.124	4.93277	1.31982	4.72802e-07	1.66905e-05
LOC_Os08g38220	23.2998	1.88402	0.412533	4.72821e-07	1.66905e-05
LOC_Os04g43910	9.32727	3.95533	0.834148	4.77423e-07	1.68191e-05
LOC_Os09g26780	56.8835	-1.44914	0.324362	4.85784e-07	1.70794e-05
LOC_Os02g41840	488.406	0.732767	0.153043	4.97892e-07	1.747e-05
LOC_Os01g61080	1502.66	0.787194	0.164867	5.00525e-07	1.75274e-05
LOC_Os01g70170	250.698	-0.816605	0.174047	5.0351e-07	1.75618e-05
LOC_Os07g04820	46.0795	1.33852	0.289485	5.02998e-07	1.75618e-05
LOC_Os08g37180	45.0385	1.44524	0.312177	5.12388e-07	1.7836e-05
LOC_Os06g46970	4.99364	3.48632	0.752595	5.26754e-07	1.82997e-05
LOC_Os01g45274	578.824	0.579467	0.119115	5.32638e-07	1.84676e-05
LOC_Os02g12680	28.1443	-2.26213	0.501274	5.42724e-07	1.87802e-05
LOC_Os06g40080	43.0687	-1.5307	0.337976	5.47073e-07	1.88934e-05
LOC_Os02g48150	7.69063	4.69039	1.05155	5.52991e-07	1.90602e-05
LOC_Os02g49440	23.3449	2.99007	0.645779	5.61257e-07	1.92868e-05
LOC_Os05g46360	24.0514	1.55946	0.34078	5.61763e-07	1.92868e-05
LOC_Os02g52590	5.20749	6.38409	2.37164	5.72813e-07	1.96278e-05
LOC_Os09g28210	3.15565	6.46723	2.42861	5.99463e-07	2.05009e-05
LOC_Os03g16920	35.4345	-1.53701	0.342048	6.06813e-07	2.0675e-05
LOC_Os08g38460	16.5468	2.11191	0.467195	6.0691e-07	2.0675e-05
LOC_Os01g64970	17.5678	1.61456	0.360033	6.12104e-07	2.08115e-05
LOC_Os05g10670	5.08543	6.05859	2.32373	6.20332e-07	2.10098e-05
LOC_Os09g25090	52.626	1.24984	0.275881	6.19818e-07	2.10098e-05
LOC_Os04g41640	4.1225	6.67846	2.59937	6.70272e-07	2.26575e-05
LOC_Os08g04210	18.4107	1.97493	0.439381	6.87599e-07	2.31985e-05
LOC_Os05g03640	87.7936	-1.06825	0.23341	6.94527e-07	2.33873e-05
LOC_Os05g03040	324.882	-0.925892	0.19979	7.03906e-07	2.36577e-05
LOC_Os01g50700	8.02161	3.5617	0.774242	7.08408e-07	2.37635e-05
LOC_Os09g04050	287.69	1.1414	0.247744	7.0999e-07	2.37711e-05
LOC_Os04g40700	9.54207	2.70343	0.599567	7.20844e-07	2.40885e-05
LOC_Os05g30640	60.4005	1.13776	0.246962	7.27348e-07	2.42597e-05
LOC_Os03g10334	3.77976	6.29159	2.3944	7.29012e-07	2.4269e-05
LOC_Os01g25560	47.5295	-1.28054	0.284239	7.34179e-07	2.43948e-05
LOC_Os04g08550	69.4013	1.00888	0.21674	7.40283e-07	2.45511e-05
LOC_Os02g43170	310.162	0.693398	0.146296	7.656e-07	2.53428e-05
LOC_Os04g33150	5.46489	6.34044	2.45932	7.69004e-07	2.54075e-05
LOC_Os09g20940	10.7377	4.53096	1.02025	7.79881e-07	2.57185e-05
LOC_Os01g11650	66.3515	-1.24322	0.273622	8.241e-07	2.71257e-05
LOC_Os03g12180	75.749	1.06435	0.234047	8.35299e-07	2.74429e-05
LOC_Os02g32550	9.32011	4.21712	0.902505	8.62277e-07	2.82763e-05
LOC_Os01g06510	184.315	0.891793	0.193255	8.82519e-07	2.8886e-05
LOC_Os06g51150	291.32	-0.623168	0.13229	8.84335e-07	2.88916e-05
LOC_Os02g47670	145.689	0.897438	0.196422	9.18285e-07	2.9945e-05
LOC_Os03g13540	33.1416	1.46227	0.327968	9.35821e-07	3.04602e-05
LOC_Os11g26790	38.4674	3.57503	0.775877	9.76527e-07	3.16676e-05
LOC_Os02g38140	343.403	0.672882	0.143351	9.76196e-07	3.16676e-05
LOC_Os04g43740	2.50292	6.92002	2.62992	1.01753e-06	3.29365e-05
LOC_Os03g03880	10.5746	2.5951	0.586214	1.02254e-06	3.29594e-05
LOC_Os04g49450	137.868	0.919124	0.202094	1.02195e-06	3.29594e-05
LOC_Os06g12390	79.5503	0.98501	0.217236	1.02388e-06	3.29594e-05
LOC_Os06g49110	160.464	-0.77602	0.168496	1.04377e-06	3.35384e-05
LOC_Os02g35490	568.704	0.732771	0.157475	1.04992e-06	3.36742e-05
LOC_Os03g08600	7.76453	3.53142	0.788056	1.05571e-06	3.3798e-05
LOC_Os04g40140	11.8634	1.98033	0.452798	1.0623e-06	3.3947e-05
LOC_Os04g32950	91.649	-1.23083	0.282632	1.08111e-06	3.44853e-05
LOC_Os04g02530	295.872	0.990366	0.219546	1.12175e-06	3.57168e-05
LOC_Os10g39450	6.69568	4.57229	1.05491	1.13318e-06	3.59501e-05
LOC_Os11g47560	256.64	0.922229	0.201828	1.13308e-06	3.59501e-05
LOC_Os01g58194	15.1443	4.0683	0.872322	1.17671e-06	3.7264e-05
LOC_Os06g04540	11.291	3.36468	0.746065	1.20483e-06	3.80858e-05
LOC_Os04g42940	3.47777	6.36549	2.49898	1.20711e-06	3.80891e-05
LOC_Os01g04690	5.74161	4.25853	0.927504	1.20988e-06	3.81079e-05
LOC_Os03g04890	289.278	0.660166	0.14186	1.21854e-06	3.83119e-05
LOC_Os03g20670	299.69	0.657425	0.141557	1.2469e-06	3.91334e-05
LOC_Os01g71690	17.7019	2.58677	0.586149	1.27052e-06	3.98035e-05
LOC_Os03g02530	57.7602	1.14461	0.255622	1.27674e-06	3.99271e-05
LOC_Os06g10100	35.3933	1.26987	0.287067	1.30129e-06	4.06225e-05
LOC_Os07g14270	26.454	-1.40226	0.318576	1.30361e-06	4.06226e-05
LOC_Os07g09520	43.5805	-1.63482	0.381629	1.31147e-06	4.0795e-05
LOC_Os05g34500	53.8352	-1.05424	0.237412	1.36018e-06	4.22355e-05
LOC_Os01g58800	8.8883	3.16264	0.727591	1.36968e-06	4.24554e-05
LOC_Os12g43630	112.233	-0.96404	0.218295	1.38742e-06	4.29294e-05
LOC_Os04g44530	206.394	0.960159	0.213814	1.39874e-06	4.32034e-05
LOC_Os01g52710	31.2926	1.31419	0.29969	1.4015e-06	4.32124e-05
LOC_Os01g63620	3.70406	6.19053	2.34935	1.43004e-06	4.40153e-05
LOC_Os04g41540	231.155	0.673807	0.1461	1.45088e-06	4.45783e-05
LOC_Os02g56900	890.96	0.620925	0.134191	1.47622e-06	4.52775e-05
LOC_Os08g03610	163.741	-0.70245	0.152777	1.49983e-06	4.59216e-05
LOC_Os10g39640	258.912	0.784577	0.173	1.52009e-06	4.64608e-05
LOC_Os01g57650	4.73609	4.94299	1.38875	1.5391e-06	4.696e-05
LOC_Os03g10040	8.24151	2.46293	0.570455	1.54677e-06	4.71121e-05
LOC_Os03g58040	148.984	-0.975574	0.224768	1.70741e-06	5.19147e-05
LOC_Os03g21210	38.5374	1.23937	0.28557	1.75162e-06	5.31668e-05
LOC_Os05g49930	3.8455	6.45159	2.57656	1.78989e-06	5.42346e-05
LOC_Os01g62380	22.5104	1.33178	0.309118	1.81302e-06	5.48406e-05
LOC_Os05g40010	11.9782	2.0445	0.487693	1.83433e-06	5.52946e-05
LOC_Os09g31210	10.9798	2.50238	0.582346	1.83231e-06	5.52946e-05
LOC_Os02g35770	257.485	-0.632733	0.138118	1.85344e-06	5.57748e-05
LOC_Os01g56490	52.6116	1.18558	0.271672	1.8603e-06	5.58856e-05
LOC_Os03g15050	628.644	-0.733423	0.163348	1.91325e-06	5.72801e-05
LOC_Os03g61920	77.4093	-0.997773	0.22892	1.91226e-06	5.72801e-05
LOC_Os01g58860	8.90809	5.79162	2.29384	1.93864e-06	5.79169e-05
LOC_Os02g26430	202.118	0.992005	0.223738	1.94113e-06	5.79169e-05
LOC_Os07g47590	255.798	-0.580634	0.127189	1.95088e-06	5.81091e-05
LOC_Os06g15760	84.1808	-0.870943	0.197187	1.96226e-06	5.8349e-05
LOC_Os04g41550	13.1655	2.04579	0.484823	1.97694e-06	5.86861e-05
LOC_Os02g32740	52.8561	1.20664	0.277495	2.03985e-06	6.04513e-05
LOC_Os12g07310	76.8697	0.986678	0.224748	2.04439e-06	6.04829e-05
LOC_Os04g48010	10.0605	2.53285	0.598491	2.04781e-06	6.04829e-05
LOC_Os09g27010	280.672	0.709689	0.157407	2.05276e-06	6.05272e-05
LOC_Os09g35030	767.688	-0.619927	0.136376	2.09185e-06	6.15762e-05
LOC_Os08g07660	220.357	1.29961	0.299827	2.09784e-06	6.16491e-05
LOC_Os11g05400	12.2822	3.34644	0.767978	2.10911e-06	6.18768e-05
LOC_Os07g32630	2.47753	6.3109	2.45693	2.12245e-06	6.21639e-05
LOC_Os01g50460	48.0489	2.66088	0.624504	2.14108e-06	6.26052e-05
LOC_Os05g05080	664.899	0.824269	0.185022	2.14712e-06	6.26772e-05
LOC_Os01g72940	53.2031	1.07354	0.246378	2.20046e-06	6.40785e-05
LOC_Os08g42550	413.464	-0.679904	0.150785	2.20243e-06	6.40785e-05
LOC_Os03g09840	14.8206	1.81179	0.430028	2.21773e-06	6.44169e-05
LOC_Os04g51796	2.38588	6.25321	2.41479	2.24134e-06	6.49952e-05
LOC_Os10g42790	54.6525	0.96937	0.220713	2.26032e-06	6.54375e-05
LOC_Os05g37080	13.1072	2.14272	0.505828	2.27088e-06	6.55268e-05
LOC_Os07g37820	4.525	4.69304	1.34441	2.26883e-06	6.55268e-05
LOC_Os03g25270	57.6841	-1.02322	0.235753	2.32692e-06	6.70337e-05
LOC_Os05g45070	280.562	0.965047	0.221404	2.35738e-06	6.77999e-05
LOC_Os02g09990	646.416	0.802739	0.180385	2.36877e-06	6.80158e-05
LOC_Os04g57140	5.09806	4.43753	1.07185	2.39201e-06	6.8571e-05
LOC_Os10g31820	57.5455	1.06392	0.245068	2.45755e-06	7.03349e-05
LOC_Os06g51480	86.5617	-0.78602	0.177399	2.46458e-06	7.04212e-05
LOC_Os04g47970	133.058	0.868103	0.196711	2.54001e-06	7.24583e-05
LOC_Os06g13940	2393.54	0.633727	0.141298	2.54841e-06	7.25801e-05
LOC_Os09g29070	83.8636	-0.892526	0.206738	2.56094e-06	7.28187e-05
LOC_Os02g46220	434.026	-0.72117	0.162319	2.58295e-06	7.33257e-05
LOC_Os08g37730	10.8614	4.02182	0.900988	2.59437e-06	7.3531e-05
LOC_Os02g43540	3.13897	6.49234	2.60783	2.69799e-06	7.63444e-05
LOC_Os01g65650	30.6836	2.61422	0.617315	2.70549e-06	7.64333e-05
LOC_Os07g48200	16.0854	2.28767	0.546807	2.71215e-06	7.64984e-05
LOC_Os07g03710	361.82	-0.877309	0.201745	2.7188e-06	7.65629e-05
LOC_Os04g40560	7.15541	4.39512	1.07066	2.74526e-06	7.71842e-05
LOC_Os02g57400	98.7453	0.875365	0.199133	2.76585e-06	7.76385e-05
LOC_Os01g50760	157.302	0.873415	0.200891	2.78838e-06	7.8146e-05
LOC_Os02g53410	388.202	0.812133	0.184184	2.81856e-06	7.88657e-05
LOC_Os01g56680	338.988	0.891813	0.205461	2.85675e-06	7.9807e-05
LOC_Os04g44670	16.9224	2.41545	0.582124	2.86761e-06	7.9983e-05
LOC_Os01g56080	146.65	-0.794058	0.180321	2.87937e-06	8.01835e-05
LOC_Os01g50170	5.01234	3.33675	0.79138	2.91984e-06	8.10667e-05
LOC_Os06g04889	40.4694	1.69235	0.416962	2.92032e-06	8.10667e-05
LOC_Os02g51040	13.0565	1.94859	0.478713	2.9794e-06	8.2576e-05
LOC_Os02g53160	28.3453	1.58666	0.380582	3.03764e-06	8.40573e-05
LOC_Os04g44470	9.82409	3.69954	0.870842	3.07393e-06	8.49277e-05
LOC_Os02g26794	22.462	1.72945	0.418126	3.08119e-06	8.49943e-05
LOC_Os02g12900	33.7179	1.27421	0.303652	3.1653e-06	8.71773e-05
LOC_Os01g65790	5.16499	4.25285	0.985031	3.17819e-06	8.73954e-05
LOC_Os12g02570	51.4522	1.62771	0.395114	3.19599e-06	8.77472e-05
LOC_Os03g08250	14.2632	1.8417	0.448847	3.26501e-06	8.95022e-05
LOC_Os03g14140	2.26238	6.70113	2.62732	3.34994e-06	9.16869e-05
LOC_Os04g54830	206.714	0.799091	0.182247	3.38906e-06	9.26133e-05
LOC_Os09g31080	5.40003	5.89525	2.42962	3.49706e-06	9.54158e-05
LOC_Os07g05400	66.7758	-0.885419	0.20546	3.5451e-06	9.65765e-05
LOC_Os01g62830	21.4771	1.38819	0.332788	3.60085e-06	9.7943e-05
LOC_Os05g21180	120.828	0.810449	0.18752	3.60979e-06	9.80342e-05
LOC_Os02g50404	11.5108	2.51469	0.616208	3.66261e-06	9.93151e-05
LOC_Os04g50940	1003.99	-0.997231	0.235568	3.67864e-06	9.95958e-05
LOC_Os11g26780	11.9064	4.34046	1.28817	3.71854e-06	0.000100521
LOC_Os01g05650	21.1341	1.98917	0.490378	3.78566e-06	0.000102178
LOC_Os09g04790	230.112	-0.704048	0.161554	3.80769e-06	0.000102615
LOC_Os09g11460	99.5384	-1.01373	0.238612	3.90437e-06	0.000105059
LOC_Os01g72420	26.7206	1.87447	0.460784	3.93243e-06	0.000105652
LOC_Os10g34020	32.6365	1.46418	0.354603	3.96657e-06	0.000106406
LOC_Os01g12440	4.48914	4.54819	1.34943	4.0095e-06	0.000107393
LOC_Os05g02020	277.617	-0.626062	0.142973	4.03914e-06	0.000108022
LOC_Os03g10240	64.3529	1.30894	0.318013	4.0545e-06	0.000108268
LOC_Os06g11980	8.64373	4.20754	1.03997	4.08076e-06	0.000108804
LOC_Os03g17850	7.6112	2.69824	0.668616	4.09332e-06	0.000108973
LOC_Os01g35040	118.63	0.856292	0.199787	4.12231e-06	0.000109578
LOC_Os11g10800	138.861	-1.06059	0.255761	4.37678e-06	0.000116167
LOC_Os12g26960	438.84	0.895526	0.209239	4.43087e-06	0.000117248
LOC_Os03g45730	539.775	0.52229	0.117195	4.42703e-06	0.000117248
LOC_Os10g40710	5.04577	4.44986	1.12971	4.4415e-06	0.000117352
LOC_Os06g47740	3.15629	5.90797	2.39008	4.45085e-06	0.000117422
LOC_Os04g56690	16.7205	3.42252	0.804273	4.53482e-06	0.000119458
LOC_Os01g04050	1196.91	0.959945	0.226249	4.63535e-06	0.000121923
LOC_Os10g38360	591.433	0.697508	0.160306	4.80838e-06	0.000126285
LOC_Os03g17200	9.1498	3.22621	0.779868	4.94635e-06	0.000129714
LOC_Os02g47870	192.898	0.620943	0.1418	5.03178e-06	0.000131757
LOC_Os03g25750	194.651	0.633047	0.146288	5.15366e-06	0.000134748
LOC_Os03g11560	44.2032	1.07718	0.261275	5.16409e-06	0.00013482
LOC_Os02g54980	111.706	-1.10156	0.269323	5.20387e-06	0.000135656
LOC_Os01g18220	13.2512	2.04509	0.506807	5.31867e-06	0.000138221
LOC_Os11g24450	13.671	2.14036	0.534909	5.3259e-06	0.000138221
LOC_Os08g30020	69.6688	-0.833229	0.19549	5.32282e-06	0.000138221
LOC_Os05g47860	2.58779	6.53922	2.58454	5.48856e-06	0.000142232
LOC_Os11g03820	223.645	1.01451	0.242762	5.57067e-06	0.000144147
LOC_Os07g48870	17.85	1.6993	0.434909	5.58303e-06	0.000144254
LOC_Os03g08860	1055.74	0.478404	0.108388	5.63062e-06	0.000145057
LOC_Os06g48060	35.3196	1.15798	0.283553	5.63024e-06	0.000145057
LOC_Os10g38340	1425.07	0.744965	0.174421	5.87099e-06	0.000151027
LOC_Os06g48350	85.7487	-0.907582	0.219355	5.90542e-06	0.000151691
LOC_Os03g61360	109.251	-0.897787	0.216253	5.93366e-06	0.000152193
LOC_Os08g31580	190.975	0.854248	0.201667	5.96953e-06	0.00015289
LOC_Os01g74480	4.57032	4.68235	1.41717	6.02507e-06	0.000153639
LOC_Os03g03570	3.59806	5.9059	2.45632	6.02357e-06	0.000153639
LOC_Os07g46510	30.2844	1.33791	0.32878	6.02241e-06	0.000153639
LOC_Os03g15740	23.7742	1.44492	0.360459	6.30804e-06	0.000160621
LOC_Os01g53650	3.16338	4.82908	1.4486	6.33787e-06	0.000161147
LOC_Os01g61620	30.3556	1.12113	0.272665	6.40932e-06	0.000162728
LOC_Os10g37340	1385.55	-0.966573	0.236756	6.70039e-06	0.000169872
LOC_Os01g63050	36.3034	1.38119	0.34483	6.78407e-06	0.000171746
LOC_Os09g36220	226.385	0.862447	0.207632	6.83139e-06	0.000172694
LOC_Os03g61150	322.187	-0.726828	0.172448	6.98055e-06	0.000176211
LOC_Os08g10450	43.6729	-1.07256	0.264532	7.02525e-06	0.000177085
LOC_Os05g25260	21.44	1.65883	0.418524	7.05084e-06	0.000177475
LOC_Os05g18090	45.6687	1.19089	0.294844	7.08791e-06	0.000178152
LOC_Os01g61160	3.87852	5.8689	2.41453	7.17435e-06	0.000180067
LOC_Os02g19770	795.928	0.760888	0.180967	7.27557e-06	0.000182086
LOC_Os02g37060	21.9736	1.57919	0.399164	7.26616e-06	0.000182086
LOC_Os07g07040	280.138	0.747441	0.177898	7.32306e-06	0.000183014
LOC_Os08g37500	60.5415	1.15685	0.28992	7.38867e-06	0.000184391
LOC_Os02g57260	754.093	-0.448145	0.102722	7.4072e-06	0.000184591
LOC_Os05g50890	398.582	-0.534423	0.122873	7.55552e-06	0.00018802
LOC_Os01g16146	51.4129	0.957985	0.232242	7.61573e-06	0.00018925
LOC_Os04g43170	7.77904	4.36583	1.35255	7.68887e-06	0.000190797
LOC_Os02g45750	26.0915	1.55578	0.401113	7.75252e-06	0.000192105
LOC_Os03g42520	3.03167	6.00468	2.51228	7.93479e-06	0.000196344
LOC_Os10g36550	198.129	0.745595	0.176123	8.12762e-06	0.000200832
LOC_Os01g24550	7.61976	5.35567	2.26861	8.15985e-06	0.000201345
LOC_Os03g59440	30.6819	1.42529	0.360053	8.2357e-06	0.000202931
LOC_Os04g59200	67.3658	-1.02521	0.252757	8.26961e-06	0.000203481
LOC_Os10g35670	10.8596	2.03819	0.523919	8.32649e-06	0.000204399
LOC_Os09g33680	168.192	0.746941	0.177154	8.3302e-06	0.000204399
LOC_Os04g35100	22.7729	2.25775	0.577627	8.46478e-06	0.000207411
LOC_Os03g05110	11.7954	1.99135	0.510249	8.48537e-06	0.000207625
LOC_Os11g09280	111.335	-0.891823	0.219928	8.62043e-06	0.000210636
LOC_Os02g46980	6.12463	4.27262	1.11961	8.79869e-06	0.000214693
LOC_Os08g16559	121.027	0.813247	0.196062	8.93145e-06	0.00021763
LOC_Os01g50410	662.218	-0.600338	0.142269	8.9462e-06	0.000217687
LOC_Os02g27030	279.984	-0.596335	0.140641	9.00334e-06	0.000218774
LOC_Os10g34920	258.25	0.932048	0.227278	9.10073e-06	0.000220834
LOC_Os10g40700	5.02449	4.3386	1.35733	9.24506e-06	0.000224027
LOC_Os02g45930	951.66	-0.63985	0.152159	9.29158e-06	0.000224585
LOC_Os08g34790	106.621	0.903148	0.22033	9.29368e-06	0.000224585
LOC_Os04g56309	69.3569	1.17111	0.296554	9.71008e-06	0.000234324
LOC_Os09g11480	37.7115	-1.49515	0.382809	1.00293e-05	0.000241695
LOC_Os12g25630	144.615	-0.894803	0.221343	1.01717e-05	0.000244791
LOC_Os02g50930	46.8811	0.940782	0.233142	1.0483e-05	0.000251937
LOC_Os02g18510	45.0949	1.03627	0.259836	1.06085e-05	0.000254604
LOC_Os01g41220	127.791	-0.720265	0.175038	1.06385e-05	0.000254974
LOC_Os11g26750	20.0667	2.95064	0.73924	1.07243e-05	0.000256681
LOC_Os01g54550	68.1018	0.894991	0.219718	1.07987e-05	0.00025811
LOC_Os09g38840	179.988	1.06486	0.264963	1.12697e-05	0.000269
LOC_Os04g41560	102.004	0.938806	0.233614	1.13916e-05	0.00027154
LOC_Os04g50680	1.83439	5.86581	2.4035	1.15348e-05	0.000274582
LOC_Os01g53070	7.6916	2.79348	0.731487	1.16246e-05	0.000276083
LOC_Os03g12820	1010.44	-0.731975	0.179469	1.16293e-05	0.000276083
LOC_Os03g10110	4.18125	5.58024	2.37156	1.16607e-05	0.000276454
LOC_Os01g02200	72.3974	1.00334	0.254478	1.17337e-05	0.000277433
LOC_Os02g41680	77.5304	1.17426	0.296671	1.17229e-05	0.000277433
LOC_Os02g47190	5.61667	3.31479	0.846907	1.17693e-05	0.000277902
LOC_Os07g39310	110.458	0.76651	0.187949	1.18956e-05	0.000280506
LOC_Os10g21314	95.6722	1.22397	0.315586	1.19879e-05	0.000282302
LOC_Os01g68510	13.8767	2.43667	0.636738	1.20208e-05	0.000282698
LOC_Os04g41500	876.001	0.560318	0.133457	1.20486e-05	0.000282973
LOC_Os07g03040	25.4307	1.19399	0.304932	1.21003e-05	0.000283808
LOC_Os06g09900	300.971	0.685042	0.165829	1.21562e-05	0.000284736
LOC_Os04g03920	178.399	0.878385	0.217812	1.26942e-05	0.000296943
LOC_Os03g64070	68.0429	0.93197	0.230872	1.27416e-05	0.000297655
LOC_Os10g38600	478.317	0.612212	0.146786	1.30126e-05	0.000303581
LOC_Os01g29280	315.598	0.897516	0.223515	1.31197e-05	0.000305674
LOC_Os06g37300	38.5847	-1.42816	0.367322	1.33941e-05	0.000311654
LOC_Os11g41875	365.614	1.10003	0.280216	1.35039e-05	0.000313792
LOC_Os08g01670	43.4211	1.11775	0.28261	1.35737e-05	0.000314996
LOC_Os07g44290	77.4381	1.1234	0.284156	1.37489e-05	0.000318641
LOC_Os10g34840	66.2414	1.06404	0.26996	1.38359e-05	0.000320234
LOC_Os06g35960	13.1367	2.63171	0.690549	1.39839e-05	0.000323232
LOC_Os03g07400	31.3957	1.08642	0.278515	1.43786e-05	0.000331918
LOC_Os02g46210	31.964	1.17711	0.305801	1.4461e-05	0.000333382
LOC_Os03g58790	536.967	-0.7282	0.180272	1.45175e-05	0.000334245
LOC_Os03g50450	29.7614	1.46524	0.385357	1.49845e-05	0.000344427
LOC_Os07g49480	31.9897	1.63015	0.428461	1.4999e-05	0.000344427
LOC_Os04g45490	8.67935	2.33472	0.615615	1.51401e-05	0.000347213
LOC_Os01g06630	2.19811	6.10812	2.56298	1.54487e-05	0.000353828
LOC_Os05g49200	315.376	-0.713743	0.178008	1.55926e-05	0.000356657
LOC_Os10g25230	1025.13	-0.816973	0.205597	1.57459e-05	0.000359696
LOC_Os03g53900	67.0326	1.17385	0.30447	1.58069e-05	0.00036062
LOC_Os04g25060	52.5354	-0.950855	0.240579	1.58613e-05	0.00036139
LOC_Os02g46962	147.899	0.647643	0.158711	1.58964e-05	0.000361721
LOC_Os07g42740	246.383	-0.629414	0.155457	1.61881e-05	0.00036788
LOC_Os02g52780	237.522	1.08253	0.279774	1.63017e-05	0.000369984
LOC_Os12g02080	39.2472	1.2566	0.32716	1.66794e-05	0.000377848
LOC_Os03g10300	22.4911	1.46441	0.386767	1.66913e-05	0.000377848
LOC_Os05g40020	2.55739	6.25399	2.67312	1.67706e-05	0.000379154
LOC_Os06g36560	266.454	-0.785877	0.196828	1.69919e-05	0.000383664
LOC_Os03g19700	6.72579	2.57218	0.69357	1.71101e-05	0.000385834
LOC_Os05g29974	63.2647	-0.95617	0.246267	1.731e-05	0.000389842
LOC_Os01g02300	75.0474	0.99672	0.254831	1.75411e-05	0.000394539
LOC_Os11g05860	321.987	-0.716675	0.179188	1.77174e-05	0.000397995
LOC_Os05g41480	166.098	0.923431	0.234076	1.78399e-05	0.000400235
LOC_Os02g47490	46.0572	0.991595	0.255334	1.81668e-05	0.000407047
LOC_Os02g48010	85.8331	1.27486	0.336468	1.83139e-05	0.000409821
LOC_Os02g51760	4.98669	4.01284	1.11165	1.83725e-05	0.000410609
LOC_Os08g19850	16.2236	1.46319	0.391275	1.84737e-05	0.000412343
LOC_Os05g01560	82.8837	-0.721589	0.179744	1.91124e-05	0.000426057
LOC_Os06g43640	23.2937	-1.44912	0.399684	1.91834e-05	0.000427099
LOC_Os03g51050	64.6425	-0.851644	0.217498	1.92772e-05	0.000428644
LOC_Os08g08120	328.223	-0.724227	0.181584	1.97106e-05	0.000437724
LOC_Os02g13260	55.0214	1.14557	0.301981	1.98331e-05	0.000439818
LOC_Os05g03610	45.27	1.04216	0.270373	1.9855e-05	0.000439818
LOC_Os01g14020	54.5156	1.04295	0.269799	2.01867e-05	0.000446602
LOC_Os12g06464	16.1296	1.62659	0.441383	2.02188e-05	0.000446749
LOC_Os06g39260	18.2498	-1.54255	0.429315	2.03045e-05	0.000448079
LOC_Os01g74580	23.9533	-1.33541	0.356447	2.08498e-05	0.000459534
LOC_Os01g52660	17.892	1.8881	0.508624	2.09172e-05	0.000460441
LOC_Os03g02670	8.65771	3.59294	0.930191	2.11752e-05	0.000465536
LOC_Os12g05860	35.1604	1.5447	0.414638	2.16911e-05	0.000476281
LOC_Os01g49210	16.9913	3.76117	1.02484	2.18598e-05	0.000479385
LOC_Os06g38340	14.6356	2.38397	0.650891	2.21905e-05	0.000486031
LOC_Os01g63230	37.8824	1.20371	0.320006	2.24299e-05	0.000490662
LOC_Os03g45960	1185.65	-0.463955	0.113106	2.25235e-05	0.000492096
LOC_Os01g50840	71.3867	-0.972081	0.254769	2.26043e-05	0.000492766
LOC_Os01g72610	459.668	0.812652	0.205891	2.26104e-05	0.000492766
LOC_Os01g63854	10.0241	2.28769	0.623914	2.27956e-05	0.000496186
LOC_Os02g57280	39.9564	1.1772	0.317791	2.33975e-05	0.000508657
LOC_Os01g58550	35.263	3.81594	1.27611	2.3667e-05	0.000513242
LOC_Os01g64120	4.89213	3.93841	1.09187	2.36614e-05	0.000513242
LOC_Os04g43800	22.0468	1.66592	0.464676	2.42117e-05	0.000524409
LOC_Os01g63930	6.4226	2.74107	0.754604	2.43357e-05	0.000526444
LOC_Os03g25790	17.8079	1.67982	0.463927	2.43918e-05	0.000527008
LOC_Os07g34640	53.3434	0.933592	0.241676	2.45911e-05	0.000530659
LOC_Os06g38980	49.6693	1.42263	0.38505	2.46506e-05	0.000531289
LOC_Os04g42950	2.96201	5.67397	2.47811	2.49945e-05	0.000538041
LOC_Os11g43520	267.467	1.02095	0.267346	2.51881e-05	0.000541543
LOC_Os12g39620	491.144	-0.650408	0.163365	2.53131e-05	0.000543565
LOC_Os09g35870	4.11896	5.12582	2.24468	2.55052e-05	0.000547022
LOC_Os02g12250	14.7618	1.69099	0.46159	2.59214e-05	0.000555268
LOC_Os12g13910	7.05371	3.69778	0.990865	2.60871e-05	0.000558137
LOC_Os01g01740	4.1392	2.90522	0.793556	2.65878e-05	0.000568156
LOC_Os01g61610	8.46322	3.5103	0.915485	2.68806e-05	0.000573715
LOC_Os09g37280	131.688	-0.610407	0.153919	2.70047e-05	0.000575663
LOC_Os05g49440	3.9403	4.3482	1.4439	2.71212e-05	0.000577444
LOC_Os02g03710	587.123	0.828488	0.21437	2.7501e-05	0.000584821
LOC_Os03g03320	13.7798	3.15034	0.835147	2.77709e-05	0.000589846
LOC_Os02g57090	10.4624	3.72657	1.04152	2.78108e-05	0.00058998
LOC_Os04g28330	32.0529	1.25296	0.339002	2.85313e-05	0.000604533
LOC_Os12g36850	2952.48	0.889932	0.234388	2.86434e-05	0.000605977
LOC_Os05g04380	435.726	-0.800237	0.20864	2.86685e-05	0.000605977
LOC_Os02g56480	181.594	0.974142	0.256454	2.90602e-05	0.000613516
LOC_Os10g41224	6.06265	3.56504	0.938793	2.91193e-05	0.000614025
LOC_Os08g36480	20.6114	2.56477	0.707974	2.96487e-05	0.000624438
LOC_Os03g58350	10.4738	3.74372	0.989607	2.97777e-05	0.000626403
LOC_Os05g27660	233.557	-0.558978	0.141335	3.00129e-05	0.000630594
LOC_Os02g11970	24.9841	1.47164	0.401373	3.00996e-05	0.000631659
LOC_Os01g43460	19.0614	2.27175	0.628116	3.03445e-05	0.000635452
LOC_Os04g53680	63.7408	0.875436	0.230634	3.03528e-05	0.000635452
LOC_Os07g33780	1039.14	0.615965	0.155323	3.04371e-05	0.000636459
LOC_Os08g33340	22.9042	-1.67116	0.458991	3.10707e-05	0.000648933
LOC_Os02g43770	14.4717	1.64165	0.459487	3.13947e-05	0.000654921
LOC_Os02g50820	12.5607	1.91694	0.5485	3.14705e-05	0.000654944
LOC_Os07g37100	363.181	-0.587474	0.149121	3.14438e-05	0.000654944
LOC_Os01g48130	45.8298	-0.973613	0.26174	3.15737e-05	0.000656313
LOC_Os01g58290	57.9788	0.997974	0.265534	3.16273e-05	0.00065665
LOC_Os04g10400	50.5382	-0.924462	0.245528	3.21247e-05	0.000666189
LOC_Os12g43490	489.291	-0.775997	0.203857	3.22338e-05	0.000667662
LOC_Os12g05420	206.104	0.951292	0.251494	3.28178e-05	0.000678958
LOC_Os05g15770	1758.81	-0.730356	0.191481	3.41462e-05	0.000705609
LOC_Os01g21120	217.859	0.562277	0.142249	3.44127e-05	0.000710279
LOC_Os02g19650	17.6866	1.63846	0.453045	3.46176e-05	0.000713667
LOC_Os03g45280	101.792	1.08386	0.295776	3.4783e-05	0.000716236
LOC_Os11g14140	251.598	-0.640155	0.164819	3.48708e-05	0.000717202
LOC_Os01g04710	1.72451	5.69716	2.45064	3.49657e-05	0.000718312
LOC_Os03g03724	2.96037	5.54261	2.4087	3.5032e-05	0.000718831
LOC_Os09g37040	23.3562	1.74906	0.492315	3.54048e-05	0.000725633
LOC_Os05g17604	339.153	0.590756	0.14986	3.55601e-05	0.000727965
LOC_Os01g48320	118.164	0.763609	0.200056	3.60197e-05	0.000736515
LOC_Os01g71820	8.74772	2.02125	0.573445	3.6073e-05	0.000736745
LOC_Os01g07760	218.448	0.647393	0.166575	3.68766e-05	0.000752284
LOC_Os01g02150	5.63186	3.88516	1.12991	3.72845e-05	0.000759721
LOC_Os03g59770	67.4858	-0.761529	0.200633	3.73905e-05	0.000760997
LOC_Os06g51029	87.7057	-0.990424	0.270066	3.75308e-05	0.000762967
LOC_Os09g36800	18.1028	-1.49053	0.416339	3.77278e-05	0.000766085
LOC_Os09g16510	205.289	-0.76953	0.201864	3.78605e-05	0.00076789
LOC_Os06g48050	56.8542	0.941673	0.252514	3.85276e-05	0.000780517
LOC_Os05g44270	694.419	-0.720818	0.188791	3.88209e-05	0.000785553
LOC_Os04g51410	5.36912	3.15677	0.861874	3.9042e-05	0.000789117
LOC_Os05g39450	22.6793	1.62448	0.460154	3.91561e-05	0.000790511
LOC_Os05g19970	144.662	0.647339	0.168586	3.92614e-05	0.000791726
LOC_Os07g41280	79.4482	-0.933113	0.256362	3.94519e-05	0.000794654
LOC_Os11g15040	178.204	-0.687814	0.181163	4.01272e-05	0.000807331
LOC_Os03g63540	3.24923	4.10433	1.2055	4.0339e-05	0.000810662
LOC_Os11g44430	274.187	0.490438	0.123718	4.06313e-05	0.000815602
LOC_Os03g18770	56.3494	0.957226	0.2595	4.10379e-05	0.000822821
LOC_Os01g20980	29.6586	1.33894	0.369493	4.15347e-05	0.000831832
LOC_Os02g33110	421.989	-0.625984	0.163848	4.16149e-05	0.00083244
LOC_Os02g48200	46.2374	1.18978	0.331249	4.166e-05	0.00083244
LOC_Os03g57310	513.493	0.509232	0.129038	4.23553e-05	0.000845371
LOC_Os11g03310	131.828	0.616137	0.159511	4.25251e-05	0.000847796
LOC_Os09g26340	78.8892	1.16619	0.326548	4.26251e-05	0.000848824
LOC_Os04g46280	21.7704	1.42797	0.403131	4.29112e-05	0.000853553
LOC_Os06g10870	2.64974	4.17147	1.43409	4.36251e-05	0.000866772
LOC_Os07g42370	637.408	-0.539541	0.137631	4.43725e-05	0.000880624
LOC_Os03g06330	39.6278	1.2466	0.352083	4.49084e-05	0.000890252
LOC_Os03g51530	6.61135	2.1952	0.638226	4.55576e-05	0.000901085
LOC_Os09g21230	57.8459	-0.839053	0.226145	4.55147e-05	0.000901085
LOC_Os01g02350	34.4322	0.971688	0.266285	4.66576e-05	0.000920765
LOC_Os01g22990	137.048	-0.731311	0.195238	4.66208e-05	0.000920765
LOC_Os09g27820	9.1659	2.66262	0.750259	4.70375e-05	0.000927221
LOC_Os02g26810	71.2606	0.943685	0.255334	4.76027e-05	0.000937308
LOC_Os02g10290	61.4827	-0.833957	0.225636	4.79708e-05	0.000943497
LOC_Os01g19130	256.714	0.732523	0.193919	4.84984e-05	0.000952806
LOC_Os02g45225	2.50977	5.47086	2.39969	4.88699e-05	0.000959031
LOC_Os02g08440	973.565	-0.530675	0.137859	4.98537e-05	0.000976871
LOC_Os07g41160	9.6006	1.80523	0.526663	4.98904e-05	0.000976871
LOC_Os04g37710	532.596	0.623096	0.162294	5.00214e-05	0.000978345
LOC_Os02g02340	49.9578	-1.07685	0.304865	5.05503e-05	0.000986489
LOC_Os04g33190	96.0423	0.782184	0.210615	5.05123e-05	0.000986489
LOC_Os02g30810	109.108	0.768808	0.206531	5.0757e-05	0.000989423
LOC_Os01g47730	293.149	0.501702	0.129112	5.19767e-05	0.00101207
LOC_Os08g06140	805.029	0.481459	0.123327	5.20938e-05	0.00101323
LOC_Os06g14190	443.227	0.936942	0.256596	5.24371e-05	0.00101878
LOC_Os10g41760	3.16302	4.04132	1.42206	5.37725e-05	0.00104357
LOC_Os05g38040	736.755	-0.491361	0.127684	5.58538e-05	0.00108276
LOC_Os02g40330	172.442	-0.60327	0.160392	5.62837e-05	0.00108989
LOC_Os01g09800	172.644	-0.62485	0.165898	5.72846e-05	0.00110804
LOC_Os02g09480	5.56805	2.76087	0.793968	5.73912e-05	0.00110804
LOC_Os03g40670	24.9207	1.28666	0.366323	5.74106e-05	0.00110804
LOC_Os01g07780	27.2362	1.10687	0.312099	5.75735e-05	0.00110997
LOC_Os03g46200	80.7355	0.862501	0.236359	5.79003e-05	0.00111504
LOC_Os01g49710	17.6195	1.24055	0.356159	5.87528e-05	0.00113022
LOC_Os08g28710	518.408	-0.769673	0.209021	5.94594e-05	0.00114256
LOC_Os01g03690	52.8837	0.837046	0.230823	5.96258e-05	0.00114325
LOC_Os07g02330	52.7243	1.20348	0.341921	5.9598e-05	0.00114325
LOC_Os04g52090	1028.34	0.639704	0.169305	5.99096e-05	0.00114744
LOC_Os12g36910	78.8169	1.07222	0.299802	6.04528e-05	0.00115658
LOC_Os06g04790	48.021	-0.805526	0.220642	6.13214e-05	0.00117192
LOC_Os03g43440	46.9306	-1.16777	0.336016	6.21218e-05	0.00118592
LOC_Os01g71830	437.387	0.576225	0.151165	6.24019e-05	0.00118998
LOC_Os03g56860	412.712	1.30009	0.374204	6.27309e-05	0.00119495
LOC_Os04g42770	25.4403	1.10233	0.314446	6.32365e-05	0.00120328
LOC_Os04g56290	13.4356	1.56545	0.456363	6.41084e-05	0.00121855
LOC_Os03g59570	24.3931	1.59852	0.465927	6.42443e-05	0.00121981
LOC_Os02g42560	6.61571	2.29364	0.693252	6.52813e-05	0.00123816
LOC_Os04g48160	17.8141	1.46875	0.433929	6.60481e-05	0.00125135
LOC_Os05g48340	73.9279	0.887279	0.249342	6.61418e-05	0.00125177
LOC_Os11g06010	22.3229	-1.36307	0.390735	6.72283e-05	0.00127096
LOC_Os03g03200	491.954	0.456507	0.1179	6.74092e-05	0.00127301
LOC_Os04g42480	79.1964	0.835826	0.230783	6.75254e-05	0.00127383
LOC_Os12g33300	76.1889	1.20306	0.346167	6.87482e-05	0.0012955
LOC_Os03g54910	5.38654	3.838	1.38069	6.88216e-05	0.0012955
LOC_Os03g04680	2.75134	4.15504	1.48474	6.91581e-05	0.00129903
LOC_Os04g53210	416.161	-0.475926	0.124315	6.90869e-05	0.00129903
LOC_Os07g40240	16.4688	3.23083	0.897809	6.9231e-05	0.00129903
LOC_Os08g17680	25.3537	-1.23983	0.359476	6.96605e-05	0.00130569
LOC_Os10g22460	99.509	-0.708213	0.191655	7.00795e-05	0.00131214
LOC_Os12g05440	673.51	-1.26146	0.376898	7.01797e-05	0.00131262
LOC_Os10g40360	1173.53	-0.82992	0.232158	7.08796e-05	0.00132429
LOC_Os01g04620	2076.75	-0.578368	0.153991	7.20108e-05	0.001344
LOC_Os08g32850	210.865	-0.581107	0.156512	7.22386e-05	0.00134682
LOC_Os06g07200	230.983	0.622159	0.166443	7.30925e-05	0.00135985
LOC_Os06g51360	124.748	0.601388	0.160916	7.30182e-05	0.00135985
LOC_Os04g59010	78.6141	-0.818899	0.226512	7.34751e-05	0.00136552
LOC_Os04g44230	4.07482	4.05362	1.48712	7.39365e-05	0.00137264
LOC_Os09g30490	82.8856	0.786122	0.217817	7.45798e-05	0.00138312
LOC_Os01g20120	26.9215	1.32044	0.382431	7.49224e-05	0.001388
LOC_Os09g31478	123.06	-0.614444	0.165557	7.50436e-05	0.00138878
LOC_Os09g07154	32.5118	1.21157	0.359737	7.60525e-05	0.00140597
LOC_Os01g65700	18.2973	2.09311	0.625254	7.65547e-05	0.00141376
LOC_Os06g41840	233.09	-0.54417	0.145518	7.68192e-05	0.00141716
LOC_Os11g47520	435.576	0.844125	0.234006	7.70529e-05	0.00141998
LOC_Os12g07550	63.6558	-0.787154	0.217689	7.84674e-05	0.00144452
LOC_Os01g62260	8.27432	2.33392	0.723993	7.92417e-05	0.00145725
LOC_Os10g36180	2.01135	4.21475	1.52331	7.93934e-05	0.00145851
LOC_Os06g45950	20.5446	1.51359	0.451039	8.03181e-05	0.00147396
LOC_Os03g19090	5.94289	3.80015	1.38386	8.04632e-05	0.00147507
LOC_Os08g38410	237.175	0.469292	0.123492	8.10184e-05	0.0014837
LOC_Os09g17540	14.8894	1.78656	0.549781	8.16934e-05	0.0014945
LOC_Os03g50120	11.6567	1.93655	0.590522	8.22364e-05	0.0015016
LOC_Os07g07470	106.204	-0.723337	0.198848	8.22526e-05	0.0015016
LOC_Os09g31310	13.5336	-1.83141	0.550018	8.24235e-05	0.00150316
LOC_Os01g56010	11.1412	1.78936	0.539787	8.29632e-05	0.00151143
LOC_Os05g22840	25.608	1.85196	0.584058	8.39263e-05	0.00152739
LOC_Os04g38026	22.0637	2.19618	0.652324	8.41195e-05	0.00152932
LOC_Os06g47620	142.017	-0.949155	0.276064	8.59518e-05	0.00156101
LOC_Os08g04350	4716.82	0.612297	0.165294	8.61003e-05	0.00156209
LOC_Os09g39440	18.1658	-1.69326	0.513417	8.62467e-05	0.00156313
LOC_Os04g58280	1465.52	-0.744727	0.208164	8.89715e-05	0.00161085
LOC_Os03g29980	102.287	-0.640161	0.175961	8.96109e-05	0.00162076
LOC_Os08g10080	72.5047	-1.01429	0.289486	8.99165e-05	0.00162461
LOC_Os09g24320	84.5003	-0.914045	0.262288	9.09525e-05	0.00164164
LOC_Os09g37330	76.2621	-1.12435	0.335229	9.25306e-05	0.0016684
LOC_Os05g48000	42.4014	-1.04291	0.30116	9.39276e-05	0.00169185
LOC_Os03g15770	227.916	0.535528	0.14324	9.4208e-05	0.00169428
LOC_Os06g09560	29.4007	-1.12464	0.333832	9.42552e-05	0.00169428
LOC_Os06g43620	10.8408	2.63885	0.79085	9.48522e-05	0.00170326
LOC_Os08g30770	1267.41	0.680397	0.18746	9.76601e-05	0.00175189
LOC_Os06g14450	67.2327	0.766187	0.213436	9.93438e-05	0.00178027
LOC_Os05g27090	154.268	1.07371	0.313737	9.94537e-05	0.00178042
LOC_Os10g20230	6.21425	1.96211	0.604807	0.000100178	0.00179157
LOC_Os03g02070	62.294	1.14829	0.340915	0.000100572	0.00179579
LOC_Os04g51560	119.986	-0.676803	0.18772	0.000100619	0.00179579
LOC_Os07g41230	430.984	0.504957	0.1354	0.000101035	0.00180137
LOC_Os04g39540	47.0281	-0.86319	0.246268	0.000101692	0.00181125
LOC_Os12g12260	177.64	0.552066	0.149489	0.000102239	0.00181915
LOC_Os10g36350	71.7228	-0.822553	0.234447	0.000102486	0.00182169
LOC_Os04g46880	100.81	0.657628	0.182139	0.00010342	0.00183643
LOC_Os05g42350	93.2651	0.675359	0.18753	0.000104438	0.00185265
LOC_Os08g33710	48.8167	0.959436	0.279111	0.000104967	0.00186014
LOC_Os11g10100	85.8113	-0.828612	0.240197	0.000105707	0.00187104
LOC_Os03g12900	12.2543	1.5602	0.477606	0.000105902	0.00187104
LOC_Os09g34230	29.1162	1.25777	0.378849	0.000105827	0.00187104
LOC_Os01g19120	5.09617	3.52715	1.09625	0.000106681	0.0018829
LOC_Os03g51010	25.1446	1.2176	0.365759	0.00011058	0.00194976
LOC_Os04g41229	49.704	0.996751	0.293208	0.00011165	0.00196666
LOC_Os04g01780	51.1887	-0.959042	0.281768	0.000112412	0.00197809
LOC_Os10g33130	197.098	0.790894	0.223545	0.000112598	0.00197938
LOC_Os01g65680	183.391	0.683347	0.19093	0.000113085	0.00198594
LOC_Os01g39020	15.455	1.80012	0.558562	0.000114124	0.00200219
LOC_Os10g02300	68.9137	0.723143	0.203325	0.000114641	0.00200725
LOC_Os04g51172	2.93391	5.01496	2.38516	0.000114594	0.00200725
LOC_Os08g15050	381.089	0.647207	0.180469	0.00011695	0.00204564
LOC_Os09g15580	12.3326	1.54461	0.484076	0.000117856	0.00205942
LOC_Os01g22352	275.024	-0.653448	0.183868	0.000118196	0.00206331
LOC_Os10g02360	86.4012	0.868201	0.251182	0.000118628	0.00206879
LOC_Os03g54000	12.1212	1.69995	0.538465	0.000118951	0.00207236
LOC_Os05g27680	29.4001	-1.0893	0.322993	0.000119139	0.00207358
LOC_Os01g11150	7.64528	2.11005	0.662336	0.000119329	0.00207484
LOC_Os04g48350	2.60875	3.74643	1.20877	0.000119605	0.00207758
LOC_Os03g02280	8.24581	2.21727	0.696556	0.000119777	0.0020785
LOC_Os05g06780	10.3704	2.81202	0.848713	0.000120275	0.00208508
LOC_Os08g10550	56.3079	-0.963571	0.283719	0.000120587	0.00208843
LOC_Os04g47720	2.50614	3.99958	1.51889	0.000121207	0.00209709
LOC_Os06g03860	110.042	-0.765897	0.220647	0.000121362	0.0020977
LOC_Os01g69080	7.72613	2.31262	0.723664	0.000121715	0.00210174
LOC_Os11g11960	287.699	0.647265	0.181	0.000123467	0.00212989
LOC_Os05g11910	27.1363	-1.20034	0.372042	0.000125367	0.00216054
LOC_Os02g09240	35.4782	-1.24373	0.386506	0.000126187	0.00217171
LOC_Os04g55040	88.6109	-0.682582	0.192944	0.000126262	0.00217171
LOC_Os01g38110	248.107	0.75914	0.216584	0.000128782	0.0022116
LOC_Os06g47470	38.8209	1.12712	0.333991	0.000128834	0.0022116
LOC_Os11g05170	12.026	-1.79093	0.582602	0.000129488	0.00221978
LOC_Os02g38050	620.967	-0.459299	0.124657	0.000129563	0.00221978
LOC_Os01g04280	1546.62	0.793843	0.228088	0.000132621	0.00226996
LOC_Os01g03144	628.931	0.507808	0.139059	0.000134707	0.00230116
LOC_Os01g22249	304.919	-0.527621	0.144946	0.000134646	0.00230116
LOC_Os08g07100	25.1533	1.62202	0.510574	0.000135029	0.00230443
LOC_Os09g26300	37.401	0.996052	0.297231	0.00013519	0.00230493
LOC_Os08g31840	60.0719	0.805582	0.232372	0.000135765	0.00231248
LOC_Os03g13740	408.687	0.846672	0.246063	0.000136606	0.0023223
LOC_Os04g54564	15.357	-1.44809	0.442825	0.000136593	0.0023223
LOC_Os02g08364	121.253	-0.559618	0.155868	0.000137799	0.00234032
LOC_Os03g51080	166.535	-0.589241	0.164883	0.000138839	0.00235115
LOC_Os04g44610	3.1286	3.60856	1.17093	0.000138601	0.00235115
LOC_Os06g07820	21.5117	-1.17042	0.357057	0.000138809	0.00235115
LOC_Os06g12150	162.251	0.813002	0.233748	0.000138999	0.00235158
LOC_Os01g09620	19.3753	1.27129	0.396948	0.000140555	0.00237333
LOC_Os04g49510	449.45	-0.478153	0.131152	0.000140471	0.00237333
LOC_Os04g49660	1.72863	5.4196	2.54178	0.000141292	0.00238349
LOC_Os09g23530	12.4493	-1.7316	0.561943	0.000141968	0.00239258
LOC_Os03g08310	1388.16	-0.49839	0.137425	0.000145937	0.00245476
LOC_Os04g38740	2.66662	3.83228	1.48234	0.000145875	0.00245476
LOC_Os02g02930	20.1438	-1.68025	0.533352	0.000151557	0.00254686
LOC_Os01g63810	16.898	1.3734	0.432595	0.000152188	0.00255256
LOC_Os09g32030	35.888	-0.94218	0.281216	0.000152081	0.00255256
LOC_Os04g45340	12.5908	1.69504	0.539909	0.000152781	0.00256007
LOC_Os07g44910	17.1105	-1.56157	0.503546	0.000156302	0.00261656
LOC_Os10g26540	173.69	-0.57673	0.163919	0.000156519	0.00261771
LOC_Os01g42294	7.33308	3.62253	1.43885	0.000163127	0.00272562
LOC_Os07g02590	68.9472	1.07757	0.328158	0.000167411	0.00279453
LOC_Os03g11590	131.205	0.736721	0.216134	0.000169221	0.00282206
LOC_Os12g02250	278.733	-0.641576	0.182713	0.000169432	0.00282289
LOC_Os05g42040	3.7656	3.47502	1.1423	0.000170344	0.00283541
LOC_Os03g52020	132.931	0.768958	0.223294	0.00017127	0.00284811
LOC_Os01g40094	97.1299	0.838739	0.248295	0.000173179	0.00287713
LOC_Os04g35180	54.7915	-0.750819	0.220862	0.0001734	0.00287808
LOC_Os12g44250	293.185	0.810645	0.237756	0.000173891	0.0028835
LOC_Os12g02500	14.5505	-1.42738	0.456568	0.000174512	0.00289107
LOC_Os03g16070	19.1875	1.27782	0.405017	0.000175227	0.00289744
LOC_Os04g42520	19.5046	1.49811	0.479788	0.000175131	0.00289744
LOC_Os02g45450	9.2694	1.68478	0.543952	0.000175438	0.0028982
LOC_Os11g40370	13.7279	1.41685	0.459571	0.000176212	0.00290825
LOC_Os07g09000	154.663	0.540376	0.151854	0.000176781	0.00291216
LOC_Os09g25850	6.24032	3.25625	1.02463	0.000176649	0.00291216
LOC_Os01g72100	329.747	0.515916	0.144508	0.000177928	0.00292594
LOC_Os06g05400	29.4922	-1.18338	0.37447	0.000177951	0.00292594
LOC_Os05g05310	52.6636	0.868578	0.257309	0.00017929	0.0029452
LOC_Os07g10970	33.0704	1.02668	0.314234	0.000179779	0.00295046
LOC_Os11g44310	71.6087	0.848617	0.254025	0.000180072	0.00295151
LOC_Os02g30190	40.6947	-1.29485	0.414599	0.00018018	0.00295151
LOC_Os04g55510	30.4957	1.10344	0.340893	0.000180792	0.00295878
LOC_Os02g01140	79.8247	0.76132	0.222129	0.00018125	0.00296352
LOC_Os04g45470	28.7757	0.993865	0.30579	0.000182138	0.00297525
LOC_Os02g49986	2.13315	5.53725	2.61052	0.000183325	0.00299187
LOC_Os05g12040	103.924	0.836434	0.247673	0.000185076	0.00301763
LOC_Os06g10510	1.87232	6.56507	2.99499	0.000185339	0.00301912
LOC_Os06g11990	27.1655	1.12312	0.34456	0.000185749	0.00302299
LOC_Os12g16650	52.329	0.918568	0.275486	0.00018666	0.003035
LOC_Os01g72490	77.6744	-0.83792	0.248187	0.000186967	0.00303717
LOC_Os08g02230	628.573	-0.899722	0.276377	0.000188044	0.00305184
LOC_Os07g32420	72.9083	0.817094	0.245097	0.000189487	0.00307241
LOC_Os01g37910	98.0183	-0.711243	0.211941	0.000191365	0.00309868
LOC_Os03g10030	4.86734	3.13017	0.981302	0.000191459	0.00309868
LOC_Os03g12370	277.334	0.487586	0.136189	0.000192262	0.00310879
LOC_Os08g36590	86.0271	-0.80446	0.246136	0.000192539	0.0031104
LOC_Os01g49640	1.58925	5.33003	2.56264	0.000195525	0.00315284
LOC_Os04g09570	183.295	0.792998	0.234078	0.00019548	0.00315284
LOC_Os07g03240	77.3111	0.686914	0.199784	0.000197263	0.00317795
LOC_Os01g16960	217.766	0.496645	0.140146	0.00019745	0.00317803
LOC_Os01g51630	3.62566	3.64222	1.43212	0.000202266	0.00324969
LOC_Os03g12360	29.801	1.20866	0.380255	0.000202457	0.00324969
LOC_Os04g48380	67.3037	0.925959	0.284141	0.000202449	0.00324969
LOC_Os02g13220	98.1905	0.911593	0.277471	0.000202805	0.0032523
LOC_Os04g57660	12.1709	1.30134	0.422767	0.000205705	0.00329578
LOC_Os08g04130	114.208	-0.621723	0.180638	0.000207757	0.00332562
LOC_Os07g48800	5.96031	4.57908	2.34968	0.000209303	0.00334732
LOC_Os07g48830	2.15834	3.62328	1.24514	0.000210957	0.00337071
LOC_Os03g06940	2.6304	4.69205	2.35639	0.000212319	0.00338937
LOC_Os03g16824	49.9874	0.897937	0.277869	0.000213377	0.00340317
LOC_Os03g01190	24.9155	-1.28372	0.413063	0.000215363	0.00343172
LOC_Os01g71770	39.5681	-0.878648	0.270714	0.000216563	0.00344772
LOC_Os10g28120	141.16	-0.660386	0.194272	0.000219217	0.00348681
LOC_Os01g62290	111.635	-0.68217	0.203593	0.000219682	0.00349103
LOC_Os03g61330	22.0919	-1.26721	0.407235	0.000220134	0.00349505
LOC_Os12g05650	8.86865	-1.95041	0.634564	0.000221431	0.00351246
LOC_Os05g38530	54.5739	-0.766593	0.231431	0.00022255	0.00352703
LOC_Os02g32520	175.569	0.825317	0.247951	0.000222976	0.00353059
LOC_Os02g06910	128.803	-0.614422	0.177868	0.000224293	0.00354504
LOC_Os04g57180	84.1335	1.21246	0.398958	0.000224147	0.00354504
LOC_Os03g58890	19.9539	1.18563	0.375076	0.000224942	0.0035521
LOC_Os01g66720	5.09943	2.40064	0.791421	0.000226472	0.00357305
LOC_Os09g32000	397.144	0.613212	0.177982	0.000231447	0.00364825
LOC_Os06g10170	55.8791	-0.938756	0.296813	0.000232187	0.00365663
LOC_Os02g38980	582.13	0.529829	0.151789	0.000233185	0.00366906
LOC_Os01g62210	18.342	1.313	0.432226	0.000233804	0.00367549
LOC_Os01g34480	304.472	0.459028	0.130208	0.000234291	0.00367986
LOC_Os01g52900	4.41531	3.44531	1.41356	0.000236106	0.00370406
LOC_Os06g43570	104.645	-0.697796	0.209808	0.000236254	0.00370406
LOC_Os04g53620	1159.21	0.412771	0.116101	0.0002376	0.00372183
LOC_Os04g38885	7.5612	1.6994	0.569087	0.000238635	0.00373471
LOC_Os11g14910	12.9148	1.92491	0.653223	0.000240379	0.00375865
LOC_Os10g37400	1.84232	4.31851	1.69098	0.000240949	0.00376422
LOC_Os02g35940	51.2605	-0.843021	0.257429	0.000241571	0.00377058
LOC_Os03g63520	120.868	0.631972	0.186295	0.000243328	0.00379125
LOC_Os06g36740	205.055	-0.621646	0.183939	0.000243186	0.00379125
LOC_Os05g33430	49.9641	0.948209	0.294662	0.000243597	0.00379207
LOC_Os01g50110	9.71045	1.88529	0.636625	0.000245032	0.00381102
LOC_Os02g12660	11.5068	1.51842	0.50444	0.000245501	0.00381494
LOC_Os02g05710	56.6722	-0.810581	0.253431	0.000246091	0.00382073
LOC_Os03g54200	63.7983	-0.776891	0.240086	0.000249697	0.00387329
LOC_Os05g46490	18.5955	-1.28211	0.421544	0.000252683	0.00391614
LOC_Os11g29290	156.334	-1.0923	0.357355	0.00025348	0.00392502
LOC_Os01g44110	28.1248	1.14741	0.366273	0.000254971	0.00394463
LOC_Os04g32370	82.2851	0.868035	0.265401	0.000256984	0.00397226
LOC_Os01g71310	14.3814	1.4029	0.465263	0.000260923	0.0040296
LOC_Os03g22160	29.3913	1.05681	0.33503	0.000261451	0.00403421
LOC_Os08g01610	262.903	0.542784	0.156998	0.000265504	0.00409314
LOC_Os04g45690	348.296	-0.643366	0.192223	0.000266198	0.00410024
LOC_Os03g07920	10.3786	2.01091	0.68971	0.000267996	0.00412431
LOC_Os02g11859	1059.1	0.777988	0.237429	0.000271359	0.00417242
LOC_Os12g41390	119.698	0.586531	0.171944	0.000271856	0.00417639
LOC_Os01g54870	48.3273	0.843379	0.262189	0.000272651	0.00418494
LOC_Os06g06490	32.3334	-1.08239	0.353429	0.000273687	0.00419718
LOC_Os01g13700	19.5385	-1.29767	0.440209	0.000275258	0.00421757
LOC_Os10g35840	474.957	0.496764	0.143603	0.000279189	0.00427171
LOC_Os06g42720	92.5559	-0.761132	0.238751	0.000279278	0.00427171
LOC_Os04g57020	27.8381	-1.13532	0.368581	0.000281348	0.00429963
LOC_Os01g62630	3.62713	4.55775	2.33856	0.000287773	0.00439191
LOC_Os12g13550	19.9525	1.3442	0.450138	0.000287888	0.00439191
LOC_Os01g10950	126.786	-0.923195	0.293028	0.000288531	0.00439475
LOC_Os01g67054	100.772	0.768269	0.235186	0.000288575	0.00439475
LOC_Os01g55340	47.1611	0.804974	0.250849	0.000290235	0.00441238
LOC_Os01g72000	104.099	0.697084	0.209726	0.000290176	0.00441238
LOC_Os02g18410	2.47942	3.5877	1.48116	0.000290636	0.00441464
LOC_Os01g15020	47.3568	-0.868912	0.27401	0.000292127	0.00442984
LOC_Os01g21740	17.3228	1.26569	0.41943	0.000292574	0.00442984
LOC_Os01g38660	192.906	0.581131	0.171507	0.000292646	0.00442984
LOC_Os09g15680	2.85534	3.48251	1.24469	0.000292526	0.00442984
LOC_Os01g12830	51.3606	-0.864495	0.269085	0.000293306	0.00443601
LOC_Os06g37560	30.9085	-1.34966	0.467812	0.000294013	0.00444286
LOC_Os01g51410	27.6331	1.73239	0.587303	0.000295734	0.00446503
LOC_Os05g39920	2.57223	4.94073	2.54422	0.000296026	0.00446559
LOC_Os02g32980	135.329	-0.531394	0.155839	0.000297639	0.00448607
LOC_Os06g09980	54.0466	0.82971	0.255875	0.000298586	0.00449647
LOC_Os03g07180	1.63964	3.72446	1.54241	0.000299441	0.00450163
LOC_Os05g34680	129.627	0.711623	0.216858	0.000299245	0.00450163
LOC_Os03g50280	95.0644	0.700326	0.210933	0.000301946	0.00453445
LOC_Os06g35630	2.45819	3.58811	1.50359	0.000302141	0.00453445
LOC_Os05g35110	207.718	-0.699936	0.213948	0.00030629	0.00459278
LOC_Os03g52340	128.63	0.590435	0.174717	0.000308126	0.00461636
LOC_Os08g17320	16.1031	-1.33316	0.44168	0.000308725	0.00462139
LOC_Os04g55230	38.9911	1.17183	0.380731	0.000311414	0.00465767
LOC_Os01g36070	161.231	-0.613684	0.184521	0.000314102	0.00469388
LOC_Os01g45640	117.022	-1.00027	0.333249	0.000315443	0.00470991
LOC_Os04g57739	8.81829	1.52874	0.526126	0.000317111	0.00473078
LOC_Os04g08740	99.7224	-0.63984	0.191795	0.000318689	0.00475027
LOC_Os07g47270	42.5268	0.809184	0.253264	0.000320278	0.00476669
LOC_Os09g23110	5.46739	-4.5279	2.32721	0.000320333	0.00476669
LOC_Os02g39320	2.89762	3.42149	1.43069	0.000321106	0.00477196
LOC_Os07g22640	37.633	-0.978095	0.324718	0.000321232	0.00477196
LOC_Os08g02080	35.2024	-0.956946	0.310243	0.000321552	0.00477268
LOC_Os02g49460	26.4621	1.35224	0.461256	0.000323812	0.00480216
LOC_Os01g59740	21.9671	1.32735	0.454389	0.000325311	0.00482032
LOC_Os05g48630	40.0257	0.839703	0.265587	0.000326419	0.00483266
LOC_Os03g55050	133.16	0.593687	0.177805	0.00032991	0.00488022
LOC_Os01g67030	273.888	0.570699	0.169752	0.000331515	0.00489983
LOC_Os01g42520	3.94298	4.66296	2.4446	0.000333804	0.00492952
LOC_Os01g50370	576.814	0.549682	0.162797	0.000335749	0.00494989
LOC_Os01g51010	151.924	0.650217	0.197792	0.00033557	0.00494989
LOC_Os02g39360	380.692	-0.770602	0.238026	0.000337262	0.00496803
LOC_Os03g15230	7.97126	1.69153	0.588241	0.000339789	0.00500106
LOC_Os04g48290	143.771	0.89015	0.282951	0.000344447	0.0050626
LOC_Os08g13570	34.1702	0.933081	0.297647	0.000344548	0.0050626
LOC_Os11g37230	579.853	0.47504	0.13923	0.000349839	0.00513124
LOC_Os02g46380	46.1339	-0.872952	0.277145	0.000349541	0.00513124
LOC_Os08g15840	49.1217	-0.898306	0.291818	0.000350097	0.00513124
LOC_Os01g51360	10.0476	1.54796	0.535489	0.000350459	0.00513226
LOC_Os03g12730	10.4222	2.24475	0.770272	0.000351915	0.00514929
LOC_Os01g45700	103.861	0.678421	0.207674	0.000353095	0.00516225
LOC_Os02g39570	15.9963	1.17414	0.398258	0.000353845	0.00516891
LOC_Os03g06850	10.9779	1.61445	0.572127	0.000355168	0.00518151
LOC_Os04g31030	119.501	0.657736	0.200867	0.000355299	0.00518151
LOC_Os07g39010	40.409	-0.970631	0.310728	0.000359465	0.00523791
LOC_Os01g43851	3.78898	3.39729	1.46674	0.000361533	0.00526369
LOC_Os04g57700	14.1179	1.4374	0.502468	0.000363941	0.00529434
LOC_Os10g31830	11.214	2.00421	0.717423	0.000364652	0.00530029
LOC_Os07g06950	26.092	0.970696	0.315292	0.000365434	0.00530727
LOC_Os02g49332	37.2751	0.819353	0.258247	0.000366023	0.00531142
LOC_Os03g51980	2.39919	5.15248	2.64829	0.000366788	0.00531812
LOC_Os02g51620	1.51419	5.14496	2.58547	0.00036852	0.00533314
LOC_Os03g03820	51.2672	0.809136	0.254803	0.000368736	0.00533314
LOC_Os06g50300	30.4368	-1.0316	0.342929	0.000368295	0.00533314
LOC_Os06g50230	85.4763	-0.601829	0.18283	0.000371198	0.00536432
LOC_Os10g01134	198.248	-0.565196	0.170947	0.000373041	0.00538209
LOC_Os02g37080	139.562	0.711592	0.218797	0.00037297	0.00538209
LOC_Os11g11490	51.1348	-1.1936	0.407501	0.000374025	0.00539081
LOC_Os03g04370	563.043	0.72315	0.223884	0.00037448	0.00539081
LOC_Os09g28200	3.16679	4.36994	2.30985	0.000374566	0.00539081
LOC_Os07g35290	10.9104	1.51944	0.526378	0.000375767	0.00540365
LOC_Os07g02630	363.814	0.690891	0.212479	0.000376416	0.00540856
LOC_Os02g44610	27.9694	1.0711	0.355145	0.000379513	0.00544859
LOC_Os01g66190	91.6241	-0.581809	0.176097	0.000383739	0.00550475
LOC_Os02g50810	35.0807	1.13817	0.389172	0.000385546	0.00552616
LOC_Os01g21160	132.877	-0.557887	0.170028	0.000386086	0.00552741
LOC_Os12g44330	35.2001	0.829259	0.263906	0.000386263	0.00552741
LOC_Os05g16054	148.094	0.681671	0.209517	0.000387134	0.00553536
LOC_Os05g49770	33.521	0.993462	0.325683	0.000391624	0.005595
LOC_Os07g35740	41.7676	-0.852289	0.271292	0.000392768	0.00560677
LOC_Os09g26730	39.2942	0.838715	0.27007	0.000395388	0.00563958
LOC_Os06g45480	36.6504	-1.08707	0.364386	0.000397915	0.00567021
LOC_Os09g29460	6.64706	3.16432	1.37517	0.000398182	0.00567021
LOC_Os12g29330	198.875	-0.552197	0.167382	0.000400121	0.00569321
LOC_Os05g44300	69.9478	0.817275	0.260267	0.000401633	0.00571009
LOC_Os12g05210	1.3602	5.0543	2.53732	0.000402712	0.00572079
LOC_Os02g33670	26.6406	-1.16342	0.394225	0.0004069	0.00577561
LOC_Os12g36920	36.3349	0.823395	0.261189	0.000407925	0.00578548
LOC_Os02g06290	22.9612	1.22144	0.416236	0.000408303	0.00578616
LOC_Os04g01950	73.5353	0.706622	0.221631	0.000409847	0.00580336
LOC_Os02g04160	36.9455	0.987751	0.33296	0.000411387	0.00582046
LOC_Os02g36840	51.6112	0.866188	0.279306	0.00041469	0.00585814
LOC_Os02g57460	1.82115	4.86609	2.51985	0.000414718	0.00585814
LOC_Os01g72130	345.486	0.671872	0.20848	0.000425459	0.00600503
LOC_Os11g07930	15.1371	1.93922	0.683042	0.000426862	0.00601999
LOC_Os11g06440	351.249	0.71587	0.224033	0.000427908	0.00602245
LOC_Os06g38950	39.54	0.927511	0.302167	0.000428066	0.00602245
LOC_Os06g44890	15.7336	1.26114	0.436654	0.000427498	0.00602245
LOC_Os02g51150	54.7914	-0.787225	0.252209	0.000428908	0.00602945
LOC_Os01g68480	50.0457	1.90139	0.675046	0.00043042	0.00604586
LOC_Os07g41310	19.8854	1.16581	0.398722	0.000436496	0.00612631
LOC_Os06g09390	59.7289	-0.730744	0.232679	0.000438543	0.00615012
LOC_Os01g72910	3658.87	0.394061	0.115506	0.000443102	0.00618931
LOC_Os11g08210	171.87	0.580648	0.17773	0.000442795	0.00618931
LOC_Os07g38840	435.031	-0.691717	0.218479	0.000442468	0.00618931
LOC_Os07g39190	4.6301	2.10357	0.754717	0.000442888	0.00618931
LOC_Os08g01940	37.3328	-1.18112	0.4166	0.000442236	0.00618931
LOC_Os03g04340	5.7476	3.10304	1.13353	0.000451175	0.00629707
LOC_Os02g31080	273.405	0.769082	0.244131	0.00045475	0.0063372
LOC_Os03g07300	118.546	-0.681834	0.215655	0.000455134	0.0063372
LOC_Os03g46730	21.7327	-1.05487	0.357276	0.000454881	0.0063372
LOC_Os02g53040	197.442	0.558325	0.170152	0.000455715	0.00634026
LOC_Os07g07350	174.104	-0.560134	0.171845	0.000457751	0.00636354
LOC_Os04g35680	96.4636	-1.00888	0.343794	0.000459497	0.00638275
LOC_Os03g19290	6.25452	3.1068	1.15784	0.000463728	0.00643643
LOC_Os02g42000	58.7836	0.800788	0.258192	0.000465562	0.00645678
LOC_Os10g36170	22.2911	-1.07122	0.36891	0.000469244	0.00648626
LOC_Os02g05950	90.4074	0.674919	0.213232	0.000468583	0.00648626
LOC_Os05g02010	61.1381	-0.83855	0.272857	0.000469248	0.00648626
LOC_Os06g44750	59.1143	0.745186	0.237744	0.000469537	0.00648626
LOC_Os06g48000	2.95249	3.62252	1.5617	0.000468195	0.00648626
LOC_Os10g42410	927.047	-0.523557	0.16008	0.000473802	0.00652464
LOC_Os10g42430	556.48	-0.810936	0.267104	0.000473454	0.00652464
LOC_Os04g58760	3.02184	3.1876	1.19969	0.000473758	0.00652464
LOC_Os08g43620	34.888	0.860065	0.284624	0.000472826	0.00652464
LOC_Os07g05440	24.2203	-1.11027	0.378354	0.00047929	0.00659504
LOC_Os05g34150	49.9955	0.87668	0.292593	0.000481662	0.00662247
LOC_Os06g04280	18.143	-1.21809	0.42549	0.000482475	0.00662846
LOC_Os01g10640	1.80369	3.82652	1.70562	0.000483061	0.00663132
LOC_Os11g37700	413.688	0.708087	0.22252	0.000484415	0.0066447
LOC_Os01g03030	116.36	0.672206	0.210273	0.000488233	0.00669184
LOC_Os08g35480	29.235	0.983853	0.331152	0.000489603	0.00670539
LOC_Os02g40090	176.096	0.665079	0.209574	0.000491583	0.00672725
LOC_Os05g29810	2.83857	3.33627	1.47491	0.000498293	0.00681376
LOC_Os01g68500	23.1103	1.00681	0.344471	0.000501945	0.00685835
LOC_Os03g63700	22.815	1.09074	0.374373	0.000503505	0.00687431
LOC_Os03g08330	3689.95	-0.534383	0.164465	0.000504631	0.00688433
LOC_Os07g03190	47.9561	-0.86964	0.286829	0.000509397	0.00694394
LOC_Os08g34290	197.089	0.801933	0.259676	0.00051303	0.00698262
LOC_Os08g36910	392.151	0.624665	0.195118	0.000512871	0.00698262
LOC_Os10g21790	3.39897	2.60971	0.94935	0.000516255	0.00702107
LOC_Os01g53990	18.0139	2.70134	0.928708	0.000519819	0.00705313
LOC_Os05g36320	4.06308	3.33852	1.33651	0.000519321	0.00705313
LOC_Os08g07630	45.4499	0.872382	0.287637	0.000519716	0.00705313
LOC_Os02g55320	53.7785	-0.848727	0.284818	0.00052046	0.00705638
LOC_Os01g55770	60.0434	-0.735352	0.234746	0.000521122	0.00705989
LOC_Os03g44380	3.15769	3.37663	1.51151	0.000525564	0.00711458
LOC_Os01g67540	2.37786	3.44019	1.57099	0.000529469	0.0071399
LOC_Os01g72410	11.0276	1.48082	0.533787	0.000529282	0.0071399
LOC_Os02g19470	5.66199	2.23756	0.825772	0.000529227	0.0071399
LOC_Os05g36270	287.276	-0.502946	0.15353	0.000527873	0.0071399
LOC_Os09g25320	98.7359	-0.740706	0.24444	0.000528395	0.0071399
LOC_Os02g32110	30.3529	0.921982	0.310806	0.000532172	0.00717083
LOC_Os06g39070	3.31738	3.43133	1.30567	0.000533286	0.00717483
LOC_Os07g36560	35.3046	0.931227	0.313031	0.000532988	0.00717483
LOC_Os04g51830	27.647	-0.980791	0.335452	0.000535204	0.0071951
LOC_Os03g14150	3.37795	2.99816	1.06763	0.000535766	0.00719716
LOC_Os02g45040	64.8021	0.641377	0.202482	0.000536458	0.00720093
LOC_Os09g20860	7.40356	-2.43137	0.843125	0.000538845	0.00722744
LOC_Os11g47710	613.066	0.413165	0.124306	0.000543615	0.00728586
LOC_Os06g20820	263.636	0.869447	0.288095	0.000547092	0.00732685
LOC_Os01g49820	404.105	0.619205	0.195107	0.000551597	0.00738156
LOC_Os02g56380	95.7227	0.776946	0.253822	0.000553127	0.00739639
LOC_Os01g71350	2.66336	3.46346	1.53344	0.0005559	0.00742216
LOC_Os07g39720	180.712	0.60871	0.191175	0.000555594	0.00742216
LOC_Os04g40600	62.1026	-0.934074	0.313514	0.000557274	0.00742919
LOC_Os09g29480	69.2117	-0.660166	0.210532	0.00055704	0.00742919
LOC_Os12g04204	154.75	0.668821	0.211858	0.000560204	0.00746259
LOC_Os02g01590	15.5812	2.26496	0.836444	0.000560664	0.00746304
LOC_Os09g09790	23.5969	-0.970708	0.326407	0.00056578	0.00752543
LOC_Os11g08670	70.0256	-0.765139	0.255722	0.000568531	0.0075563
LOC_Os01g58440	7.39372	1.65512	0.623925	0.000578815	0.00768715
LOC_Os12g08030	5.44507	2.01849	0.747554	0.000585746	0.00777332
LOC_Os07g36600	300.715	-0.507938	0.156917	0.000588501	0.00780398
LOC_Os03g10620	100.887	-0.751161	0.246189	0.000589503	0.00781135
LOC_Os01g36220	18.774	1.34654	0.483357	0.000598087	0.00791709
LOC_Os08g35630	239.309	-0.52765	0.164032	0.000598384	0.00791709
LOC_Os01g70050	39.9506	-0.773945	0.254562	0.000599368	0.00792203
LOC_Os11g28300	95.5871	0.540208	0.168326	0.000599935	0.00792203
LOC_Os04g33440	66.2022	-0.637804	0.20446	0.000600112	0.00792203
LOC_Os04g50770	2.30307	4.72727	2.56226	0.000604926	0.00797956
LOC_Os02g30320	976.085	-0.477106	0.146174	0.00060788	0.00801251
LOC_Os02g15950	46.7821	-0.747785	0.24761	0.000616571	0.00812097
LOC_Os01g43750	168.537	0.500686	0.154091	0.000618308	0.00813163
LOC_Os02g03130	245.931	0.923905	0.31464	0.000617892	0.00813163
LOC_Os02g35950	11.5464	-1.55293	0.561681	0.000618788	0.00813185
LOC_Os06g50960	4.7205	2.8189	1.04474	0.00062082	0.00815244
LOC_Os12g32940	33.4736	-1.18417	0.441166	0.000622906	0.00817372
LOC_Os08g44390	1132.22	-0.406296	0.123738	0.000625049	0.00819571
LOC_Os05g51530	36.4316	-0.876924	0.29397	0.000629508	0.00824801
LOC_Os02g57690	35.3966	0.905841	0.305044	0.000631234	0.00826445
LOC_Os01g52570	16.1988	1.27382	0.470262	0.000634376	0.00829939
LOC_Os03g16210	18.5163	1.06046	0.374615	0.000639878	0.00836514
LOC_Os06g46000	120.749	-0.655111	0.213788	0.000641267	0.00837706
LOC_Os03g61490	275.937	0.770305	0.253979	0.000642151	0.00838237
LOC_Os07g04970	40.3641	1.16728	0.411283	0.000647233	0.00844243
LOC_Os07g34520	173.868	-0.90922	0.320173	0.000648525	0.00845299
LOC_Os08g44350	10.9915	1.3429	0.4941	0.000649284	0.0084566
LOC_Os05g33514	142.013	0.570504	0.18048	0.000651472	0.00847763
LOC_Os08g40500	54.0487	-0.868032	0.292145	0.000651865	0.00847763
LOC_Os04g38950	160.276	0.513593	0.159596	0.000656834	0.00853592
LOC_Os02g52990	17.2625	1.47143	0.551235	0.000658082	0.00854581
LOC_Os12g10180	18.9681	1.34165	0.499267	0.000659402	0.00855661
LOC_Os05g51660	1.57852	3.69935	1.69957	0.000661762	0.00858089
LOC_Os07g38280	31.2884	0.890251	0.301187	0.000666257	0.0086328
LOC_Os01g13420	24.1689	-0.994661	0.347334	0.000670022	0.00867518
LOC_Os06g07230	75.6039	-0.621248	0.198751	0.000671695	0.00868402
LOC_Os06g35814	41.829	-0.745769	0.248812	0.000671349	0.00868402
LOC_Os03g36730	29.9589	-0.870588	0.296977	0.000673955	0.00870042
LOC_Os06g48010	105.675	1.52521	0.565218	0.000673617	0.00870042
LOC_Os03g04620	6.90333	1.90996	0.720892	0.000675617	0.00871511
LOC_Os03g12470	72.4208	0.752633	0.247775	0.000676086	0.00871511
LOC_Os08g01880	238.432	0.50487	0.157512	0.000676806	0.00871798
LOC_Os02g55840	18.9199	-1.04463	0.366635	0.000680341	0.00875708
LOC_Os05g30760	42.664	-0.72695	0.241244	0.000689994	0.00887483
LOC_Os02g41860	11.0066	2.01955	0.752792	0.000693416	0.0089123
LOC_Os09g34300	19.956	1.07486	0.377869	0.000694368	0.008918
LOC_Os05g50680	1.98387	4.69747	2.54227	0.000695251	0.00892281
LOC_Os04g32320	2.73149	3.11317	1.27513	0.000696813	0.00893632
LOC_Os07g48430	53.6503	0.78298	0.262146	0.000707151	0.00906228
LOC_Os12g38300	781.836	-0.794023	0.273241	0.000709382	0.00907821
LOC_Os08g27824	19.9466	1.08419	0.388724	0.000709429	0.00907821
LOC_Os01g57730	219.818	0.475958	0.147767	0.000714598	0.00913768
LOC_Os01g52750	11.4832	1.32499	0.493775	0.000715326	0.00914033
LOC_Os03g50160	4.56004	2.44761	0.924147	0.000717616	0.00916292
LOC_Os02g48770	81.5137	0.637022	0.205465	0.000720834	0.00919731
LOC_Os08g06210	107.624	-0.501422	0.158755	0.000725166	0.00924586
LOC_Os02g05960	144.385	0.640423	0.208951	0.000728559	0.00928238
LOC_Os01g10010	22.9073	-1.14172	0.411235	0.000730703	0.00930202
LOC_Os02g48870	4.98153	1.7626	0.685543	0.000731161	0.00930202
LOC_Os03g21850	37.875	0.977416	0.343194	0.000734315	0.00933538
LOC_Os12g38120	6.55547	1.76654	0.69893	0.000738921	0.00938713
LOC_Os05g10620	367.048	0.420847	0.130229	0.0007395	0.00938769
LOC_Os03g45250	9.80102	2.06878	0.780593	0.000742803	0.0094228
LOC_Os05g41490	7.01521	1.70349	0.662836	0.000747721	0.00947833
LOC_Os01g11340	78.7507	0.780581	0.26464	0.000751301	0.00951685
LOC_Os11g26760	4.91786	4.16944	2.38513	0.000755487	0.00956296
LOC_Os09g38850	37.1026	1.02983	0.362529	0.00075678	0.00957243
LOC_Os05g39580	66.9524	-0.704507	0.231465	0.000757602	0.00957447
LOC_Os07g06750	94.7933	-0.74685	0.252235	0.000758033	0.00957447
LOC_Os04g40310	78.2009	-0.667667	0.222426	0.00076082	0.00960275
LOC_Os01g61200	1.81069	3.29251	1.55939	0.000762928	0.00960862
LOC_Os05g33000	234.967	0.502818	0.158608	0.000761882	0.00960862
LOC_Os09g15560	4.05027	2.66402	1.02867	0.000762875	0.00960862
LOC_Os01g58335	685.423	0.765581	0.256556	0.000764744	0.00962458
LOC_Os01g40580	131.658	0.512583	0.162354	0.000768536	0.00966538
LOC_Os11g12330	114.967	0.804281	0.271974	0.000776479	0.00975827
LOC_Os04g59040	87.2461	0.590587	0.189786	0.000778713	0.00977934
LOC_Os02g09810	245.103	-0.468196	0.14741	0.000786607	0.00986436
LOC_Os03g21230	8.1274	1.99176	0.781355	0.000786068	0.00986436
LOC_Os08g01900	292.349	0.462294	0.144011	0.00079508	0.00996349
LOC_Os06g46060	64.6893	0.706781	0.235512	0.000796734	0.00997708
LOC_Os12g07650	16.4082	-1.11308	0.415114	0.000797739	0.00998255
LOC_Os07g43160	5.31967	1.981	0.767223	0.000798714	0.00998762
LOC_Os07g48900	28.5318	-0.942771	0.332377	0.000799896	0.00999529
LOC_Os02g48620	25.2781	1.05626	0.374926	0.000803274	0.0100303
LOC_Os01g02130	5.43277	1.85499	0.742795	0.000811291	0.0101162
LOC_Os02g33710	116.01	-0.481828	0.153352	0.000811299	0.0101162
LOC_Os02g06160	19.5741	1.08017	0.393558	0.000813416	0.0101353
LOC_Os01g47760	1564.58	-0.424981	0.133157	0.000814646	0.0101435
LOC_Os02g58020	31.2064	-0.947421	0.335989	0.000817127	0.0101671
LOC_Os05g48680	13.308	1.28091	0.488643	0.00082512	0.0102593
LOC_Os10g20090	15.9296	-1.17411	0.427976	0.000826622	0.0102658
LOC_Os03g52660	32.315	1.336	0.506513	0.000826812	0.0102658
LOC_Os02g30900	431.909	0.491171	0.154838	0.000829057	0.0102864
LOC_Os02g17000	219.901	0.624231	0.203295	0.000833345	0.0103323
LOC_Os06g05480	573.221	0.439061	0.139078	0.00083509	0.0103466
LOC_Os07g14280	37.1586	-0.77762	0.267265	0.000842488	0.0104309
LOC_Os01g62920	4.29926	3.00244	1.22113	0.000847507	0.0104789
LOC_Os07g39850	7.05058	1.66219	0.635295	0.000847556	0.0104789
LOC_Os10g20390	7.65917	1.54155	0.607488	0.000853907	0.0105329
LOC_Os04g49620	7.02588	1.63042	0.641192	0.000853764	0.0105329
LOC_Os04g56654	16.7191	-1.15838	0.432041	0.000853335	0.0105329
LOC_Os05g08730	37.195	-0.869577	0.30609	0.000854331	0.0105329
LOC_Os11g43410	12.3938	1.43919	0.548554	0.000858149	0.0105726
LOC_Os01g60830	24.942	2.78251	1.36754	0.000862309	0.0106164
LOC_Os01g51690	40.2335	0.643981	0.213094	0.000864073	0.0106306
LOC_Os08g04360	13.0838	1.26545	0.487543	0.000865709	0.0106433
LOC_Os01g36790	31.7329	1.09064	0.399334	0.00086783	0.0106544
LOC_Os05g50910	74.9383	0.806896	0.275119	0.00086773	0.0106544
LOC_Os02g42290	874.884	-0.393597	0.123048	0.000869995	0.0106691
LOC_Os08g01390	42.1645	0.952345	0.335895	0.000870237	0.0106691
LOC_Os06g48960	65.0698	0.73926	0.247328	0.000872069	0.0106841
LOC_Os01g04409	197.804	0.538501	0.173549	0.000873567	0.0106949
LOC_Os08g34580	280.844	-0.835715	0.295323	0.000875129	0.0107066
LOC_Os03g18560	519.898	0.487872	0.154582	0.000878452	0.0107398
LOC_Os10g39680	664.221	0.561706	0.181983	0.000881361	0.0107678
LOC_Os08g33740	7.74865	2.38124	0.917052	0.000884406	0.0107975
LOC_Os08g05480	138.498	0.71219	0.240784	0.000885392	0.010802
LOC_Os08g16010	16.7591	-1.24392	0.461285	0.000887746	0.0108232
LOC_Os01g63820	44.7247	0.749949	0.256128	0.00089051	0.0108494
LOC_Os10g10080	9.60165	-1.79271	0.6739	0.000895163	0.0108834
LOC_Os04g42600	237.039	0.624054	0.204934	0.000895089	0.0108834
LOC_Os05g35290	29.9085	1.43744	0.558203	0.000894119	0.0108834
LOC_Os08g09200	189.522	-0.500855	0.15991	0.000898461	0.0109159
LOC_Os01g14860	146.398	0.550822	0.178752	0.000902212	0.0109463
LOC_Os11g29490	18.6408	1.06571	0.389377	0.000901622	0.0109463
LOC_Os08g33320	128.624	0.742387	0.250756	0.000905717	0.0109813
LOC_Os03g12879	89.2589	-0.694096	0.23488	0.00090751	0.0109954
LOC_Os01g14440	1410.6	-0.619022	0.206634	0.000909532	0.0110123
LOC_Os01g70320	14.1039	-1.30409	0.500682	0.000910733	0.0110192
LOC_Os09g07800	66.0863	0.743713	0.252461	0.00091324	0.011042
LOC_Os04g24140	192.562	-0.556908	0.180806	0.000914703	0.011052
LOC_Os01g60640	577.443	0.548865	0.177591	0.000915768	0.0110573
LOC_Os04g03164	637.11	1.0248	0.371461	0.000922039	0.0111253
LOC_Os02g48194	9.37093	-1.88498	0.720335	0.000926228	0.0111682
LOC_Os10g32810	8.00054	1.83173	0.738848	0.000937805	0.0113
LOC_Os06g50840	53.3322	-0.831336	0.293781	0.000939647	0.0113145
LOC_Os12g29950	71.9324	-0.97348	0.3674	0.000940811	0.0113207
LOC_Os02g42220	9.01777	1.44549	0.576787	0.000942233	0.01133
LOC_Os04g52600	322.072	0.493038	0.157628	0.000943376	0.011336
LOC_Os08g25839	3.77075	2.4989	1.03511	0.000946534	0.0113662
LOC_Os01g72120	79.0768	0.601439	0.198742	0.000949753	0.0113893
LOC_Os07g38710	12.7908	1.23231	0.483163	0.000949644	0.0113893
LOC_Os01g62900	26.1644	1.05801	0.393494	0.000954012	0.0114325
LOC_Os12g36830	1463.7	0.642753	0.21453	0.000957351	0.0114647
LOC_Os04g53370	2.69114	2.46363	1.00037	0.000961796	0.0115101
LOC_Os01g18850	77.6969	0.742044	0.254967	0.000966759	0.0115616
LOC_Os02g43300	11.6294	2.13238	0.880438	0.000969734	0.0115892
LOC_Os03g63530	44.5246	0.692388	0.234693	0.000974292	0.0116358
LOC_Os10g28350	243.289	0.654473	0.218944	0.000979709	0.0116925
LOC_Os01g55799	31.9594	0.915065	0.328021	0.000983535	0.0117302
LOC_Os07g01560	4227.45	-0.557983	0.185353	0.000987681	0.0117717
LOC_Os04g31610	129.997	-0.701314	0.241266	0.000991224	0.0118059
LOC_Os08g44640	21.27	-1.55276	0.584175	0.000992644	0.0118148
LOC_Os03g15020	52.0286	-0.81411	0.288597	0.000994683	0.011831
LOC_Os02g13840	797.213	-0.412163	0.131377	0.000996425	0.0118427
LOC_Os02g24080	525.261	0.46159	0.147155	0.000997015	0.0118427
LOC_Os05g50610	403.084	0.45636	0.146564	0.000998234	0.0118491
LOC_Os12g40570	116.699	-0.559116	0.184549	0.000999196	0.0118525
LOC_Os01g36950	1111.82	0.376725	0.11842	0.00100593	0.0119244
LOC_Os06g07760	49.5564	-0.915289	0.335497	0.00100709	0.01193
LOC_Os02g51710	6.26003	1.75276	0.746273	0.00101497	0.0120152
LOC_Os02g50010	11.3795	-1.56747	0.610141	0.00102024	0.0120695
LOC_Os04g58200	3.54342	3.06189	1.26489	0.00102148	0.0120761
LOC_Os02g29464	7.19235	1.59131	0.638251	0.00102689	0.0121318
LOC_Os11g07120	21.9294	0.977895	0.357177	0.0010281	0.012138
LOC_Os03g59470	54.7526	-0.643119	0.217961	0.00102887	0.0121389
LOC_Os10g42540	66.7366	-0.765842	0.268421	0.0010321	0.0121687
LOC_Os05g47560	56.4085	-0.743911	0.26028	0.00103627	0.0122098
LOC_Os05g48690	203.208	0.509765	0.166083	0.00104077	0.0122546
LOC_Os09g17190	46.5997	0.773723	0.272254	0.00104513	0.0122977
LOC_Os02g47020	6.90924	2.30158	0.925408	0.00106158	0.0124828
LOC_Os01g09990	656.824	-0.527093	0.173332	0.00106418	0.012505
LOC_Os04g49350	66.9078	1.05644	0.402156	0.00107402	0.0126122
LOC_Os03g18900	5.59897	1.83797	0.750053	0.00107476	0.0126125
LOC_Os01g53030	4.8034	1.81099	0.760658	0.00107869	0.0126217
LOC_Os01g55150	2.1109	3.20233	1.58562	0.00107902	0.0126217
LOC_Os03g08550	53.5331	0.732209	0.252213	0.00107914	0.0126217
LOC_Os03g18310	67.9092	0.692347	0.240017	0.00107777	0.0126217
LOC_Os04g30760	50.2499	-0.696645	0.240588	0.00107695	0.0126217
LOC_Os09g25430	109.468	0.688762	0.238325	0.00109254	0.0127699
LOC_Os07g43170	154.046	0.539352	0.17691	0.00110565	0.0129145
LOC_Os05g06320	26.4087	1.00259	0.372122	0.00111399	0.0130032
LOC_Os01g73530	96.4167	0.648077	0.219	0.00112006	0.0130654
LOC_Os06g42790	26.5614	-1.01549	0.386018	0.00112226	0.0130763
LOC_Os08g31510	2.89161	2.90513	1.26696	0.00112249	0.0130763
LOC_Os08g28860	73.8942	0.622778	0.209165	0.00112412	0.0130866
LOC_Os04g47370	48.7638	-0.732899	0.256234	0.0011343	0.0131964
LOC_Os05g37970	13.7622	1.33857	0.535982	0.00113566	0.0132035
LOC_Os09g03190	39.5325	-0.728245	0.254562	0.00115975	0.0134746
LOC_Os01g43510	2.01661	3.19906	1.37915	0.00116519	0.013502
LOC_Os03g47530	111.961	0.662357	0.223503	0.00116364	0.013502
LOC_Os05g41590	26.3263	0.842027	0.304529	0.00116448	0.013502
LOC_Os06g01400	21.5425	0.968347	0.359356	0.00116397	0.013502
LOC_Os10g37710	63.1125	0.779946	0.274179	0.00117198	0.0135718
LOC_Os02g44642	16.0014	1.16068	0.46108	0.00118152	0.0136732
LOC_Os01g46570	20.096	1.02851	0.392985	0.00118724	0.0137123
LOC_Os02g52850	84.5826	-1.03653	0.409729	0.00118631	0.0137123
LOC_Os06g50870	66.7579	-0.655481	0.224756	0.00118671	0.0137123
LOC_Os11g05410	11.0365	1.46057	0.582146	0.001189	0.0137235
LOC_Os05g48330	28.0516	0.881164	0.320447	0.00120059	0.0138482
LOC_Os06g03810	376.21	0.562156	0.187915	0.00120793	0.0139238
LOC_Os01g40290	181.084	0.547053	0.180762	0.00121434	0.0139884
LOC_Os12g06220	304.253	0.529436	0.175037	0.00121615	0.0140001
LOC_Os03g08970	219.039	0.635134	0.214976	0.00121723	0.0140034
LOC_Os06g06030	169.951	-0.5224	0.176285	0.00121882	0.0140124
LOC_Os01g62310	56.8423	0.76621	0.274003	0.00122799	0.0141086
LOC_Os07g34260	55.0708	-1.00649	0.383568	0.00122927	0.0141096
LOC_Os07g43970	268.861	0.765304	0.26851	0.00122968	0.0141096
LOC_Os12g10580	77.488	0.889232	0.331846	0.00123482	0.0141593
LOC_Os06g07540	100.166	-0.559193	0.187226	0.00123884	0.0141961
LOC_Os02g50630	1.53302	4.83889	2.73383	0.0012416	0.0142184
LOC_Os04g44750	168.063	0.539196	0.180466	0.00124315	0.0142269
LOC_Os06g14406	10.691	1.40467	0.57181	0.00125904	0.0143994
LOC_Os01g07730	10.4268	-2.69054	1.05955	0.00127666	0.0145913
LOC_Os04g28370	51.8575	0.911056	0.341997	0.00128278	0.0146517
LOC_Os03g61740	50.3133	0.843322	0.304465	0.00129152	0.014742
LOC_Os02g56280	114.008	0.589722	0.199532	0.00131121	0.014957
LOC_Os03g29240	366.017	-0.395014	0.128292	0.00131531	0.0149941
LOC_Os03g04100	20.0896	1.0104	0.386413	0.00131732	0.015005
LOC_Os08g34280	272.592	-0.530932	0.178598	0.00131798	0.015005
LOC_Os03g51390	462.631	0.363585	0.117383	0.00132007	0.015019
LOC_Os12g40490	18.8337	0.99019	0.376736	0.00132184	0.0150294
LOC_Os10g41560	9.15546	1.54407	0.650309	0.00132432	0.0150479
LOC_Os11g06934	23.5908	0.964952	0.365118	0.00132683	0.0150666
LOC_Os06g08540	79.9658	0.559476	0.188927	0.00132885	0.0150798
LOC_Os09g19830	30.6771	0.833292	0.303558	0.00134188	0.0152179
LOC_Os01g60690	110.059	0.552099	0.185984	0.00136396	0.0154583
LOC_Os06g35060	21.7936	-1.00266	0.387083	0.00137326	0.0155536
LOC_Os05g05110	215.632	0.689022	0.240131	0.00137715	0.0155876
LOC_Os06g35650	319.95	0.710767	0.250478	0.00137825	0.01559
LOC_Os02g44940	29.5927	0.824172	0.30014	0.00137999	0.0155996
LOC_Os05g15230	148.643	0.47545	0.157939	0.00138803	0.0156791
LOC_Os09g38830	30.1704	0.840242	0.307163	0.00138881	0.0156791
LOC_Os03g14840	4.45422	2.72006	1.23122	0.0013921	0.015696
LOC_Os03g16000	39.153	0.841686	0.314864	0.00139132	0.015696
LOC_Os01g63010	2.1118	4.58323	2.67317	0.00139526	0.0157013
LOC_Os10g42900	17.2073	1.47817	0.62102	0.0013945	0.0157013
LOC_Os05g50260	4.25892	3.82695	2.3244	0.00139389	0.0157013
LOC_Os01g59670	12.691	1.13922	0.461698	0.00139995	0.0157355
LOC_Os06g09370	260.72	0.464457	0.153618	0.00140008	0.0157355
LOC_Os12g18560	64.8238	1.02097	0.387861	0.00140267	0.0157544
LOC_Os03g50050	61.8034	-0.855224	0.317906	0.00141846	0.0159216
LOC_Os04g57750	2.21244	2.79901	1.16316	0.00142046	0.0159338
LOC_Os06g07030	37.8305	0.742832	0.266211	0.00142822	0.0160107
LOC_Os03g16230	18.3519	1.02925	0.398726	0.00143342	0.0160587
LOC_Os07g48780	170.224	0.534423	0.182054	0.00145031	0.0162376
LOC_Os03g16460	106.146	-0.533837	0.182579	0.00146492	0.0163907
LOC_Os02g51300	18.5476	0.877972	0.33027	0.00146923	0.0164216
LOC_Os03g63280	1.23069	4.5927	2.66376	0.00146956	0.0164216
LOC_Os10g08580	4.54475	-3.28582	1.38708	0.00147185	0.0164257
LOC_Os03g10150	8.11515	1.32557	0.538005	0.00147157	0.0164257
LOC_Os06g44250	280.162	0.58608	0.201662	0.00147273	0.0164257
LOC_Os02g44310	1.83019	4.92061	2.85367	0.00147909	0.0164862
LOC_Os02g40260	2.06665	4.1004	2.43334	0.00148282	0.0165173
LOC_Os04g33240	84.4197	-0.721155	0.262244	0.00149	0.0165867
LOC_Os04g01590	16.9591	-1.05436	0.416466	0.00149427	0.0166184
LOC_Os05g29170	101.809	-0.616528	0.217927	0.00149475	0.0166184
LOC_Os05g42424	918.594	0.355667	0.116004	0.00150307	0.0167003
LOC_Os10g11354	61.2691	-0.717532	0.258939	0.00150437	0.0167043
LOC_Os02g26404	395.73	0.403278	0.133092	0.00150808	0.0167349
LOC_Os01g04630	1.69513	3.00155	1.60423	0.00151184	0.0167447
LOC_Os01g66560	24.0593	-0.884937	0.334718	0.00151178	0.0167447
LOC_Os10g12290	9.73012	1.37286	0.588202	0.00151082	0.0167447
LOC_Os06g33970	1740.01	0.528988	0.179378	0.00152198	0.0168464
LOC_Os01g58740	11.8194	1.32852	0.552052	0.00152746	0.0168858
LOC_Os02g02940	32.8844	-0.809917	0.295318	0.00152745	0.0168858
LOC_Os04g52000	226.613	-0.456677	0.15427	0.00155415	0.01717
LOC_Os01g43610	3.70777	2.705	1.25561	0.0015553	0.017172
LOC_Os11g07911	1.50706	4.60131	2.68424	0.00155976	0.0172103
LOC_Os03g51160	17.5058	-1.15324	0.465795	0.00156127	0.0172162
LOC_Os02g50600	1084.5	-0.544936	0.188346	0.00156376	0.017222
LOC_Os06g46470	5.5471	-1.84529	0.818908	0.00156304	0.017222
LOC_Os07g07974	127.43	0.546631	0.18915	0.00156518	0.0172268
LOC_Os02g18180	71.7903	0.608663	0.212015	0.0015662	0.0172272
LOC_Os10g38189	28.392	0.952582	0.375351	0.00156841	0.0172408
LOC_Os05g50990	13.7266	2.41892	1.01102	0.00157917	0.0173482
LOC_Os01g46760	8.9638	1.90652	0.821821	0.00158161	0.0173558
LOC_Os06g23780	10.6862	-1.28501	0.540826	0.00158185	0.0173558
LOC_Os11g12050	72.2827	0.81804	0.302369	0.00158303	0.017358
LOC_Os01g54440	2.21274	-3.86612	2.43229	0.00158675	0.0173879
LOC_Os08g31760	7.2607	1.35045	0.566926	0.00158989	0.0174114
LOC_Os02g53860	14.5122	-1.33788	0.553071	0.00159446	0.0174486
LOC_Os05g39250	4.93761	2.57015	1.12578	0.00159528	0.0174486
LOC_Os10g25010	46.6212	-0.794745	0.294574	0.00159732	0.0174601
LOC_Os04g53930	73.2221	-0.727689	0.267748	0.00160483	0.0175203
LOC_Os09g31031	13.9216	1.15831	0.489787	0.00160423	0.0175203
LOC_Os03g56610	4.47879	2.29411	1.02178	0.00161471	0.0176172
LOC_Os01g19330	9.91255	1.32144	0.54803	0.00163499	0.0178274
LOC_Os12g31800	150.967	0.492975	0.167317	0.00165162	0.0179976
LOC_Os01g65900	664.018	0.363199	0.119265	0.00165267	0.0179978
LOC_Os03g09850	2.25668	3.00523	1.6581	0.0016614	0.018062
LOC_Os04g48410	28.4796	-0.857307	0.322667	0.00166165	0.018062
LOC_Os06g09270	6.72166	1.52517	0.679116	0.00165982	0.018062
LOC_Os03g04380	68.9257	0.663835	0.236809	0.00166655	0.0180967
LOC_Os03g19780	1.78374	4.22232	2.54542	0.00166691	0.0180967
LOC_Os02g48570	1.69863	4.61751	2.73112	0.00166904	0.0181086
LOC_Os09g27050	159.796	0.493002	0.167264	0.00168386	0.0182581
LOC_Os01g09850	9.79676	-1.28628	0.52983	0.00169295	0.0183453
LOC_Os03g08624	154.157	-0.487743	0.167537	0.00171208	0.0185412
LOC_Os01g02920	43.7988	0.674039	0.242963	0.00171478	0.018559
LOC_Os05g31140	633.239	-0.707852	0.263068	0.00172051	0.0186021
LOC_Os05g51590	567.35	0.382723	0.127357	0.00172089	0.0186021
LOC_Os01g37810	63.3679	0.814193	0.301797	0.0017309	0.0186988
LOC_Os01g21630	13.1888	-1.20133	0.513181	0.00173399	0.0187091
LOC_Os08g35160	5.57715	2.61265	1.52956	0.00173311	0.0187091
LOC_Os08g43670	626.083	-0.419622	0.141057	0.00173811	0.0187421
LOC_Os02g16909	83.1061	-0.543592	0.191446	0.00174354	0.0187891
LOC_Os09g15550	6.51709	1.48048	0.649151	0.0017476	0.0188213
LOC_Os08g06280	45.2363	-0.763766	0.287167	0.00176404	0.0189867
LOC_Os06g10050	7.6535	1.55206	0.685796	0.00176661	0.0190027
LOC_Os11g48040	22.0645	-1.02329	0.42513	0.00177593	0.0190913
LOC_Os08g02030	45.8634	-0.687977	0.250122	0.00178818	0.0192112
LOC_Os01g61940	14.9356	1.15187	0.472707	0.0017898	0.0192167
LOC_Os03g12350	161.002	0.445577	0.151075	0.00180484	0.0193664
LOC_Os01g60850	3.08952	2.73507	1.5674	0.00180845	0.0193933
LOC_Os11g38870	55.3393	0.657122	0.240511	0.00182073	0.019513
LOC_Os10g20470	140.403	0.642563	0.229953	0.0018271	0.0195457
LOC_Os05g46954	6.85772	-2.05492	0.883084	0.00182712	0.0195457
LOC_Os07g38240	55.5004	0.685092	0.250513	0.00182514	0.0195457
LOC_Os04g51160	489.13	0.447374	0.150979	0.00183176	0.0195835
LOC_Os03g19760	28.1258	1.06051	0.433019	0.00183451	0.0196009
LOC_Os07g27750	19.7798	1.02431	0.408114	0.00183621	0.0196072
LOC_Os01g64520	211.5	-0.458049	0.156073	0.00183978	0.0196214
LOC_Os02g41670	494.111	0.712679	0.260487	0.00183972	0.0196214
LOC_Os01g43774	143.262	-0.526542	0.184999	0.00184715	0.019688
LOC_Os07g05810	408.167	0.339207	0.11223	0.0018494	0.0197
LOC_Os01g22520	87.5193	-0.547547	0.194386	0.00185196	0.0197034
LOC_Os02g06530	22.1122	0.916626	0.357988	0.00185144	0.0197034
LOC_Os03g13870	19.1394	1.89246	0.836958	0.00185499	0.0197236
LOC_Os11g08100	241.692	0.474339	0.160422	0.00187166	0.0198684
LOC_Os02g41954	50.1353	0.9707	0.378306	0.00187143	0.0198684
LOC_Os05g10840	69.3861	0.806362	0.300046	0.00187201	0.0198684
LOC_Os04g36890	17.7851	0.955483	0.379205	0.00188178	0.0199601
LOC_Os11g36470	30.5198	0.902667	0.34686	0.00188629	0.0199958
LOC_Os01g41770	11.2101	1.46187	0.628515	0.00190285	0.0201592
LOC_Os01g69830	70.1859	-0.64095	0.229886	0.00190753	0.0201722
LOC_Os12g36670	35.0336	-0.772218	0.290157	0.00190749	0.0201722
LOC_Os03g61960	35.3224	-0.854832	0.332048	0.0019063	0.0201722
LOC_Os02g51850	55.4618	0.690024	0.251782	0.0019116	0.0202031
LOC_Os03g55410	47.3032	0.719143	0.266437	0.00192131	0.0202935
LOC_Os02g37830	90.3331	0.671753	0.248368	0.00193184	0.0203924
LOC_Os04g45290	82.0406	-0.638233	0.231991	0.00193857	0.0204512
LOC_Os06g41770	209.901	-0.450616	0.155637	0.00194771	0.0205352
LOC_Os11g41990	62.1255	-0.594702	0.212318	0.00195302	0.0205658
LOC_Os03g12390	107.927	-0.720682	0.270034	0.00195413	0.0205658
LOC_Os04g51660	198.075	-0.614388	0.220689	0.00195179	0.0205658
LOC_Os02g48340	394.141	-0.479255	0.165822	0.00196821	0.0207016
LOC_Os04g31924	28.6794	-0.950848	0.384715	0.00197046	0.0207129
LOC_Os07g34620	25.7272	0.870547	0.343459	0.00197327	0.02073
LOC_Os01g37960	16.4946	-1.14758	0.484304	0.00197814	0.0207687
LOC_Os04g52810	210.814	-0.463289	0.159346	0.0019906	0.020887
LOC_Os07g04240	43.7349	-0.66602	0.242165	0.0019946	0.0209165
LOC_Os08g34150	70.0502	-0.637639	0.231817	0.00200298	0.0209918
LOC_Os02g11930	2.91165	2.65845	1.54157	0.00202323	0.0211913
LOC_Os03g08520	639.122	-0.580063	0.208061	0.00203101	0.0212602
LOC_Os11g30760	21.8113	1.09415	0.45712	0.00204323	0.0213753
LOC_Os01g65530	11.8166	1.11857	0.464232	0.00205019	0.0214353
LOC_Os01g07620	1.73334	4.22797	2.7339	0.00205547	0.0214718
LOC_Os04g52750	30.173	1.11974	0.473988	0.00205613	0.0214718
LOC_Os01g01307	41.0215	-0.690955	0.257539	0.00206378	0.021539
LOC_Os07g05570	99.1685	-0.505909	0.177424	0.00206935	0.0215842
LOC_Os08g38060	50.837	-0.63406	0.23109	0.00207407	0.0216206
LOC_Os05g02890	1555.2	-0.664817	0.248362	0.00207927	0.0216619
LOC_Os09g13570	36.708	0.858634	0.340796	0.00210098	0.0218751
LOC_Os10g03930	14.4114	1.09966	0.453789	0.00210558	0.02191
LOC_Os06g22140	11.3728	-1.22944	0.533139	0.00210686	0.0219104
LOC_Os05g32660	106.379	0.525779	0.184621	0.00211869	0.0220073
LOC_Os06g27830	12.3043	-1.35426	0.57166	0.00211853	0.0220073
LOC_Os12g32190	53.2867	0.638691	0.234933	0.00212216	0.0220302
LOC_Os04g42010	36.2653	0.779929	0.301334	0.00212516	0.0220483
LOC_Os01g04550	4.35489	1.89984	0.858089	0.00214803	0.0222567
LOC_Os01g12880	11.0675	-1.20964	0.511858	0.00214821	0.0222567
LOC_Os01g56720	2.4628	2.95577	1.71945	0.00214905	0.0222567
LOC_Os05g02390	14.377	2.4111	1.16126	0.00215175	0.0222715
LOC_Os06g46270	130.027	0.550574	0.196511	0.00215526	0.0222947
LOC_Os05g13790	16.968	1.06361	0.435032	0.00216524	0.0223848
LOC_Os10g25210	21.7328	-0.9144	0.367877	0.00217231	0.022424
LOC_Os03g31679	45.6312	-0.881715	0.359329	0.00217228	0.022424
LOC_Os07g48630	307.385	-0.474886	0.165022	0.00217286	0.022424
LOC_Os04g49490	2.80431	2.7691	1.64705	0.00217849	0.0224688
LOC_Os06g03580	187.361	0.497048	0.174383	0.00218674	0.0225326
LOC_Os06g51510	45.9615	-0.643876	0.237641	0.00218725	0.0225326
LOC_Os04g28420	5.29187	-1.77525	0.805313	0.00219535	0.0226029
LOC_Os06g47530	26.7006	0.890273	0.35285	0.00219742	0.0226109
LOC_Os10g21460	5.47382	1.84305	0.855069	0.00219897	0.0226136
LOC_Os01g16350	67.7726	-0.58039	0.20883	0.00220753	0.0226485
LOC_Os01g16450	4.21303	3.49096	2.38041	0.00220671	0.0226485
LOC_Os02g53350	14.9776	1.20946	0.525167	0.00220665	0.0226485
LOC_Os08g16810	5.06853	2.07998	0.976429	0.00220417	0.0226485
LOC_Os01g54480	157.506	0.438687	0.151784	0.00223165	0.0228447
LOC_Os10g35460	22.0934	0.991367	0.39901	0.00223124	0.0228447
LOC_Os02g41610	1.54141	3.25335	1.8026	0.00222965	0.0228447
LOC_Os06g49530	18.9156	-1.01289	0.407835	0.00223186	0.0228447
LOC_Os05g48870	2.20968	3.75995	2.51467	0.00224173	0.0229323
LOC_Os06g10070	8.24392	1.72346	0.815245	0.00224659	0.0229687
LOC_Os01g66270	92.553	0.703939	0.261989	0.00225452	0.0230362
LOC_Os09g28370	2.93392	2.65047	1.43048	0.00225622	0.0230403
LOC_Os01g09190	10.9707	1.23106	0.532162	0.00226299	0.0230959
LOC_Os11g34790	11.8651	-1.20412	0.503685	0.00227387	0.0231863
LOC_Os04g33880	56.0325	-0.677977	0.256725	0.00227449	0.0231863
LOC_Os04g35520	15.7273	0.992307	0.411416	0.00227992	0.0232246
LOC_Os06g12280	14.9989	0.930578	0.378519	0.00228089	0.0232246
LOC_Os11g39010	8.19138	1.28983	0.574922	0.00229626	0.0233675
LOC_Os03g22170	11.1213	1.20505	0.524162	0.00229783	0.0233699
LOC_Os03g11780	59.1393	-0.675688	0.252984	0.00230016	0.0233801
LOC_Os01g54890	175.594	0.463324	0.163383	0.00230289	0.0233807
LOC_Os10g03850	69.6703	0.565711	0.203969	0.00230245	0.0233807
LOC_Os05g10370	55.7962	-0.60989	0.223014	0.00230497	0.0233883
LOC_Os06g35730	190.919	0.587623	0.212755	0.00230685	0.0233938
LOC_Os02g35640	24.622	-0.843209	0.339148	0.00230915	0.0234036
LOC_Os02g44540	14.6064	-1.04903	0.437763	0.00231263	0.0234254
LOC_Os03g51950	32.4306	-0.819459	0.319524	0.00232391	0.0235261
LOC_Os06g01360	112.178	-0.639516	0.238205	0.00233191	0.0235935
LOC_Os01g57420	92.5713	0.625448	0.230444	0.00235172	0.0237802
LOC_Os07g38460	1.87202	3.72698	2.52173	0.00238597	0.0241126
LOC_Os08g33200	5.94052	1.85707	0.866754	0.00238853	0.0241246
LOC_Os01g69900	22.3714	-0.865913	0.34822	0.00239563	0.0241824
LOC_Os05g35500	550.869	0.564695	0.203435	0.00239801	0.0241924
LOC_Os03g60390	33.556	-0.711697	0.273649	0.00240726	0.0242718
LOC_Os10g38740	64.8148	0.854561	0.336398	0.00241081	0.0242937
LOC_Os02g50840	86.893	0.530951	0.190949	0.00242735	0.0244323
LOC_Os07g48020	142.794	2.20812	1.03479	0.00242676	0.0244323
LOC_Os02g45780	945.41	-0.515312	0.185392	0.00243268	0.0244719
LOC_Os02g14630	9.66546	-1.22411	0.53605	0.00244123	0.0245438
LOC_Os08g44220	6.00392	1.55335	0.716664	0.00244306	0.0245482
LOC_Os03g46070	426.012	-0.413454	0.144805	0.00245843	0.0246885
LOC_Os10g37660	5.76442	1.74455	0.882652	0.00246448	0.024735
LOC_Os12g07030	474.789	-0.625541	0.233585	0.0024716	0.0247855
LOC_Os06g16420	157.122	-0.395005	0.13788	0.00247234	0.0247855
LOC_Os04g58720	21.1023	0.948081	0.394006	0.00248277	0.024876
LOC_Os03g44230	17.8923	-1.12588	0.47306	0.00250055	0.0250397
LOC_Os03g38950	136.528	-0.659959	0.248506	0.00250787	0.0250987
LOC_Os03g12260	3.11533	2.62259	1.30306	0.00251743	0.02518
LOC_Os03g59180	63.8336	0.7384	0.282852	0.00252091	0.0252005
LOC_Os08g33460	18.2869	-0.94621	0.390363	0.00253495	0.0253264
LOC_Os07g11070	33.6396	-0.747844	0.28514	0.00253837	0.0253462
LOC_Os01g71094	15.9488	1.10685	0.477333	0.00255681	0.0255013
LOC_Os05g06970	37.9094	-0.770077	0.30881	0.00255647	0.0255013
LOC_Os04g51794	56.6362	0.672953	0.255638	0.00256209	0.0255394
LOC_Os10g39090	148.673	0.551033	0.199136	0.00256611	0.025565
LOC_Os03g02040	7.09328	3.37747	2.37715	0.00257227	0.0256118
LOC_Os10g25290	2314.17	-0.441896	0.154581	0.00259186	0.0257921
LOC_Os01g33110	7.24074	1.4329	0.666801	0.00259564	0.0258152
LOC_Os05g32850	22.2569	0.758408	0.296877	0.00260367	0.0258803
LOC_Os02g09720	132.129	-0.677535	0.258747	0.00260795	0.0259082
LOC_Os01g43350	6.34825	1.65735	0.811432	0.00262025	0.0260157
LOC_Os03g50590	201.614	0.490034	0.175846	0.00263298	0.0261272
LOC_Os02g03740	38.3114	-0.793164	0.318875	0.00265407	0.0263217
LOC_Os03g32314	223.244	-0.399757	0.13876	0.00265891	0.0263548
LOC_Os04g10060	38.002	0.729349	0.287105	0.00266477	0.0263979
LOC_Os06g45430	117.583	0.46128	0.1642	0.00267387	0.0264731
LOC_Os06g49990	45.1065	-0.651151	0.246844	0.00268113	0.0265301
LOC_Os04g39010	22.8532	0.886205	0.363684	0.00268942	0.0265971
LOC_Os03g03670	10.2212	3.06891	2.28089	0.00269137	0.0266013
LOC_Os03g10050	904.489	0.552151	0.201011	0.00270067	0.0266782
LOC_Os10g35070	13.3213	0.995819	0.4274	0.00270522	0.0266987
LOC_Os11g01530	507.513	0.379462	0.132117	0.00270578	0.0266987
LOC_Os06g07220	1.43487	3.1665	1.87386	0.0027115	0.0267401
LOC_Os02g16940	7.79511	1.27912	0.579682	0.00271706	0.0267799
LOC_Os01g65350	17.4722	0.934304	0.385547	0.00273882	0.0269677
LOC_Os10g36000	15.1588	1.31594	0.606636	0.0027392	0.0269677
LOC_Os11g44820	19.4482	-0.954136	0.396594	0.00274164	0.0269722
LOC_Os07g30020	229.713	-0.391426	0.136189	0.00274272	0.0269722
LOC_Os07g36090	8.63647	1.40509	0.675091	0.00274548	0.0269841
LOC_Os04g43160	500.052	0.36549	0.126689	0.00276801	0.0271904
LOC_Os01g49160	47.5159	-1.29517	0.563852	0.00277648	0.0272278
LOC_Os11g34870	14.5332	-1.27836	0.564089	0.00277522	0.0272278
LOC_Os08g33750	4.48962	1.96604	0.964946	0.00277637	0.0272278
LOC_Os01g25320	76.9989	0.550241	0.202569	0.00278529	0.0272989
LOC_Os01g12800	55.0969	0.582431	0.216177	0.00278991	0.0273263
LOC_Os05g25840	45.2216	-0.872976	0.359984	0.0027912	0.0273263
LOC_Os03g55300	9.50561	1.14957	0.511586	0.00280781	0.027443
LOC_Os04g28360	129.495	0.829075	0.334373	0.00280644	0.027443
LOC_Os07g41250	46.9282	-0.741371	0.288181	0.00280504	0.027443
LOC_Os01g27390	7.15341	1.38505	0.638246	0.00283222	0.0276604
LOC_Os02g50050	7.93891	-1.58971	0.737565	0.0028332	0.0276604
LOC_Os04g59420	7.46389	2.42943	1.52883	0.00284197	0.0277306
LOC_Os03g51240	7.11562	1.6066	0.753431	0.00284807	0.0277746
LOC_Os10g39300	161.508	0.687862	0.263065	0.00285779	0.0278385
LOC_Os02g49980	18.1786	-0.999715	0.425619	0.0028573	0.0278385
LOC_Os04g31120	307.471	-0.467069	0.168582	0.00286299	0.0278666
LOC_Os07g01550	39.5999	0.690574	0.267128	0.00286385	0.0278666
LOC_Os03g51250	10.1805	-1.39297	0.634911	0.00286552	0.0278674
LOC_Os01g11880	15.5143	0.922043	0.380846	0.00287482	0.027937
LOC_Os02g32650	5.73908	1.42077	0.685169	0.00287587	0.027937
LOC_Os02g03840	33.2533	1.13292	0.510223	0.00288342	0.0279949
LOC_Os08g43640	59.5439	-0.573443	0.213275	0.00288526	0.0279972
LOC_Os10g38780	52.4124	0.664385	0.253715	0.00289378	0.0280489
LOC_Os02g45460	21.7324	0.929426	0.388662	0.00289326	0.0280489
LOC_Os12g10730	59.7386	0.673275	0.260214	0.00289786	0.0280729
LOC_Os02g40810	28.2813	-0.792069	0.321886	0.0029187	0.0282592
LOC_Os03g57040	10.4786	-1.15988	0.525098	0.00292902	0.0283435
LOC_Os06g39650	3.88933	1.93736	0.947773	0.00293522	0.0283878
LOC_Os06g34120	24.4236	0.74938	0.297641	0.00295099	0.0285246
LOC_Os01g04800	1868.23	-0.389821	0.137916	0.0029564	0.0285447
LOC_Os01g53090	7.13248	1.29776	0.606118	0.00295548	0.0285447
LOC_Os02g24642	1156.31	0.925268	0.38935	0.00295958	0.0285447
LOC_Os05g07632	25.102	-0.855257	0.352804	0.0029587	0.0285447
LOC_Os04g43050	17.3156	1.00492	0.43326	0.00296272	0.0285593
LOC_Os07g31370	47.113	-0.716636	0.286275	0.00297163	0.0286295
LOC_Os07g47650	17.8496	-1.0506	0.47088	0.00300363	0.0289219
LOC_Os06g43080	6.86101	1.29464	0.596267	0.00301365	0.0290025
LOC_Os05g44340	7.23476	-1.66958	0.772307	0.00302241	0.0290708
LOC_Os07g23430	5.29614	1.41697	0.684701	0.00302667	0.0290959
LOC_Os04g40680	2.14038	2.29303	1.18645	0.00303074	0.029119
LOC_Os03g10210	206.54	0.497067	0.181324	0.00304188	0.0291941
LOC_Os03g52720	133.49	0.482947	0.174105	0.00304032	0.0291941
LOC_Os09g30412	310.299	-0.47496	0.172969	0.00305539	0.0293077
LOC_Os01g60960	16.2329	2.26532	1.4947	0.00306291	0.0293637
LOC_Os01g09220	2405.91	0.493012	0.179046	0.00307423	0.0293919
LOC_Os03g48930	180.898	-0.590741	0.228202	0.00307307	0.0293919
LOC_Os03g64280	35.8799	-0.846244	0.348014	0.00306972	0.0293919
LOC_Os05g10414	152.544	-0.471316	0.173084	0.00307056	0.0293919
LOC_Os06g11510	19.4701	1.13158	0.521523	0.00307296	0.0293919
LOC_Os04g28820	2.55559	3.7883	2.63233	0.00307821	0.029414
LOC_Os01g09120	131.142	-0.501753	0.185346	0.0030826	0.0294334
LOC_Os03g10450	28.0703	0.708384	0.28103	0.0030836	0.0294334
LOC_Os06g07000	29.9963	-0.781556	0.311346	0.00308604	0.0294407
LOC_Os02g09980	48.5896	0.802976	0.322299	0.00310521	0.0296004
LOC_Os04g42980	178.271	-0.497915	0.183517	0.00310615	0.0296004
LOC_Os03g60260	39.7231	-0.795889	0.32106	0.00311823	0.0296993
LOC_Os04g39600	1.36008	4.44747	2.86207	0.0031422	0.0299115
LOC_Os04g49580	15.8491	0.977693	0.419355	0.00314604	0.0299266
LOC_Os06g46140	251.263	0.420544	0.149405	0.00314891	0.0299266
LOC_Os08g33140	26.8878	-0.808205	0.328859	0.00314862	0.0299266
LOC_Os02g38386	72.9998	0.675464	0.265182	0.00315504	0.0299652
LOC_Os07g48450	262.566	-0.447655	0.161204	0.00315639	0.0299652
LOC_Os09g39730	5.76656	1.68052	0.838241	0.0031662	0.0300421
LOC_Os02g47450	177.855	0.472788	0.172431	0.00317331	0.0300933
LOC_Os02g44880	137.567	-0.7612	0.30978	0.00318519	0.0301655
LOC_Os04g51970	124.993	0.486881	0.17791	0.00318323	0.0301655
LOC_Os05g50110	7.11965	1.44447	0.718359	0.00318609	0.0301655
LOC_Os05g34070	31.6609	-0.724672	0.292652	0.00320486	0.0303205
LOC_Os07g36780	87.717	0.60781	0.229641	0.00320592	0.0303205
LOC_Os01g10840	54.3497	0.584162	0.219568	0.00321029	0.0303456
LOC_Os02g17320	30.4554	-0.837367	0.356373	0.00321553	0.0303787
LOC_Os02g13900	9.61727	1.11423	0.509131	0.00321913	0.03038
LOC_Os04g57870	2.93593	2.32941	1.17068	0.00321798	0.03038
LOC_Os06g11760	14.3731	1.43085	0.732026	0.00323456	0.0305092
LOC_Os08g08440	16.9771	0.893166	0.383821	0.00325151	0.0306526
LOC_Os01g07200	42.0823	0.59212	0.226032	0.00326594	0.0307721
LOC_Os04g45370	532.968	0.316707	0.111303	0.00328881	0.030971
LOC_Os08g37345	21.7764	-1.25211	0.611842	0.0032978	0.031039
LOC_Os03g12700	3.07096	3.30631	2.42285	0.00330378	0.0310541
LOC_Os09g25260	5.6267	-1.874	0.905251	0.00330403	0.0310541
LOC_Os09g32510	35.2425	0.660627	0.25758	0.00330472	0.0310541
LOC_Os01g64170	209.647	-0.36907	0.131564	0.00332067	0.0311706
LOC_Os09g39400	62.3467	-0.570585	0.218399	0.00331894	0.0311706
LOC_Os04g39880	98.5599	-0.541584	0.20238	0.00332342	0.0311797
LOC_Os01g16910	17.8255	0.856324	0.357964	0.00333117	0.031206
LOC_Os10g20160	18.4246	1.05528	0.464483	0.00332972	0.031206
LOC_Os04g48830	7.56046	1.49578	0.726753	0.00333155	0.031206
LOC_Os02g03790	1.55391	2.57407	1.73495	0.00333724	0.0312351
LOC_Os07g08030	28.1075	-0.875121	0.370648	0.00333823	0.0312351
LOC_Os04g17100	266.236	0.545682	0.204644	0.00334459	0.0312779
LOC_Os03g03910	99.8686	0.91773	0.394494	0.0033466	0.0312801
LOC_Os01g65460	1.23618	4.58961	2.90184	0.00336141	0.0314018
LOC_Os02g03060	9.07248	1.44376	0.696562	0.00336949	0.0314605
LOC_Os05g22940	9.35669	1.24007	0.583942	0.00337989	0.0315409
LOC_Os10g40990	18.9634	0.990844	0.43528	0.00338706	0.0315909
LOC_Os02g49080	333.123	-0.39031	0.140272	0.00338938	0.0315958
LOC_Os03g63480	16.2458	1.3304	0.646861	0.00340417	0.0317168
LOC_Os03g55784	24.0643	-0.858782	0.368112	0.00342516	0.0318918
LOC_Os08g45220	61.2314	-0.566327	0.216058	0.00342658	0.0318918
LOC_Os02g45054	39.725	-0.717364	0.285805	0.00342917	0.0318989
LOC_Os07g38590	3.43725	3.07924	2.45827	0.00343105	0.0318995
LOC_Os05g51140	50.0201	-0.574757	0.221468	0.00343642	0.0319325
LOC_Os11g04720	12.8191	1.00803	0.450947	0.00344123	0.0319603
LOC_Os01g08960	51.1564	-0.663097	0.265965	0.00344886	0.0320142
LOC_Os07g04690	158.223	-0.413605	0.150417	0.00345424	0.0320472
LOC_Os06g03514	26.0443	-0.8292	0.348404	0.00346252	0.032107
LOC_Os12g43950	112.483	-0.5276	0.19976	0.00347637	0.0322184
LOC_Os06g47970	56.9703	-0.720777	0.290076	0.00347969	0.0322321
LOC_Os01g18870	1.89073	3.86606	2.73472	0.00349764	0.0323472
LOC_Os01g46600	18.2871	2.17775	1.24116	0.00349649	0.0323472
LOC_Os10g21940	8.21965	1.32296	0.665308	0.00349586	0.0323472
LOC_Os01g56300	81.2332	0.50539	0.189345	0.00350965	0.0324412
LOC_Os05g45840	137.192	0.527448	0.197309	0.00352973	0.0326096
LOC_Os01g02020	34.3585	-0.692714	0.278937	0.00353284	0.0326211
LOC_Os01g65890	98.6827	0.440152	0.161273	0.00353714	0.0326436
LOC_Os03g51640	226.231	0.39048	0.140891	0.00355832	0.0328219
LOC_Os05g50100	3370.48	0.485557	0.178883	0.00356454	0.032862
LOC_Os11g43510	136.209	0.44653	0.163776	0.00357497	0.0329316
LOC_Os09g04300	42.9581	0.590167	0.227115	0.00357585	0.0329316
LOC_Os03g55240	364.601	0.539951	0.202916	0.00359078	0.0330518
LOC_Os10g39430	1.50136	2.69906	2.0747	0.00359983	0.0331177
LOC_Os01g63460	5.03545	1.45833	0.730805	0.00360713	0.0331452
LOC_Os10g41240	58.6179	-0.602204	0.234133	0.00360838	0.0331452
LOC_Os12g05980	43.1169	0.766673	0.317422	0.00361	0.0331452
LOC_Os12g39220	29.0036	-0.847656	0.363789	0.00361038	0.0331452
LOC_Os09g02710	80.461	-0.544503	0.206684	0.00361227	0.0331453
LOC_Os01g53040	172.704	-0.506476	0.189707	0.00362553	0.0332495
LOC_Os03g18790	28.6245	0.800073	0.330578	0.00363152	0.033287
LOC_Os01g52594	507.236	0.420865	0.15266	0.00363981	0.0333456
LOC_Os08g25090	94.7055	0.616538	0.242606	0.00364618	0.0333865
LOC_Os11g33050	1157.33	0.51941	0.195004	0.00365541	0.0334362
LOC_Os08g37790	52.3646	-0.658084	0.262375	0.00365383	0.0334362
LOC_Os08g43120	221.623	-0.581485	0.225153	0.0036731	0.0335804
LOC_Os01g54510	501.341	0.38281	0.138083	0.00367727	0.0336011
LOC_Os01g73500	13.3238	-1.32145	0.644304	0.00368182	0.0336251
LOC_Os01g65670	69.6154	0.974022	0.436735	0.00369688	0.033745
LOC_Os10g28200	69.723	-0.639052	0.253694	0.00370806	0.0338295
LOC_Os08g04620	256.722	0.471223	0.173406	0.00371228	0.0338505
LOC_Os02g34600	562.143	-0.404912	0.149175	0.00371631	0.0338695
LOC_Os02g51110	2.55267	3.64581	2.57002	0.00372258	0.0339091
LOC_Os08g06640	83.6937	-0.655517	0.263595	0.0037283	0.0339436
LOC_Os01g57740	23.3633	0.808047	0.342937	0.00376626	0.0342714
LOC_Os03g10600	3.30326	2.1197	1.12921	0.00377883	0.034368
LOC_Os11g06340	28.3794	-0.759489	0.316336	0.00379209	0.0344613
LOC_Os12g03040	480.414	-0.394962	0.143731	0.00379302	0.0344613
LOC_Os05g07700	1342.12	0.471134	0.175436	0.00379848	0.0344751
LOC_Os05g48200	6.91545	1.43153	0.714429	0.00379815	0.0344751
LOC_Os02g52540	24.8761	0.783846	0.32953	0.00380214	0.0344905
LOC_Os01g53880	117.548	0.600176	0.236584	0.00380825	0.0345282
LOC_Os05g34220	35.0319	0.870342	0.371386	0.00384304	0.0348255
LOC_Os03g04610	175.13	0.46356	0.17037	0.00384562	0.0348309
LOC_Os12g08760	88.8648	-0.788403	0.334345	0.00384995	0.0348522
LOC_Os04g42250	15.7121	0.92791	0.416083	0.0038521	0.0348536
LOC_Os02g45620	2.42262	2.44391	1.87519	0.0038558	0.0348691
LOC_Os01g06060	15.7572	1.01844	0.459298	0.00385882	0.0348785
LOC_Os06g35700	3378.29	-0.463351	0.173468	0.00386847	0.0349477
LOC_Os07g22730	78.5496	0.677358	0.2703	0.0038805	0.0350384
LOC_Os10g36703	1998.37	-0.372813	0.135351	0.00390285	0.0352221
LOC_Os03g19680	158.84	-0.455936	0.171966	0.00391614	0.0353238
LOC_Os01g54340	205.498	-0.476206	0.178206	0.00391899	0.0353314
LOC_Os12g07450	44.2264	-0.692343	0.280579	0.00393868	0.0354724
LOC_Os09g36200	453.966	-0.320598	0.114573	0.00393818	0.0354724
LOC_Os03g18160	94.3633	0.550939	0.211505	0.00394953	0.0355519
LOC_Os10g38350	13.7675	1.13536	0.539963	0.00397091	0.0357076
LOC_Os02g40500	853.837	0.494544	0.185879	0.00397023	0.0357076
LOC_Os05g34230	145.234	0.495894	0.186128	0.00399499	0.0359058
LOC_Os08g10290	226.241	0.470464	0.175482	0.00402162	0.0361266
LOC_Os06g15600	14.3892	1.07963	0.509579	0.00405147	0.0363761
LOC_Os02g43710	8.46474	1.25671	0.632705	0.00406301	0.0364611
LOC_Os08g38600	62.8224	-0.528144	0.205471	0.00407292	0.0365314
LOC_Os01g59980	11.6792	1.0876	0.512898	0.00411505	0.0368903
LOC_Os01g54600	272.735	-0.468826	0.178756	0.00412488	0.0369592
LOC_Os10g23310	1543.98	-0.447689	0.168077	0.00412694	0.0369592
LOC_Os05g48060	36.4873	0.680196	0.280091	0.00412938	0.0369622
LOC_Os03g55980	7.20488	1.18799	0.595304	0.00414326	0.0370675
LOC_Os03g03350	1.2686	2.68456	2.13698	0.0041524	0.0371303
LOC_Os06g03560	24.5152	-0.777764	0.32505	0.00416248	0.0372015
LOC_Os01g09246	36.1985	-0.735797	0.309687	0.00416895	0.0372256
LOC_Os04g43310	17.6492	0.863789	0.380311	0.00416942	0.0372256
LOC_Os03g04440	124.155	-0.499379	0.193527	0.00418113	0.0373112
LOC_Os07g03180	585.421	0.498255	0.18864	0.0041874	0.0373481
LOC_Os05g29990	178.423	0.409737	0.151173	0.00419738	0.0374181
LOC_Os02g16040	668.929	0.438939	0.163459	0.00420493	0.0374664
LOC_Os03g40270	139.995	0.557873	0.215117	0.00421651	0.0375314
LOC_Os03g59070	172.707	0.468651	0.176328	0.00421515	0.0375314
LOC_Os06g10520	180.985	0.561996	0.216842	0.00423342	0.0376628
LOC_Os01g44340	2.02632	3.37297	2.53949	0.0042506	0.0377965
LOC_Os07g27390	67.1448	-0.575828	0.228127	0.00427685	0.0380107
LOC_Os01g16090	133.41	-0.42591	0.159352	0.00429592	0.0381208
LOC_Os01g49920	74.7792	0.586122	0.229748	0.00429415	0.0381208
LOC_Os11g03650	19.2682	0.924453	0.418322	0.00430011	0.0381208
LOC_Os04g58890	727.319	0.482167	0.181801	0.00429837	0.0381208
LOC_Os07g46340	10.0769	-1.34727	0.668871	0.00429627	0.0381208
LOC_Os12g33100	29.7989	0.729043	0.307844	0.00430835	0.0381746
LOC_Os08g43360	68.2876	-0.521682	0.20307	0.00431698	0.0382318
LOC_Os02g52550	34.1934	0.794246	0.339669	0.00434853	0.0384917
LOC_Os06g50220	397.539	0.333296	0.120543	0.00436124	0.0385847
LOC_Os01g64300	62.4055	-0.61494	0.248438	0.00436808	0.0386258
LOC_Os01g47300	102.116	-0.715042	0.307085	0.00437054	0.0386281
LOC_Os02g47580	143.386	0.487413	0.186559	0.00437724	0.0386678
LOC_Os07g29960	22.0154	-0.853892	0.389533	0.0043881	0.0387443
LOC_Os06g43650	72.9829	-0.55836	0.220206	0.00439293	0.0387674
LOC_Os11g14544	368.403	0.315479	0.114226	0.00439996	0.0388099
LOC_Os01g47780	3.13463	1.94438	1.12283	0.0044035	0.0388216
LOC_Os02g13850	17.0127	0.910618	0.414412	0.00442626	0.0390026
LOC_Os05g04330	36.7016	0.630604	0.253381	0.0044311	0.0390061
LOC_Os07g39920	4.08211	1.8438	0.992314	0.00443037	0.0390061
LOC_Os07g06830	123.491	0.560699	0.218534	0.00444831	0.039138
LOC_Os01g23380	9.2996	-1.15124	0.560197	0.00445412	0.0391694
LOC_Os01g66250	236.915	-0.729756	0.315131	0.00450063	0.0395587
LOC_Os01g10440	68.9444	-0.667583	0.280493	0.00453529	0.0398035
LOC_Os11g07950	71.0092	-0.56154	0.222887	0.00453467	0.0398035
LOC_Os12g42280	166.127	0.73832	0.308323	0.00453464	0.0398035
[truncated: 152 more rows]
